# Supplementary material for: Growing Trans‐Species Islets in Tumor Extract‐Remodeled Testicles
Source: Adv Sci (Weinh). 2019 Jan 13;6(6):1801694. doi: 10.1002/advs.201801694 (PMC6425427; doi:10.1002/advs.201801694)
Supplement: Supplementary file 2 — Supplementary [file ADVS-6-1801694-s002.xls]

## Sheet: Table S1
Supplementary Table S1. Analysis of the protein components in TH by LC-MS.
Protein component identified by LC-MS for the soluble extract from murine sarcoma hemogenate. Complete and summarized datasets for Protein Summary which includes their Protein Level Summary, Distinct Peptide Level Summary, Spectral Level Summary, Protein Level Data, Distinct Peptide Level Data, Spectral Level Data and Single Results Table respectively are given.

## Sheet: TH-Protein Summary
N	Unused	Total	%Cov	%Cov(50)	%Cov(95)			Accession			Name	Species	Peptides(95%)
1	93.48	93.48	89.12	89.12	89.12			sp	P02088	HBB1_MOUSE	Hemoglobin subunit beta-1 OS=Mus musculus GN=Hbb-b1 PE=1 SV=2	MOUSE	79
2	64.27	64.27	55.52	50.36	46.63			sp	Q921I1	TRFE_MOUSE	Serotransferrin OS=Mus musculus GN=Tf PE=1 SV=1	MOUSE	41
3	63.53	63.53	67.31	65.11	62.64			sp	P05064	ALDOA_MOUSE	Fructose-bisphosphate aldolase A OS=Mus musculus GN=Aldoa PE=1 SV=2	MOUSE	54
4	59.06	59.06	48.03	44.57	41.61			sp	P07724	ALBU_MOUSE	Serum albumin OS=Mus musculus GN=Alb PE=1 SV=3	MOUSE	47
5	58.16	58.16	82.39	82.39	82.39			sp	P01942	HBA_MOUSE	Hemoglobin subunit alpha OS=Mus musculus GN=Hba PE=1 SV=2	MOUSE	51
6	57.64	57.64	18.79	14.76	13.26			sp	Q80X90	FLNB_MOUSE	Filamin-B OS=Mus musculus GN=Flnb PE=1 SV=3	MOUSE	28
7	57.1	57.1	51.83	51.2	50.08			sp	Q61233	PLSL_MOUSE	Plastin-2 OS=Mus musculus GN=Lcp1 PE=1 SV=4	MOUSE	47
8	54.39	55.51	16.51	15.04	13.71			sp	Q8BTM8	FLNA_MOUSE	Filamin-A OS=Mus musculus GN=Flna PE=1 SV=5	MOUSE	28
9	53.54	53.54	44.39	44.12	42.65			sp	Q3U0V1	FUBP2_MOUSE	Far upstream element-binding protein 2 OS=Mus musculus GN=Khsrp PE=1 SV=2	MOUSE	33
10	48.33	48.33	80.75	72.73	72.73			sp	P70296	PEBP1_MOUSE	Phosphatidylethanolamine-binding protein 1 OS=Mus musculus GN=Pebp1 PE=1 SV=3	MOUSE	33
11	47.19	47.19	13.98	11.07	11.07			sp	Q3TLH4	PRC2C_MOUSE	Protein PRRC2C OS=Mus musculus GN=Prrc2c PE=1 SV=3	MOUSE	28
12	46.2	46.2	34.03	27.97	25.64			sp	P58252	EF2_MOUSE	Elongation factor 2 OS=Mus musculus GN=Eef2 PE=1 SV=2	MOUSE	25
13	46.14	46.14	39.96	35.17	35.17			sp	Q60864	STIP1_MOUSE	Stress-induced-phosphoprotein 1 OS=Mus musculus GN=Stip1 PE=1 SV=1	MOUSE	33
14	45.73	45.73	22.49	18.94	15.39			sp	P01027	CO3_MOUSE	Complement C3 OS=Mus musculus GN=C3 PE=1 SV=3	MOUSE	23
15	44.02	44.02	46.15	45.82	45.82			sp	P17751	TPIS_MOUSE	Triosephosphate isomerase OS=Mus musculus GN=Tpi1 PE=1 SV=4	MOUSE	31
16	43.31	43.31	36.45	31.03	29.8			sp	P20918	PLMN_MOUSE	Plasminogen OS=Mus musculus GN=Plg PE=1 SV=3	MOUSE	28
17	40.69	40.69	28.77	27.8	27.8			sp	P11087	CO1A1_MOUSE	Collagen alpha-1(I) chain OS=Mus musculus GN=Col1a1 PE=1 SV=4	MOUSE	32
18	40.04	40.04	70.37	70.37	70.37			sp	P16045	LEG1_MOUSE	Galectin-1 OS=Mus musculus GN=Lgals1 PE=1 SV=3	MOUSE	44
19	39.33	39.33	37.15	37.15	32.97			sp	P63017	HSP7C_MOUSE	Heat shock cognate 71 kDa protein OS=Mus musculus GN=Hspa8 PE=1 SV=1	MOUSE	25
20	38.02	38.02	33.4	33.4	32.61			sp	P09103	PDIA1_MOUSE	Protein disulfide-isomerase OS=Mus musculus GN=P4hb PE=1 SV=2	MOUSE	23
21	37.35	37.35	36.79	27.2	27.2			sp	P29341	PABP1_MOUSE	Polyadenylate-binding protein 1 OS=Mus musculus GN=Pabpc1 PE=1 SV=2	MOUSE	21
22	36.09	36.09	47.94	45.04	43.1			sp	P05201	AATC_MOUSE	Aspartate aminotransferase, cytoplasmic OS=Mus musculus GN=Got1 PE=1 SV=3	MOUSE	23
23	35.14	35.14	40.77	40.77	36.94			sp	P99024	TBB5_MOUSE	Tubulin beta-5 chain OS=Mus musculus GN=Tubb5 PE=1 SV=1	MOUSE	20
24	34.72	38.42	38.32	33.89	31.45			sp	P20029	GRP78_MOUSE	78 kDa glucose-regulated protein OS=Mus musculus GN=Hspa5 PE=1 SV=3	MOUSE	24
25	34.59	34.6	30.52	26.93	26.93			sp	P11499	HS90B_MOUSE	Heat shock protein HSP 90-beta OS=Mus musculus GN=Hsp90ab1 PE=1 SV=3	MOUSE	22
26	34.37	34.37	43.02	43.02	43.02			sp	P05202	AATM_MOUSE	Aspartate aminotransferase, mitochondrial OS=Mus musculus GN=Got2 PE=1 SV=1	MOUSE	20
27	34.14	34.14	56.71	56.71	56.71			sp	P17742	PPIA_MOUSE	Peptidyl-prolyl cis-trans isomerase A OS=Mus musculus GN=Ppia PE=1 SV=2	MOUSE	23
28	32.3	32.3	10.67	8.855	8.107			sp	P26039	TLN1_MOUSE	Talin-1 OS=Mus musculus GN=Tln1 PE=1 SV=2	MOUSE	16
29	32.21	32.21	43.23	43.23	43.23			sp	Q61646	HPT_MOUSE	Haptoglobin OS=Mus musculus GN=Hp PE=1 SV=1	MOUSE	20
30	30.56	32.46	33.79	33.79	33.79			sp	Q91WJ8	FUBP1_MOUSE	Far upstream element-binding protein 1 OS=Mus musculus GN=Fubp1 PE=1 SV=1	MOUSE	20
31	30.36	30.36	33.91	28.41	28.41			sp	P29699	FETUA_MOUSE	Alpha-2-HS-glycoprotein OS=Mus musculus GN=Ahsg PE=1 SV=1	MOUSE	18
32	29.88	29.88	25.8	25.22	23.76			sp	Q01149	CO1A2_MOUSE	Collagen alpha-2(I) chain OS=Mus musculus GN=Col1a2 PE=2 SV=2	MOUSE	18
33	28.02	28.02	61.16	56.7	53.57			sp	O08709	PRDX6_MOUSE	Peroxiredoxin-6 OS=Mus musculus GN=Prdx6 PE=1 SV=3	MOUSE	18
34	27.89	27.89	50.93	50.4	47.47			sp	P63260	ACTG_MOUSE	Actin, cytoplasmic 2 OS=Mus musculus GN=Actg1 PE=1 SV=1	MOUSE	17
35	26.98	26.98	28.27	28.27	28.27			sp	Q8K0E8	FIBB_MOUSE	Fibrinogen beta chain OS=Mus musculus GN=Fgb PE=2 SV=1	MOUSE	15
36	26.85	26.85	20.08	18.39	18.39			sp	P09405	NUCL_MOUSE	Nucleolin OS=Mus musculus GN=Ncl PE=1 SV=2	MOUSE	16
37	26.6	26.6	44.76	39.38	37.68			sp	O88569	ROA2_MOUSE	Heterogeneous nuclear ribonucleoproteins A2/B1 OS=Mus musculus GN=Hnrnpa2b1 PE=1 SV=2	MOUSE	16
38	26.58	26.58	42.64	38.14	38.14			sp	P16858	G3P_MOUSE	Glyceraldehyde-3-phosphate dehydrogenase OS=Mus musculus GN=Gapdh PE=1 SV=2	MOUSE	16
39	26.44	26.44	33.15	30.13	26.74			sp	P52480	KPYM_MOUSE	Pyruvate kinase PKM OS=Mus musculus GN=Pkm PE=1 SV=4	MOUSE	15
40	26.21	26.21	41.4	35.35	35.35			sp	P63158	HMGB1_MOUSE	High mobility group protein B1 OS=Mus musculus GN=Hmgb1 PE=1 SV=2	MOUSE	17
41	26.17	26.17	24.36	24.36	21.33			sp	O08677	KNG1_MOUSE	Kininogen-1 OS=Mus musculus GN=Kng1 PE=1 SV=1	MOUSE	13
42	26.15	26.15	34.03	34.03	32.18			sp	P50247	SAHH_MOUSE	Adenosylhomocysteinase OS=Mus musculus GN=Ahcy PE=1 SV=3	MOUSE	14
43	25.86	25.86	49.25	49.25	49.25			sp	Q9WVA4	TAGL2_MOUSE	Transgelin-2 OS=Mus musculus GN=Tagln2 PE=1 SV=4	MOUSE	18
44	25.75	25.75	29.22	29.22	28.35			sp	P10126	EF1A1_MOUSE	Elongation factor 1-alpha 1 OS=Mus musculus GN=Eef1a1 PE=1 SV=3	MOUSE	14
45	25.67	25.67	20.83	15.85	12.95			sp	Q64727	VINC_MOUSE	Vinculin OS=Mus musculus GN=Vcl PE=1 SV=4	MOUSE	12
46	25.59	25.59	58.71	58.71	58.71			sp	P11352	GPX1_MOUSE	Glutathione peroxidase 1 OS=Mus musculus GN=Gpx1 PE=1 SV=2	MOUSE	15
47	24.87	24.87	44.96	44.47	43			sp	Q9CY58	PAIRB_MOUSE	Plasminogen activator inhibitor 1 RNA-binding protein OS=Mus musculus GN=Serbp1 PE=1 SV=2	MOUSE	17
48	24.77	24.77	12.04	9.745	7.296			sp	Q8VDD5	MYH9_MOUSE	Myosin-9 OS=Mus musculus GN=Myh9 PE=1 SV=4	MOUSE	14
49	24.76	24.77	22.08	18.36	18.36			sp	Q01853	TERA_MOUSE	Transitional endoplasmic reticulum ATPase OS=Mus musculus GN=Vcp PE=1 SV=4	MOUSE	13
50	24.71	24.71	26.75	25.67	22.98			sp	Q9JHU9	INO1_MOUSE	Inositol-3-phosphate synthase 1 OS=Mus musculus GN=Isyna1 PE=2 SV=1	MOUSE	13
51	24.17	24.17	30.05	30.05	26.66			sp	P28798	GRN_MOUSE	Granulins OS=Mus musculus GN=Grn PE=1 SV=2	MOUSE	14
52	24.12	24.12	32.89	32.89	30.7			sp	Q91VI7	RINI_MOUSE	Ribonuclease inhibitor OS=Mus musculus GN=Rnh1 PE=1 SV=1	MOUSE	13
53	24	24	69.57	69.57	69.57			sp	P99027	RLA2_MOUSE	60S acidic ribosomal protein P2 OS=Mus musculus GN=Rplp2 PE=1 SV=3	MOUSE	14
54	23.95	23.95	51.43	46.19	46.19			sp	P99029	PRDX5_MOUSE	Peroxiredoxin-5, mitochondrial OS=Mus musculus GN=Prdx5 PE=1 SV=2	MOUSE	14
55	23.92	23.92	27.44	25.81	24.19			sp	P23953	EST1C_MOUSE	Carboxylesterase 1C OS=Mus musculus GN=Ces1c PE=1 SV=4	MOUSE	13
56	23.81	23.81	39.09	35.49	33.33			sp	P09411	PGK1_MOUSE	Phosphoglycerate kinase 1 OS=Mus musculus GN=Pgk1 PE=1 SV=4	MOUSE	13
57	23.71	23.71	53.01	48.19	43.98			sp	P18760	COF1_MOUSE	Cofilin-1 OS=Mus musculus GN=Cfl1 PE=1 SV=3	MOUSE	15
58	23.16	23.16	24.13	24.13	22.2			sp	P56959	FUS_MOUSE	RNA-binding protein FUS OS=Mus musculus GN=Fus PE=2 SV=1	MOUSE	14
59	23.12	23.12	62.5	62.5	62.5			sp	P15532	NDKA_MOUSE	Nucleoside diphosphate kinase A OS=Mus musculus GN=Nme1 PE=1 SV=1	MOUSE	14
60	23.03	79.9	85.71	82.99	82.99			sp	P02089	HBB2_MOUSE	Hemoglobin subunit beta-2 OS=Mus musculus GN=Hbb-b2 PE=1 SV=2	MOUSE	59
61	22.89	22.89	44.38	41.85	39.33			sp	P60335	PCBP1_MOUSE	Poly(rC)-binding protein 1 OS=Mus musculus GN=Pcbp1 PE=1 SV=1	MOUSE	11
62	22.77	22.77	41.94	40.73	37.61			sp	Q9JLV1	BAG3_MOUSE	BAG family molecular chaperone regulator 3 OS=Mus musculus GN=Bag3 PE=1 SV=2	MOUSE	12
63	22.41	22.41	31.56	29.43	24.82			sp	Q62523	ZYX_MOUSE	Zyxin OS=Mus musculus GN=Zyx PE=1 SV=2	MOUSE	15
64	22.29	22.29	33.91	31.55	29.18			sp	P20152	VIME_MOUSE	Vimentin OS=Mus musculus GN=Vim PE=1 SV=3	MOUSE	11
65	21.83	21.83	41.57	38.25	38.25			sp	P06151	LDHA_MOUSE	L-lactate dehydrogenase A chain OS=Mus musculus GN=Ldha PE=1 SV=3	MOUSE	15
66	21.74	21.74	33.7	31.74	26.09			sp	Q91X72	HEMO_MOUSE	Hemopexin OS=Mus musculus GN=Hpx PE=1 SV=2	MOUSE	12
67	21.64	21.64	41.83	38.02	38.02			sp	Q61792	LASP1_MOUSE	LIM and SH3 domain protein 1 OS=Mus musculus GN=Lasp1 PE=1 SV=1	MOUSE	11
68	21.51	21.51	20.23	18.46	15.19			sp	Q91VX2	UBAP2_MOUSE	Ubiquitin-associated protein 2 OS=Mus musculus GN=Ubap2 PE=2 SV=1	MOUSE	13
69	21.14	21.14	44.84	38.43	35.94			sp	P57776	EF1D_MOUSE	Elongation factor 1-delta OS=Mus musculus GN=Eef1d PE=1 SV=3	MOUSE	12
70	21.06	21.55	14.92	10.37	7.96			sp	Q61838	A2M_MOUSE	Alpha-2-macroglobulin OS=Mus musculus GN=A2m PE=1 SV=3	MOUSE	11
71	20.97	20.97	26.79	21.1	21.1			sp	P80318	TCPG_MOUSE	T-complex protein 1 subunit gamma OS=Mus musculus GN=Cct3 PE=1 SV=1	MOUSE	12
72	20.81	20.81	24.43	19.54	19.54			sp	Q61656	DDX5_MOUSE	Probable ATP-dependent RNA helicase DDX5 OS=Mus musculus GN=Ddx5 PE=1 SV=2	MOUSE	12
73	20.8	20.8	73.04	73.04	73.04			sp	P34884	MIF_MOUSE	Macrophage migration inhibitory factor OS=Mus musculus GN=Mif PE=1 SV=2	MOUSE	16
74	20.7	20.7	57.79	57.79	53.77			sp	P35700	PRDX1_MOUSE	Peroxiredoxin-1 OS=Mus musculus GN=Prdx1 PE=1 SV=1	MOUSE	12
75	20.68	20.68	51	46.59	42.97			sp	P97371	PSME1_MOUSE	Proteasome activator complex subunit 1 OS=Mus musculus GN=Psme1 PE=2 SV=2	MOUSE	12
76	20.59	20.59	34.3	31.4	29.84			sp	P68373	TBA1C_MOUSE	Tubulin alpha-1C chain OS=Mus musculus GN=Tuba1c PE=1 SV=1	MOUSE	14
77	20.36	20.36	29.74	27.74	26.46			sp	P42932	TCPQ_MOUSE	T-complex protein 1 subunit theta OS=Mus musculus GN=Cct8 PE=1 SV=3	MOUSE	12
78	20.28	20.28	45.11	38.8	35.33			sp	P68040	GBLP_MOUSE	Guanine nucleotide-binding protein subunit beta-2-like 1 OS=Mus musculus GN=Gnb2l1 PE=1 SV=3	MOUSE	10
79	20.27	20.27	33.48	29.37	29.37			sp	P61979	HNRPK_MOUSE	Heterogeneous nuclear ribonucleoprotein K OS=Mus musculus GN=Hnrnpk PE=1 SV=1	MOUSE	12
80	20.12	20.12	61.24	56.94	54.07			sp	P14602	HSPB1_MOUSE	Heat shock protein beta-1 OS=Mus musculus GN=Hspb1 PE=1 SV=3	MOUSE	13
81	20.07	20.07	10.88	5.845	4.994			sp	Q8BTI8	SRRM2_MOUSE	Serine/arginine repetitive matrix protein 2 OS=Mus musculus GN=Srrm2 PE=1 SV=3	MOUSE	11
82	20.04	20.04	25.94	21.98	21.98			sp	P27773	PDIA3_MOUSE	Protein disulfide-isomerase A3 OS=Mus musculus GN=Pdia3 PE=1 SV=2	MOUSE	10
83	20	20	45.68	45.68	45.68			sp	P62908	RS3_MOUSE	40S ribosomal protein S3 OS=Mus musculus GN=Rps3 PE=1 SV=1	MOUSE	10
84	19.92	19.92	53.37	53.37	53.37			sp	Q9DCT8	CRIP2_MOUSE	Cysteine-rich protein 2 OS=Mus musculus GN=Crip2 PE=1 SV=1	MOUSE	17
85	19.71	19.71	19.56	17.16	14.58			sp	P27546	MAP4_MOUSE	Microtubule-associated protein 4 OS=Mus musculus GN=Map4 PE=1 SV=3	MOUSE	11
86	19.49	19.49	22.21	20.94	18.91			sp	P51125	ICAL_MOUSE	Calpastatin OS=Mus musculus GN=Cast PE=1 SV=2	MOUSE	10
87	19.22	19.22	20.07	15.78	12.86			sp	P26043	RADI_MOUSE	Radixin OS=Mus musculus GN=Rdx PE=1 SV=3	MOUSE	11
88	18.89	18.89	14.44	13.38	11.57			sp	A6X935	ITIH4_MOUSE	Inter alpha-trypsin inhibitor, heavy chain 4 OS=Mus musculus GN=Itih4 PE=1 SV=2	MOUSE	11
89	18.77	18.77	34.27	22.18	22.18			sp	Q9WUK2	IF4H_MOUSE	Eukaryotic translation initiation factor 4H OS=Mus musculus GN=Eif4h PE=1 SV=3	MOUSE	11
90	18.76	18.76	39.77	34.09	34.09			sp	Q00623	APOA1_MOUSE	Apolipoprotein A-I OS=Mus musculus GN=Apoa1 PE=1 SV=2	MOUSE	17
91	18.73	18.76	11.29	10.38	10.38			sp	O08784	TCOF_MOUSE	Treacle protein OS=Mus musculus GN=Tcof1 PE=1 SV=1	MOUSE	10
92	18.65	19.05	35.02	29.72	26.73			sp	P17182	ENOA_MOUSE	Alpha-enolase OS=Mus musculus GN=Eno1 PE=1 SV=3	MOUSE	10
93	18.36	18.36	27.52	22.48	18.71			sp	P11983	TCPA_MOUSE	T-complex protein 1 subunit alpha OS=Mus musculus GN=Tcp1 PE=1 SV=3	MOUSE	9
94	18.28	18.28	33.5	24.38	24.38			sp	P60843	IF4A1_MOUSE	Eukaryotic initiation factor 4A-I OS=Mus musculus GN=Eif4a1 PE=2 SV=1	MOUSE	10
95	18.16	18.16	17.11	14.8	12.39			sp	P57780	ACTN4_MOUSE	Alpha-actinin-4 OS=Mus musculus GN=Actn4 PE=1 SV=1	MOUSE	10
96	18.13	18.13	23.4	15.71	13.91			sp	Q8BGD9	IF4B_MOUSE	Eukaryotic translation initiation factor 4B OS=Mus musculus GN=Eif4b PE=1 SV=1	MOUSE	10
97	18.09	18.09	9.785	7.27	6.356			sp	P70670	NACAM_MOUSE	Nascent polypeptide-associated complex subunit alpha, muscle-specific form OS=Mus musculus GN=Naca PE=1 SV=2	MOUSE	10
98	18.02	18.02	17.48	13.67	12.84			sp	Q61316	HSP74_MOUSE	Heat shock 70 kDa protein 4 OS=Mus musculus GN=Hspa4 PE=1 SV=1	MOUSE	9
99	18.02	18.02	30.62	26.32	26.32			sp	P07759	SPA3K_MOUSE	Serine protease inhibitor A3K OS=Mus musculus GN=Serpina3k PE=1 SV=2	MOUSE	10
100	18	18	30.32	30.32	30.32			sp	O55023	IMPA1_MOUSE	Inositol monophosphatase 1 OS=Mus musculus GN=Impa1 PE=1 SV=1	MOUSE	10
101	17.86	17.86	13.33	11.34	10.3			sp	Q02053	UBA1_MOUSE	Ubiquitin-like modifier-activating enzyme 1 OS=Mus musculus GN=Uba1 PE=1 SV=1	MOUSE	9
102	17.7	20.76	8.144	5.209	4.879			sp	Q8VHX6	FLNC_MOUSE	Filamin-C OS=Mus musculus GN=Flnc PE=1 SV=3	MOUSE	10
103	17.2	17.2	38.84	32.11	28.75			sp	O70400	PDLI1_MOUSE	PDZ and LIM domain protein 1 OS=Mus musculus GN=Pdlim1 PE=2 SV=4	MOUSE	9
104	17.19	17.19	19.68	17.65	15.82			sp	Q11136	PEPD_MOUSE	Xaa-Pro dipeptidase OS=Mus musculus GN=Pepd PE=2 SV=3	MOUSE	8
105	17.19	17.19	27.46	27.46	27.46			sp	P58771	TPM1_MOUSE	Tropomyosin alpha-1 chain OS=Mus musculus GN=Tpm1 PE=1 SV=1	MOUSE	10
106	16.92	16.92	25.38	21.08	12.26			sp	P32261	ANT3_MOUSE	Antithrombin-III OS=Mus musculus GN=Serpinc1 PE=1 SV=1	MOUSE	8
107	16.78	16.78	31.31	27.95	27.95			sp	P47962	RL5_MOUSE	60S ribosomal protein L5 OS=Mus musculus GN=Rpl5 PE=1 SV=3	MOUSE	9
108	16.76	16.76	21.13	19.72	18.87			sp	Q60668	HNRPD_MOUSE	Heterogeneous nuclear ribonucleoprotein D0 OS=Mus musculus GN=Hnrnpd PE=1 SV=2	MOUSE	12
109	16.5	16.5	19.85	14.24	14.24			sp	Q9D0I9	SYRC_MOUSE	Arginine--tRNA ligase, cytoplasmic OS=Mus musculus GN=Rars PE=2 SV=2	MOUSE	9
110	16.2	16.2	47.02	47.02	41.72			sp	Q60605	MYL6_MOUSE	Myosin light polypeptide 6 OS=Mus musculus GN=Myl6 PE=1 SV=3	MOUSE	10
111	16.11	16.11	12.99	8.319	7.725			sp	Q8BMJ2	SYLC_MOUSE	Leucine--tRNA ligase, cytoplasmic OS=Mus musculus GN=Lars PE=2 SV=2	MOUSE	9
112	16.06	16.06	26.35	19.76	18.75			sp	Q9CWJ9	PUR9_MOUSE	Bifunctional purine biosynthesis protein PURH OS=Mus musculus GN=Atic PE=1 SV=2	MOUSE	9
113	15.98	15.98	27.85	25.32	25.32			sp	P06728	APOA4_MOUSE	Apolipoprotein A-IV OS=Mus musculus GN=Apoa4 PE=2 SV=3	MOUSE	9
114	15.79	15.79	44.81	37.01	31.82			sp	P63242	IF5A1_MOUSE	Eukaryotic translation initiation factor 5A-1 OS=Mus musculus GN=Eif5a PE=1 SV=2	MOUSE	13
115	15.75	15.75	37.65	31.37	31.37			sp	O08583	THOC4_MOUSE	THO complex subunit 4 OS=Mus musculus GN=Alyref PE=1 SV=3	MOUSE	8
116	15.74	15.74	41	38.78	38.5			sp	Q9JKB3	YBOX3_MOUSE	Y-box-binding protein 3 OS=Mus musculus GN=Ybx3 PE=1 SV=2	MOUSE	9
117	15.73	15.73	24.05	23.78	21.35			sp	Q9CR16	PPID_MOUSE	Peptidyl-prolyl cis-trans isomerase D OS=Mus musculus GN=Ppid PE=1 SV=3	MOUSE	8
118	15.56	15.56	18.1	12.34	10.69			sp	Q9JIK5	DDX21_MOUSE	Nucleolar RNA helicase 2 OS=Mus musculus GN=Ddx21 PE=1 SV=3	MOUSE	8
119	15.53	15.53	11.15	5.545	5.545			sp	Q99PL5	RRBP1_MOUSE	Ribosome-binding protein 1 OS=Mus musculus GN=Rrbp1 PE=2 SV=2	MOUSE	8
120	15.44	15.44	24.02	18.39	18.39			sp	Q61753	SERA_MOUSE	D-3-phosphoglycerate dehydrogenase OS=Mus musculus GN=Phgdh PE=1 SV=3	MOUSE	8
121	15.37	15.37	16.98	13.1	12.38			sp	Q80X50	UBP2L_MOUSE	Ubiquitin-associated protein 2-like OS=Mus musculus GN=Ubap2l PE=1 SV=1	MOUSE	9
122	15.37	15.37	25.54	23.15	23.15			sp	Q9D8E6	RL4_MOUSE	60S ribosomal protein L4 OS=Mus musculus GN=Rpl4 PE=1 SV=3	MOUSE	10
123	15.33	15.33	24.27	20.67	18.43			sp	Q61598	GDIB_MOUSE	Rab GDP dissociation inhibitor beta OS=Mus musculus GN=Gdi2 PE=1 SV=1	MOUSE	8
124	15.31	15.31	28.48	28.48	28.48			sp	Q8WTY4	CPIN1_MOUSE	Anamorsin OS=Mus musculus GN=Ciapin1 PE=1 SV=1	MOUSE	8
125	15	15	23.87	15.5	14.27			sp	Q9D0E1	HNRPM_MOUSE	Heterogeneous nuclear ribonucleoprotein M OS=Mus musculus GN=Hnrnpm PE=1 SV=3	MOUSE	7
126	14.82	14.82	57.41	57.41	41.67			sp	P26883	FKB1A_MOUSE	Peptidyl-prolyl cis-trans isomerase FKBP1A OS=Mus musculus GN=Fkbp1a PE=1 SV=2	MOUSE	11
127	14.75	14.75	23.82	22.88	20.69			sp	P48036	ANXA5_MOUSE	Annexin A5 OS=Mus musculus GN=Anxa5 PE=1 SV=1	MOUSE	7
128	14.46	14.46	59.8	59.8	58.82			sp	Q64433	CH10_MOUSE	10 kDa heat shock protein, mitochondrial OS=Mus musculus GN=Hspe1 PE=1 SV=2	MOUSE	9
129	14.44	32.9	25.78	24.83	23.74			sp	P07901	HS90A_MOUSE	Heat shock protein HSP 90-alpha OS=Mus musculus GN=Hsp90aa1 PE=1 SV=4	MOUSE	20
130	14.37	14.37	33.46	29.32	26.32			sp	P12970	RL7A_MOUSE	60S ribosomal protein L7a OS=Mus musculus GN=Rpl7a PE=2 SV=2	MOUSE	7
131	14.36	18.11	31.25	30	25.31			sp	P49312	ROA1_MOUSE	Heterogeneous nuclear ribonucleoprotein A1 OS=Mus musculus GN=Hnrnpa1 PE=1 SV=2	MOUSE	10
132	14.3	14.3	31.05	27.42	27.42			sp	Q6PDM2	SRSF1_MOUSE	Serine/arginine-rich splicing factor 1 OS=Mus musculus GN=Srsf1 PE=1 SV=3	MOUSE	8
133	14.24	14.24	20.15	17.01	10.91			sp	P80316	TCPE_MOUSE	T-complex protein 1 subunit epsilon OS=Mus musculus GN=Cct5 PE=1 SV=1	MOUSE	6
134	14.23	14.23	31.95	28.7	25.15			sp	P08249	MDHM_MOUSE	Malate dehydrogenase, mitochondrial OS=Mus musculus GN=Mdh2 PE=1 SV=3	MOUSE	7
135	14.22	14.22	21.59	17.31	17.31			sp	Q9CT10	RANB3_MOUSE	Ran-binding protein 3 OS=Mus musculus GN=Ranbp3 PE=1 SV=2	MOUSE	8
136	14.14	14.14	24.41	17.38	17.38			sp	P26638	SYSC_MOUSE	Serine--tRNA ligase, cytoplasmic OS=Mus musculus GN=Sars PE=2 SV=3	MOUSE	8
137	14.07	16.14	15.27	13.75	12.59			sp	Q61699	HS105_MOUSE	Heat shock protein 105 kDa OS=Mus musculus GN=Hsph1 PE=1 SV=2	MOUSE	8
138	14.03	14.03	23.3	20.94	20.94			sp	P07356	ANXA2_MOUSE	Annexin A2 OS=Mus musculus GN=Anxa2 PE=1 SV=2	MOUSE	7
139	14.02	14.02	26.44	26.44	23.73			sp	P14206	RSSA_MOUSE	40S ribosomal protein SA OS=Mus musculus GN=Rpsa PE=1 SV=4	MOUSE	7
140	14.01	14.01	28.61	24.41	22.31			sp	P07310	KCRM_MOUSE	Creatine kinase M-type OS=Mus musculus GN=Ckm PE=1 SV=1	MOUSE	7
141	14	14	46.5	38	38			sp	P61087	UBE2K_MOUSE	Ubiquitin-conjugating enzyme E2 K OS=Mus musculus GN=Ube2k PE=1 SV=3	MOUSE	7
142	14	14	46.31	38.26	38.26			sp	P62204	CALM_MOUSE	Calmodulin OS=Mus musculus GN=Calm1 PE=1 SV=2	MOUSE	11
143	14	14	62.96	62.96	62.96			sp	Q05816	FABP5_MOUSE	Fatty acid-binding protein, epidermal OS=Mus musculus GN=Fabp5 PE=1 SV=3	MOUSE	8
144	13.89	13.89	25.6	25.6	25.6			sp	P25444	RS2_MOUSE	40S ribosomal protein S2 OS=Mus musculus GN=Rps2 PE=1 SV=3	MOUSE	8
145	13.73	13.77	15.2	13.18	8.314			sp	Q9WUB3	PYGM_MOUSE	Glycogen phosphorylase, muscle form OS=Mus musculus GN=Pygm PE=1 SV=3	MOUSE	7
146	13.73	13.73	8.165	6.367	5.843			sp	Q00519	XDH_MOUSE	Xanthine dehydrogenase/oxidase OS=Mus musculus GN=Xdh PE=1 SV=5	MOUSE	8
147	13.61	13.61	37.5	37.5	29.89			sp	Q9CPU0	LGUL_MOUSE	Lactoylglutathione lyase OS=Mus musculus GN=Glo1 PE=1 SV=3	MOUSE	9
148	13.46	13.46	17.25	12	12			sp	Q8VEK3	HNRPU_MOUSE	Heterogeneous nuclear ribonucleoprotein U OS=Mus musculus GN=Hnrnpu PE=1 SV=1	MOUSE	7
149	13.43	13.43	13.75	11.1	10.09			sp	Q99KC8	VMA5A_MOUSE	von Willebrand factor A domain-containing protein 5A OS=Mus musculus GN=Vwa5a PE=1 SV=2	MOUSE	7
150	13.42	13.42	35.59	35.59	35.59			sp	Q9CR00	PSMD9_MOUSE	26S proteasome non-ATPase regulatory subunit 9 OS=Mus musculus GN=Psmd9 PE=1 SV=1	MOUSE	7
151	13.36	13.36	30.9	30.9	30.9			sp	P53996	CNBP_MOUSE	Cellular nucleic acid-binding protein OS=Mus musculus GN=Cnbp PE=2 SV=2	MOUSE	10
152	13.25	13.25	46.58	46.58	46.58			sp	P14131	RS16_MOUSE	40S ribosomal protein S16 OS=Mus musculus GN=Rps16 PE=2 SV=4	MOUSE	8
153	13.24	13.24	42.59	37.04	24.44			sp	P14148	RL7_MOUSE	60S ribosomal protein L7 OS=Mus musculus GN=Rpl7 PE=2 SV=2	MOUSE	6
154	13.12	13.12	24.86	21.08	21.08			sp	Q99K85	SERC_MOUSE	Phosphoserine aminotransferase OS=Mus musculus GN=Psat1 PE=1 SV=1	MOUSE	7
155	13.06	13.06	43.94	43.94	43.94			sp	P04117	FABP4_MOUSE	Fatty acid-binding protein, adipocyte OS=Mus musculus GN=Fabp4 PE=1 SV=3	MOUSE	8
156	13.01	13.01	53.9	47.4	47.4			sp	P97825	HN1_MOUSE	Hematological and neurological expressed 1 protein OS=Mus musculus GN=Hn1 PE=1 SV=3	MOUSE	9
157	12.98	12.98	10.3	8.675	8.675			sp	Q7TQH0	ATX2L_MOUSE	Ataxin-2-like protein OS=Mus musculus GN=Atxn2l PE=1 SV=1	MOUSE	7
158	12.93	12.93	53.98	53.98	53.98			sp	P48024	EIF1_MOUSE	Eukaryotic translation initiation factor 1 OS=Mus musculus GN=Eif1 PE=2 SV=2	MOUSE	8
159	12.92	12.92	21.1	20.81	20.81			sp	P10107	ANXA1_MOUSE	Annexin A1 OS=Mus musculus GN=Anxa1 PE=1 SV=2	MOUSE	8
160	12.86	12.86	9.375	7.589	7.589			sp	Q7TPV4	MBB1A_MOUSE	Myb-binding protein 1A OS=Mus musculus GN=Mybbp1a PE=1 SV=2	MOUSE	7
161	12.83	12.83	53.85	53.85	53.85			sp	P62983	RS27A_MOUSE	Ubiquitin-40S ribosomal protein S27a OS=Mus musculus GN=Rps27a PE=1 SV=2	MOUSE	9
162	12.82	15.36	24.27	23.66	22.29			sp	Q61545	EWS_MOUSE	RNA-binding protein EWS OS=Mus musculus GN=Ewsr1 PE=1 SV=2	MOUSE	11
163	12.82	12.82	45.24	45.24	45.24			sp	P56812	PDCD5_MOUSE	Programmed cell death protein 5 OS=Mus musculus GN=Pdcd5 PE=1 SV=3	MOUSE	8
164	12.68	12.68	45.45	45.45	45.45			sp	P08228	SODC_MOUSE	Superoxide dismutase [Cu-Zn] OS=Mus musculus GN=Sod1 PE=1 SV=2	MOUSE	9
165	12.55	12.55	32.04	32.04	30.84			sp	P61965	WDR5_MOUSE	WD repeat-containing protein 5 OS=Mus musculus GN=Wdr5 PE=1 SV=1	MOUSE	8
166	12.51	12.51	57.83	57.83	57.83			sp	Q9CQR2	RS21_MOUSE	40S ribosomal protein S21 OS=Mus musculus GN=Rps21 PE=2 SV=1	MOUSE	10
167	12.37	12.37	40.12	34.88	34.88			sp	Q3THE2	ML12B_MOUSE	Myosin regulatory light chain 12B OS=Mus musculus GN=Myl12b PE=1 SV=2	MOUSE	8
168	12.36	12.36	51.38	44.95	34.4			sp	P00493	HPRT_MOUSE	Hypoxanthine-guanine phosphoribosyltransferase OS=Mus musculus GN=Hprt1 PE=1 SV=3	MOUSE	6
169	12.31	12.31	18.31	18.31	14.65			sp	Q9D8N0	EF1G_MOUSE	Elongation factor 1-gamma OS=Mus musculus GN=Eef1g PE=1 SV=3	MOUSE	6
170	12.26	12.26	45.45	45.45	45.45			sp	P32848	PRVA_MOUSE	Parvalbumin alpha OS=Mus musculus GN=Pvalb PE=1 SV=3	MOUSE	7
171	12.13	12.13	42.86	42.86	42.86			sp	P10639	THIO_MOUSE	Thioredoxin OS=Mus musculus GN=Txn PE=1 SV=3	MOUSE	13
172	12.13	12.13	14.71	13.24	13.24			sp	P80313	TCPH_MOUSE	T-complex protein 1 subunit eta OS=Mus musculus GN=Cct7 PE=1 SV=1	MOUSE	7
173	12.12	12.12	11.35	10.21	10.21			sp	Q922K7	NOP2_MOUSE	Putative ribosomal RNA methyltransferase NOP2 OS=Mus musculus GN=Nop2 PE=2 SV=1	MOUSE	6
174	12.07	12.85	19.46	19.46	15.76			sp	P24547	IMDH2_MOUSE	Inosine-5'-monophosphate dehydrogenase 2 OS=Mus musculus GN=Impdh2 PE=1 SV=2	MOUSE	7
175	12.06	12.06	32.23	29.24	23.59			sp	P10711	TCEA1_MOUSE	Transcription elongation factor A protein 1 OS=Mus musculus GN=Tcea1 PE=1 SV=2	MOUSE	7
176	12.05	12.05	26.4	24.09	24.09			sp	P47968	RPIA_MOUSE	Ribose-5-phosphate isomerase OS=Mus musculus GN=Rpia PE=2 SV=2	MOUSE	6
177	12.05	12.05	26.89	26.89	24.24			sp	O55234	PSB5_MOUSE	Proteasome subunit beta type-5 OS=Mus musculus GN=Psmb5 PE=1 SV=3	MOUSE	6
178	12	12	59.47	53.16	53.16			sp	Q6PGH2	HN1L_MOUSE	Hematological and neurological expressed 1-like protein OS=Mus musculus GN=Hn1l PE=2 SV=1	MOUSE	7
179	12	12	28.24	23.92	23.92			sp	P62259	1433E_MOUSE	14-3-3 protein epsilon OS=Mus musculus GN=Ywhae PE=1 SV=1	MOUSE	6
180	12	12	27.44	27.44	27.44			sp	P14869	RLA0_MOUSE	60S acidic ribosomal protein P0 OS=Mus musculus GN=Rplp0 PE=1 SV=3	MOUSE	6
181	11.92	11.92	25.89	25.89	25.89			sp	P12246	SAMP_MOUSE	Serum amyloid P-component OS=Mus musculus GN=Apcs PE=1 SV=2	MOUSE	7
182	11.92	11.92	30.89	30.89	30.89			sp	Q9QUM9	PSA6_MOUSE	Proteasome subunit alpha type-6 OS=Mus musculus GN=Psma6 PE=1 SV=1	MOUSE	6
183	11.89	11.89	18.5	15.36	13.61			sp	P63038	CH60_MOUSE	60 kDa heat shock protein, mitochondrial OS=Mus musculus GN=Hspd1 PE=1 SV=1	MOUSE	7
184	11.85	11.85	30.39	26.5	22.61			sp	Q9CQ65	MTAP_MOUSE	S-methyl-5'-thioadenosine phosphorylase OS=Mus musculus GN=Mtap PE=2 SV=1	MOUSE	6
185	11.82	11.82	25.38	21.21	21.21			sp	P16110	LEG3_MOUSE	Galectin-3 OS=Mus musculus GN=Lgals3 PE=1 SV=3	MOUSE	7
186	11.82	11.82	35.58	35.58	35.1			sp	P62242	RS8_MOUSE	40S ribosomal protein S8 OS=Mus musculus GN=Rps8 PE=1 SV=2	MOUSE	6
187	11.75	11.75	57.28	48.54	41.75			sp	P62806	H4_MOUSE	Histone H4 OS=Mus musculus GN=Hist1h4a PE=1 SV=2	MOUSE	6
188	11.74	11.74	33.81	33.81	33.81			sp	Q9D1J3	SARNP_MOUSE	SAP domain-containing ribonucleoprotein OS=Mus musculus GN=Sarnp PE=1 SV=3	MOUSE	6
189	11.72	11.72	30.43	28.02	28.02			sp	P07361	A1AG2_MOUSE	Alpha-1-acid glycoprotein 2 OS=Mus musculus GN=Orm2 PE=1 SV=1	MOUSE	10
190	11.72	11.72	14.95	12.71	12.71			sp	P80314	TCPB_MOUSE	T-complex protein 1 subunit beta OS=Mus musculus GN=Cct2 PE=1 SV=4	MOUSE	6
191	11.66	11.66	9.802	8.921	8.921			sp	Q8VDM4	PSMD2_MOUSE	26S proteasome non-ATPase regulatory subunit 2 OS=Mus musculus GN=Psmd2 PE=1 SV=1	MOUSE	6
192	11.54	11.54	17.68	16	16			sp	Q9D1A2	CNDP2_MOUSE	Cytosolic non-specific dipeptidase OS=Mus musculus GN=Cndp2 PE=1 SV=1	MOUSE	6
193	11.52	11.52	13.28	10.35	7.917			sp	P97311	MCM6_MOUSE	DNA replication licensing factor MCM6 OS=Mus musculus GN=Mcm6 PE=1 SV=1	MOUSE	6
194	11.37	11.37	21.67	19.5	19.5			sp	O35639	ANXA3_MOUSE	Annexin A3 OS=Mus musculus GN=Anxa3 PE=1 SV=4	MOUSE	6
195	11.35	11.35	20.17	13.28	11.72			sp	Q8BIQ5	CSTF2_MOUSE	Cleavage stimulation factor subunit 2 OS=Mus musculus GN=Cstf2 PE=1 SV=2	MOUSE	6
196	11.33	11.33	25.22	21.96	19.29			sp	Q93092	TALDO_MOUSE	Transaldolase OS=Mus musculus GN=Taldo1 PE=1 SV=2	MOUSE	6
197	11.31	11.31	31.49	31.49	25.61			sp	Q9D819	IPYR_MOUSE	Inorganic pyrophosphatase OS=Mus musculus GN=Ppa1 PE=1 SV=1	MOUSE	7
198	11.21	11.21	4.4	3.432	3.432			sp	P11276	FINC_MOUSE	Fibronectin OS=Mus musculus GN=Fn1 PE=1 SV=4	MOUSE	6
199	11.19	11.19	17.29	17.29	15.16			sp	O35226	PSMD4_MOUSE	26S proteasome non-ATPase regulatory subunit 4 OS=Mus musculus GN=Psmd4 PE=1 SV=1	MOUSE	6
200	11.12	13.73	9.824	7.724	6.301			sp	P28665	MUG1_MOUSE	Murinoglobulin-1 OS=Mus musculus GN=Mug1 PE=1 SV=3	MOUSE	8
201	10.96	10.96	17.84	17.59	15.58			sp	P01865	GCAM_MOUSE	Ig gamma-2A chain C region, membrane-bound form OS=Mus musculus GN=Igh-1a PE=1 SV=3	MOUSE	5
202	10.95	13.08	48.89	48.89	41.78			sp	O70251	EF1B_MOUSE	Elongation factor 1-beta OS=Mus musculus GN=Eef1b PE=1 SV=5	MOUSE	9
203	10.88	10.88	34.36	33.04	30.4			sp	Q7TNE3	SPAG7_MOUSE	Sperm-associated antigen 7 OS=Mus musculus GN=Spag7 PE=1 SV=1	MOUSE	5
204	10.86	10.86	17.95	14.9	13.29			sp	Q61207	SAP_MOUSE	Sulfated glycoprotein 1 OS=Mus musculus GN=Psap PE=1 SV=2	MOUSE	6
205	10.85	10.86	66.33	66.33	66.33			sp	Q62426	CYTB_MOUSE	Cystatin-B OS=Mus musculus GN=Cstb PE=1 SV=1	MOUSE	8
206	10.82	10.82	29.05	29.05	29.05			sp	P19157	GSTP1_MOUSE	Glutathione S-transferase P 1 OS=Mus musculus GN=Gstp1 PE=1 SV=2	MOUSE	5
207	10.73	10.73	13.84	6.696	4.985			sp	P23116	EIF3A_MOUSE	Eukaryotic translation initiation factor 3 subunit A OS=Mus musculus GN=Eif3a PE=1 SV=5	MOUSE	6
208	10.7	10.7	17.65	17.65	15.34			sp	P21614	VTDB_MOUSE	Vitamin D-binding protein OS=Mus musculus GN=Gc PE=1 SV=2	MOUSE	6
209	10.68	10.68	20.64	13.99	12.16			sp	Q8VCM7	FIBG_MOUSE	Fibrinogen gamma chain OS=Mus musculus GN=Fgg PE=2 SV=1	MOUSE	5
210	10.65	10.65	32.03	32.03	28.11			sp	Q4VAA2	CDV3_MOUSE	Protein CDV3 OS=Mus musculus GN=Cdv3 PE=1 SV=2	MOUSE	5
211	10.58	10.58	14.83	8.517	8.517			sp	Q9DBR1	XRN2_MOUSE	5'-3' exoribonuclease 2 OS=Mus musculus GN=Xrn2 PE=1 SV=1	MOUSE	6
212	10.55	10.55	39.68	39.68	36.51			sp	P70349	HINT1_MOUSE	Histidine triad nucleotide-binding protein 1 OS=Mus musculus GN=Hint1 PE=1 SV=3	MOUSE	6
213	10.5	10.5	32.53	26.99	18.34			sp	P42125	ECI1_MOUSE	Enoyl-CoA delta isomerase 1, mitochondrial OS=Mus musculus GN=Eci1 PE=2 SV=2	MOUSE	6
214	10.42	10.42	23.54	19.31	14.81			sp	Q60854	SPB6_MOUSE	Serpin B6 OS=Mus musculus GN=Serpinb6 PE=2 SV=1	MOUSE	5
215	10.4	10.4	29.55	22.73	20.45			sp	P97351	RS3A_MOUSE	40S ribosomal protein S3a OS=Mus musculus GN=Rps3a PE=1 SV=3	MOUSE	5
216	10.29	10.29	15.05	10.5	10.5			sp	P08003	PDIA4_MOUSE	Protein disulfide-isomerase A4 OS=Mus musculus GN=Pdia4 PE=1 SV=3	MOUSE	7
217	10.26	10.26	25.79	22.17	22.17			sp	P43277	H13_MOUSE	Histone H1.3 OS=Mus musculus GN=Hist1h1d PE=1 SV=2	MOUSE	7
218	10.24	10.24	49.24	40.15	34.09			sp	P63323	RS12_MOUSE	40S ribosomal protein S12 OS=Mus musculus GN=Rps12 PE=1 SV=2	MOUSE	6
219	10.2	10.2	24.55	16.77	9.381			sp	Q922B2	SYDC_MOUSE	Aspartate--tRNA ligase, cytoplasmic OS=Mus musculus GN=Dars PE=2 SV=2	MOUSE	4
220	10.12	10.12	41.25	31.25	17.08			sp	O09131	GSTO1_MOUSE	Glutathione S-transferase omega-1 OS=Mus musculus GN=Gsto1 PE=2 SV=2	MOUSE	5
221	10.11	10.11	29.17	29.17	25.93			sp	P62827	RAN_MOUSE	GTP-binding nuclear protein Ran OS=Mus musculus GN=Ran PE=1 SV=3	MOUSE	5
222	10.07	17.29	43.33	31.9	29.05			sp	P30681	HMGB2_MOUSE	High mobility group protein B2 OS=Mus musculus GN=Hmgb2 PE=1 SV=3	MOUSE	12
223	10.05	10.05	16.71	16.71	11.29			sp	Q60972	RBBP4_MOUSE	Histone-binding protein RBBP4 OS=Mus musculus GN=Rbbp4 PE=1 SV=5	MOUSE	5
224	10.04	10.04	13.79	13.79	13.79			sp	Q9JII5	DAZP1_MOUSE	DAZ-associated protein 1 OS=Mus musculus GN=Dazap1 PE=2 SV=2	MOUSE	6
225	10.03	10.03	20.56	16.5	16.5			sp	P61161	ARP2_MOUSE	Actin-related protein 2 OS=Mus musculus GN=Actr2 PE=1 SV=1	MOUSE	5
226	9.99	9.99	11.96	8.219	5.978			sp	Q8JZQ9	EIF3B_MOUSE	Eukaryotic translation initiation factor 3 subunit B OS=Mus musculus GN=Eif3b PE=1 SV=1	MOUSE	5
227	9.93	9.93	18.58	16.41	13.93			sp	Q61176	ARGI1_MOUSE	Arginase-1 OS=Mus musculus GN=Arg1 PE=1 SV=1	MOUSE	5
228	9.9	9.9	26.52	26.52	22.1			sp	Q3UHX2	HAP28_MOUSE	28 kDa heat- and acid-stable phosphoprotein OS=Mus musculus GN=Pdap1 PE=1 SV=1	MOUSE	5
229	9.88	9.88	8.938	5.889	5.889			sp	Q569Z6	TR150_MOUSE	Thyroid hormone receptor-associated protein 3 OS=Mus musculus GN=Thrap3 PE=1 SV=1	MOUSE	5
230	9.84	9.84	27.6	22.03	20.1			sp	Q00897	A1AT4_MOUSE	Alpha-1-antitrypsin 1-4 OS=Mus musculus GN=Serpina1d PE=2 SV=1	MOUSE	8
231	9.84	9.84	21.12	15.27	15.27			sp	P01869	IGH1M_MOUSE	Ig gamma-1 chain C region, membrane-bound form OS=Mus musculus GN=Ighg1 PE=1 SV=2	MOUSE	6
232	9.71	9.71	16.1	13.26	13.07			sp	Q99JF8	PSIP1_MOUSE	PC4 and SFRS1-interacting protein OS=Mus musculus GN=Psip1 PE=1 SV=1	MOUSE	5
233	9.7	9.7	38.58	38.58	33.86			sp	P11031	TCP4_MOUSE	Activated RNA polymerase II transcriptional coactivator p15 OS=Mus musculus GN=Sub1 PE=1 SV=3	MOUSE	7
234	9.65	9.65	13	11.45	11.45			sp	Q9D2G2	ODO2_MOUSE	Dihydrolipoyllysine-residue succinyltransferase component of 2-oxoglutarate dehydrogenase complex, mitochondrial OS=Mus musculus GN=Dlst PE=1 SV=1	MOUSE	5
235	9.62	9.62	21.79	21.79	15.83			sp	Q62418	DBNL_MOUSE	Drebrin-like protein OS=Mus musculus GN=Dbnl PE=1 SV=2	MOUSE	6
236	9.61	9.61	7.582	4.06	3.164			sp	Q68FD5	CLH1_MOUSE	Clathrin heavy chain 1 OS=Mus musculus GN=Cltc PE=1 SV=3	MOUSE	5
237	9.59	9.59	37.8	37.8	33.07			sp	Q03958	PFD6_MOUSE	Prefoldin subunit 6 OS=Mus musculus GN=Pfdn6 PE=2 SV=1	MOUSE	5
238	9.57	9.57	29.22	29.22	22.73			sp	O70591	PFD2_MOUSE	Prefoldin subunit 2 OS=Mus musculus GN=Pfdn2 PE=2 SV=2	MOUSE	5
239	9.53	9.54	7.143	4.121	3.791			sp	Q9QZQ1	AFAD_MOUSE	Afadin OS=Mus musculus GN=Mllt4 PE=1 SV=3	MOUSE	5
240	9.53	9.53	24.3	24.3	21.18			sp	Q8CHP8	PGP_MOUSE	Phosphoglycolate phosphatase OS=Mus musculus GN=Pgp PE=2 SV=1	MOUSE	5
241	9.52	9.53	20.46	18.35	11.81			sp	P40124	CAP1_MOUSE	Adenylyl cyclase-associated protein 1 OS=Mus musculus GN=Cap1 PE=1 SV=4	MOUSE	4
242	9.5	13.33	27.82	25.62	20.94			sp	P05063	ALDOC_MOUSE	Fructose-bisphosphate aldolase C OS=Mus musculus GN=Aldoc PE=1 SV=4	MOUSE	7
243	9.5	9.5	11.42	9.393	9.393			sp	Q5F2E7	NUFP2_MOUSE	Nuclear fragile X mental retardation-interacting protein 2 OS=Mus musculus GN=Nufip2 PE=1 SV=1	MOUSE	5
244	9.49	9.5	34.38	25.45	22.32			sp	Q9ERE7	MESD_MOUSE	LDLR chaperone MESD OS=Mus musculus GN=Mesdc2 PE=1 SV=1	MOUSE	5
245	9.46	9.46	18.27	14.29	9.133			sp	Q8VDW0	DX39A_MOUSE	ATP-dependent RNA helicase DDX39A OS=Mus musculus GN=Ddx39a PE=2 SV=1	MOUSE	4
246	9.42	11.55	23.16	20.35	18.25			sp	Q99020	ROAA_MOUSE	Heterogeneous nuclear ribonucleoprotein A/B OS=Mus musculus GN=Hnrnpab PE=1 SV=1	MOUSE	7
247	9.4	9.4	36.97	36.97	31.09			sp	P01887	B2MG_MOUSE	Beta-2-microglobulin OS=Mus musculus GN=B2m PE=1 SV=2	MOUSE	6
248	9.35	9.35	13.62	13.62	12.19			sp	P06745	G6PI_MOUSE	Glucose-6-phosphate isomerase OS=Mus musculus GN=Gpi PE=1 SV=4	MOUSE	6
249	9.33	9.33	22.82	19.15	15.21			sp	P70441	NHRF1_MOUSE	Na(+)/H(+) exchange regulatory cofactor NHE-RF1 OS=Mus musculus GN=Slc9a3r1 PE=1 SV=3	MOUSE	6
250	9.33	9.33	33.78	29.73	29.73			sp	P14115	RL27A_MOUSE	60S ribosomal protein L27a OS=Mus musculus GN=Rpl27a PE=2 SV=5	MOUSE	5
251	9.32	9.32	9.184	5.067	5.067			sp	Q9Z1Q9	SYVC_MOUSE	Valine--tRNA ligase OS=Mus musculus GN=Vars PE=2 SV=1	MOUSE	5
252	9.31	9.32	16.18	13.29	9.249			sp	Q9CPY7	AMPL_MOUSE	Cytosol aminopeptidase OS=Mus musculus GN=Lap3 PE=1 SV=3	MOUSE	4
253	9.26	9.26	31.03	26.11	26.11			sp	P19253	RL13A_MOUSE	60S ribosomal protein L13a OS=Mus musculus GN=Rpl13a PE=1 SV=4	MOUSE	5
254	9.25	9.25	12.63	10.35	10.35			sp	Q9DCD0	6PGD_MOUSE	6-phosphogluconate dehydrogenase, decarboxylating OS=Mus musculus GN=Pgd PE=2 SV=3	MOUSE	5
255	9.25	9.25	6.55	6.55	6.55			sp	P37913	DNLI1_MOUSE	DNA ligase 1 OS=Mus musculus GN=Lig1 PE=1 SV=2	MOUSE	5
256	9.23	9.23	9.604	8.02	5.842			sp	Q64737	PUR2_MOUSE	Trifunctional purine biosynthetic protein adenosine-3 OS=Mus musculus GN=Gart PE=2 SV=3	MOUSE	4
257	9.19	9.19	32.59	26.34	26.34			sp	Q62446	FKBP3_MOUSE	Peptidyl-prolyl cis-trans isomerase FKBP3 OS=Mus musculus GN=Fkbp3 PE=1 SV=2	MOUSE	5
258	9.17	9.17	18.48	18.48	18.48			sp	P19973	LSP1_MOUSE	Lymphocyte-specific protein 1 OS=Mus musculus GN=Lsp1 PE=1 SV=2	MOUSE	6
259	9.11	9.11	10.82	10.82	10.82			sp	P54728	RD23B_MOUSE	UV excision repair protein RAD23 homolog B OS=Mus musculus GN=Rad23b PE=1 SV=2	MOUSE	5
260	9.1	9.1	8.669	5.948	5.948			sp	B1AZP2	DLGP4_MOUSE	Disks large-associated protein 4 OS=Mus musculus GN=Dlgap4 PE=1 SV=1	MOUSE	5
261	9.07	9.07	14.13	11.63	9.695			sp	P22907	HEM3_MOUSE	Porphobilinogen deaminase OS=Mus musculus GN=Hmbs PE=2 SV=2	MOUSE	5
262	9.04	9.04	22.71	19.65	19.65			sp	Q9CXW3	CYBP_MOUSE	Calcyclin-binding protein OS=Mus musculus GN=Cacybp PE=1 SV=1	MOUSE	5
263	9.02	9.02	12.99	9.431	9.431			sp	Q9D0F9	PGM1_MOUSE	Phosphoglucomutase-1 OS=Mus musculus GN=Pgm1 PE=1 SV=4	MOUSE	5
264	9	9	5.75	3.312	3.312			sp	Q6NZJ6	IF4G1_MOUSE	Eukaryotic translation initiation factor 4 gamma 1 OS=Mus musculus GN=Eif4g1 PE=1 SV=1	MOUSE	5
265	8.99	8.99	25.62	15	15			sp	Q9DCJ9	NPL_MOUSE	N-acetylneuraminate lyase OS=Mus musculus GN=Npl PE=1 SV=1	MOUSE	5
266	8.99	8.99	26.6	23.65	19.21			sp	P34022	RANG_MOUSE	Ran-specific GTPase-activating protein OS=Mus musculus GN=Ranbp1 PE=1 SV=2	MOUSE	5
267	8.95	8.95	41.84	41.84	41.84			sp	P50543	S10AB_MOUSE	Protein S100-A11 OS=Mus musculus GN=S100a11 PE=2 SV=1	MOUSE	5
268	8.89	8.89	10.5	4.949	3.319			sp	Q9JKF1	IQGA1_MOUSE	Ras GTPase-activating-like protein IQGAP1 OS=Mus musculus GN=Iqgap1 PE=1 SV=2	MOUSE	5
269	8.86	8.86	26.97	20.33	20.33			sp	Q9Z2U1	PSA5_MOUSE	Proteasome subunit alpha type-5 OS=Mus musculus GN=Psma5 PE=1 SV=1	MOUSE	4
270	8.84	8.84	24.78	23.01	23.01			sp	P31725	S10A9_MOUSE	Protein S100-A9 OS=Mus musculus GN=S100a9 PE=1 SV=3	MOUSE	6
271	8.82	8.82	12.48	7.517	7.517			sp	A2APB8	TPX2_MOUSE	Targeting protein for Xklp2 OS=Mus musculus GN=Tpx2 PE=1 SV=1	MOUSE	5
272	8.82	8.82	17.62	13.66	10.13			sp	Q9R111	GUAD_MOUSE	Guanine deaminase OS=Mus musculus GN=Gda PE=1 SV=1	MOUSE	4
273	8.8	8.8	19.52	16.63	10.84			sp	Q9Z2X1	HNRPF_MOUSE	Heterogeneous nuclear ribonucleoprotein F OS=Mus musculus GN=Hnrnpf PE=1 SV=3	MOUSE	4
274	8.77	8.77	10.29	10.29	8.296			sp	P97310	MCM2_MOUSE	DNA replication licensing factor MCM2 OS=Mus musculus GN=Mcm2 PE=1 SV=3	MOUSE	6
275	8.74	8.74	27.33	19.29	19.29			sp	P08226	APOE_MOUSE	Apolipoprotein E OS=Mus musculus GN=Apoe PE=1 SV=2	MOUSE	5
276	8.69	8.69	16.61	14.19	14.19			sp	Q9EQU5	SET_MOUSE	Protein SET OS=Mus musculus GN=Set PE=1 SV=1	MOUSE	5
277	8.69	8.69	34.9	34.9	28.65			sp	P63001	RAC1_MOUSE	Ras-related C3 botulinum toxin substrate 1 OS=Mus musculus GN=Rac1 PE=1 SV=1	MOUSE	5
278	8.68	8.68	21.77	17.74	13.71			sp	Q6IRU2	TPM4_MOUSE	Tropomyosin alpha-4 chain OS=Mus musculus GN=Tpm4 PE=2 SV=3	MOUSE	4
279	8.65	8.65	11.1	8.486	8.486			sp	P98078	DAB2_MOUSE	Disabled homolog 2 OS=Mus musculus GN=Dab2 PE=1 SV=2	MOUSE	5
280	8.65	8.65	6.892	6.892	5.138			sp	Q91W50	CSDE1_MOUSE	Cold shock domain-containing protein E1 OS=Mus musculus GN=Csde1 PE=2 SV=1	MOUSE	4
281	8.62	8.62	21.83	18.27	15.99			sp	P50580	PA2G4_MOUSE	Proliferation-associated protein 2G4 OS=Mus musculus GN=Pa2g4 PE=1 SV=3	MOUSE	5
282	8.62	8.62	13.1	11.05	11.05			sp	O08539	BIN1_MOUSE	Myc box-dependent-interacting protein 1 OS=Mus musculus GN=Bin1 PE=1 SV=1	MOUSE	5
283	8.61	8.61	15.99	15.99	11.22			sp	P35505	FAAA_MOUSE	Fumarylacetoacetase OS=Mus musculus GN=Fah PE=1 SV=2	MOUSE	4
284	8.58	8.58	26.07	22.86	18.21			sp	P97447	FHL1_MOUSE	Four and a half LIM domains protein 1 OS=Mus musculus GN=Fhl1 PE=2 SV=3	MOUSE	4
285	8.57	8.57	34.87	29.61	29.61			sp	P62270	RS18_MOUSE	40S ribosomal protein S18 OS=Mus musculus GN=Rps18 PE=1 SV=3	MOUSE	6
286	8.44	8.44	17.82	12.2	10.75			sp	P40142	TKT_MOUSE	Transketolase OS=Mus musculus GN=Tkt PE=1 SV=1	MOUSE	4
287	8.44	8.44	17.08	12.81	8.989			sp	P60229	EIF3E_MOUSE	Eukaryotic translation initiation factor 3 subunit E OS=Mus musculus GN=Eif3e PE=1 SV=1	MOUSE	4
288	8.43	8.43	44.29	44.29	44.29			sp	P62962	PROF1_MOUSE	Profilin-1 OS=Mus musculus GN=Pfn1 PE=1 SV=2	MOUSE	5
289	8.42	8.42	19.25	11.39	8.841			sp	Q61035	SYHC_MOUSE	Histidine--tRNA ligase, cytoplasmic OS=Mus musculus GN=Hars PE=2 SV=2	MOUSE	4
290	8.39	8.39	12.14	7.947	6.843			sp	Q7TSJ2	MAP6_MOUSE	Microtubule-associated protein 6 OS=Mus musculus GN=Map6 PE=1 SV=2	MOUSE	4
291	8.38	8.38	12.25	9.324	7.13			sp	P32020	NLTP_MOUSE	Non-specific lipid-transfer protein OS=Mus musculus GN=Scp2 PE=1 SV=3	MOUSE	4
292	8.28	10.51	24.09	17.76	16.06			sp	Q91VC3	IF4A3_MOUSE	Eukaryotic initiation factor 4A-III OS=Mus musculus GN=Eif4a3 PE=2 SV=3	MOUSE	6
293	8.25	8.25	9.465	6.859	5.898			sp	Q9CZD3	SYG_MOUSE	Glycine--tRNA ligase OS=Mus musculus GN=Gars PE=1 SV=1	MOUSE	4
294	8.25	8.25	53.68	53.68	53.68			sp	P62075	TIM13_MOUSE	Mitochondrial import inner membrane translocase subunit Tim13 OS=Mus musculus GN=Timm13 PE=1 SV=1	MOUSE	5
295	8.24	8.24	36.43	30.71	30.71			sp	P62830	RL23_MOUSE	60S ribosomal protein L23 OS=Mus musculus GN=Rpl23 PE=1 SV=1	MOUSE	5
296	8.17	8.17	8.651	6.797	3.09			sp	Q9ERK4	XPO2_MOUSE	Exportin-2 OS=Mus musculus GN=Cse1l PE=2 SV=1	MOUSE	3
297	8.17	8.17	8.034	6.115	6.115			sp	Q62318	TIF1B_MOUSE	Transcription intermediary factor 1-beta OS=Mus musculus GN=Trim28 PE=1 SV=3	MOUSE	5
298	8.17	8.17	24.41	19.69	19.69			sp	P61290	PSME3_MOUSE	Proteasome activator complex subunit 3 OS=Mus musculus GN=Psme3 PE=1 SV=1	MOUSE	5
299	8.15	8.15	38.1	38.1	38.1			sp	P62897	CYC_MOUSE	Cytochrome c, somatic OS=Mus musculus GN=Cycs PE=1 SV=2	MOUSE	6
300	8.15	8.15	4.525	4.525	3.604			sp	Q99NB9	SF3B1_MOUSE	Splicing factor 3B subunit 1 OS=Mus musculus GN=Sf3b1 PE=1 SV=1	MOUSE	4
301	8.14	8.14	4.586	2.232	2.232			sp	P14873	MAP1B_MOUSE	Microtubule-associated protein 1B OS=Mus musculus GN=Map1b PE=1 SV=2	MOUSE	5
302	8.12	8.12	4.233	1.34	1.34			sp	E9Q555	RN213_MOUSE	E3 ubiquitin-protein ligase RNF213 OS=Mus musculus GN=Rnf213 PE=2 SV=1	MOUSE	5
303	8.12	8.12	21.62	16.49	14.59			sp	Q9CZ44	NSF1C_MOUSE	NSFL1 cofactor p47 OS=Mus musculus GN=Nsfl1c PE=1 SV=1	MOUSE	4
304	8.12	8.12	11.41	9.696	9.696			sp	P10852	4F2_MOUSE	4F2 cell-surface antigen heavy chain OS=Mus musculus GN=Slc3a2 PE=1 SV=1	MOUSE	4
305	8.1	8.1	44.56	37.82	34.2			sp	P97315	CSRP1_MOUSE	Cysteine and glycine-rich protein 1 OS=Mus musculus GN=Csrp1 PE=1 SV=3	MOUSE	5
306	8.08	8.08	5.488	4.171	4.171			sp	Q8R1B4	EIF3C_MOUSE	Eukaryotic translation initiation factor 3 subunit C OS=Mus musculus GN=Eif3c PE=1 SV=1	MOUSE	4
307	8.06	8.06	24.88	18.41	18.41			sp	Q9DB15	RM12_MOUSE	39S ribosomal protein L12, mitochondrial OS=Mus musculus GN=Mrpl12 PE=1 SV=2	MOUSE	4
308	8.04	8.04	8.205	6.923	5.897			sp	P12382	K6PL_MOUSE	6-phosphofructokinase, liver type OS=Mus musculus GN=Pfkl PE=1 SV=4	MOUSE	4
309	8.03	8.83	16.83	11.97	9.871			sp	P19221	THRB_MOUSE	Prothrombin OS=Mus musculus GN=F2 PE=1 SV=1	MOUSE	5
310	8.03	8.03	28.96	21.31	21.31			sp	P23198	CBX3_MOUSE	Chromobox protein homolog 3 OS=Mus musculus GN=Cbx3 PE=1 SV=2	MOUSE	4
311	8.02	8.02	10.56	5.916	4.988			sp	P49717	MCM4_MOUSE	DNA replication licensing factor MCM4 OS=Mus musculus GN=Mcm4 PE=2 SV=1	MOUSE	4
312	8.02	8.02	20.1	11.08	11.08			sp	Q91VM5	RMXL1_MOUSE	RNA binding motif protein, X-linked-like-1 OS=Mus musculus GN=Rbmxl1 PE=1 SV=1	MOUSE	4
313	8.02	8.02	89.71	89.71	85.29			sp	O08997	ATOX1_MOUSE	Copper transport protein ATOX1 OS=Mus musculus GN=Atox1 PE=2 SV=1	MOUSE	5
314	8.02	8.02	30.4	24	24			sp	P62852	RS25_MOUSE	40S ribosomal protein S25 OS=Mus musculus GN=Rps25 PE=2 SV=1	MOUSE	4
315	8.01	8.01	11.8	8.23	8.23			sp	Q3UZ39	LRRF1_MOUSE	Leucine-rich repeat flightless-interacting protein 1 OS=Mus musculus GN=Lrrfip1 PE=1 SV=2	MOUSE	4
316	8	14	25.41	25.41	25.41			sp	Q61990	PCBP2_MOUSE	Poly(rC)-binding protein 2 OS=Mus musculus GN=Pcbp2 PE=1 SV=1	MOUSE	7
317	8	8	8.225	8.225	8.225			sp	Q61033	LAP2A_MOUSE	Lamina-associated polypeptide 2, isoforms alpha/zeta OS=Mus musculus GN=Tmpo PE=1 SV=4	MOUSE	4
318	8	8	17.11	13.27	13.27			sp	P70695	F16P2_MOUSE	Fructose-1,6-bisphosphatase isozyme 2 OS=Mus musculus GN=Fbp2 PE=2 SV=2	MOUSE	4
319	8	8	33.96	26.42	26.42			sp	P01837	IGKC_MOUSE	Ig kappa chain C region OS=Mus musculus PE=1 SV=1	MOUSE	8
320	8	8	5.992	4.903	4.903			sp	O70305	ATX2_MOUSE	Ataxin-2 OS=Mus musculus GN=Atxn2 PE=1 SV=1	MOUSE	4
321	8	8	31.17	31.17	31.17			sp	Q9WU28	PFD5_MOUSE	Prefoldin subunit 5 OS=Mus musculus GN=Pfdn5 PE=1 SV=1	MOUSE	4
322	8	8	39.42	39.42	39.42			sp	Q9D8S9	BOLA1_MOUSE	BolA-like protein 1 OS=Mus musculus GN=Bola1 PE=1 SV=1	MOUSE	4
323	8	8	22.55	22.55	22.55			sp	Q99PT1	GDIR1_MOUSE	Rho GDP-dissociation inhibitor 1 OS=Mus musculus GN=Arhgdia PE=1 SV=3	MOUSE	4
324	8	8	24.16	24.16	24.16			sp	P54227	STMN1_MOUSE	Stathmin OS=Mus musculus GN=Stmn1 PE=1 SV=2	MOUSE	4
325	8	8	33.94	33.94	33.94			sp	P35979	RL12_MOUSE	60S ribosomal protein L12 OS=Mus musculus GN=Rpl12 PE=1 SV=2	MOUSE	4
326	8	8	19.37	19.37	19.37			sp	O70250	PGAM2_MOUSE	Phosphoglycerate mutase 2 OS=Mus musculus GN=Pgam2 PE=1 SV=3	MOUSE	4
327	7.96	12	18	13.36	13.36			sp	P80315	TCPD_MOUSE	T-complex protein 1 subunit delta OS=Mus musculus GN=Cct4 PE=1 SV=3	MOUSE	6
328	7.9	7.9	8.013	6.599	4.949			sp	Q3UMF0	COBL1_MOUSE	Cordon-bleu protein-like 1 OS=Mus musculus GN=Cobll1 PE=1 SV=2	MOUSE	5
329	7.89	7.89	7.531	7.531	7.531			sp	P29788	VTNC_MOUSE	Vitronectin OS=Mus musculus GN=Vtn PE=1 SV=2	MOUSE	4
330	7.86	7.86	23.38	17.4	10.39			sp	Q9JJT9	PHAX_MOUSE	Phosphorylated adapter RNA export protein OS=Mus musculus GN=Phax PE=1 SV=1	MOUSE	4
331	7.84	7.84	25	21.94	21.94			sp	P61759	PFD3_MOUSE	Prefoldin subunit 3 OS=Mus musculus GN=Vbp1 PE=2 SV=2	MOUSE	4
332	7.83	7.83	43.16	32.11	26.84			sp	Q9CX80	CYGB_MOUSE	Cytoglobin OS=Mus musculus GN=Cygb PE=2 SV=1	MOUSE	5
333	7.83	7.83	23.45	23.45	23.45			sp	Q9CZX8	RS19_MOUSE	40S ribosomal protein S19 OS=Mus musculus GN=Rps19 PE=1 SV=3	MOUSE	4
334	7.82	7.82	21.66	21.66	20.28			sp	Q9CR57	RL14_MOUSE	60S ribosomal protein L14 OS=Mus musculus GN=Rpl14 PE=2 SV=3	MOUSE	4
335	7.77	7.77	52.73	42.73	42.73			sp	P83870	PHF5A_MOUSE	PHD finger-like domain-containing protein 5A OS=Mus musculus GN=Phf5a PE=1 SV=1	MOUSE	4
336	7.75	7.75	9.901	8.062	6.082			sp	Q60865	CAPR1_MOUSE	Caprin-1 OS=Mus musculus GN=Caprin1 PE=1 SV=2	MOUSE	4
337	7.74	7.74	6.315	4.995	4.147			sp	Q61147	CERU_MOUSE	Ceruloplasmin OS=Mus musculus GN=Cp PE=1 SV=2	MOUSE	4
338	7.71	9.65	38.5	33.5	24			sp	O54879	HMGB3_MOUSE	High mobility group protein B3 OS=Mus musculus GN=Hmgb3 PE=2 SV=3	MOUSE	5
339	7.7	7.7	13.07	13.07	13.07			sp	P24452	CAPG_MOUSE	Macrophage-capping protein OS=Mus musculus GN=Capg PE=1 SV=2	MOUSE	5
340	7.66	7.66	16.52	16.52	16.52			sp	Q62393	TPD52_MOUSE	Tumor protein D52 OS=Mus musculus GN=Tpd52 PE=1 SV=2	MOUSE	4
341	7.66	7.66	22.28	22.28	22.28			sp	P62748	HPCL1_MOUSE	Hippocalcin-like protein 1 OS=Mus musculus GN=Hpcal1 PE=2 SV=2	MOUSE	4
342	7.65	7.65	23.81	23.81	23.81			sp	Q99LX0	PARK7_MOUSE	Protein DJ-1 OS=Mus musculus GN=Park7 PE=1 SV=1	MOUSE	4
343	7.61	9.81	14.34	9.85	6.983			sp	P08113	ENPL_MOUSE	Endoplasmin OS=Mus musculus GN=Hsp90b1 PE=1 SV=2	MOUSE	6
344	7.58	7.58	50	50	50			sp	P56212	ARP19_MOUSE	cAMP-regulated phosphoprotein 19 OS=Mus musculus GN=Arpp19 PE=1 SV=2	MOUSE	7
345	7.5	7.5	26.77	22.44	22.44			sp	P47879	IBP4_MOUSE	Insulin-like growth factor-binding protein 4 OS=Mus musculus GN=Igfbp4 PE=2 SV=2	MOUSE	4
346	7.47	7.47	21.07	16.86	16.86			sp	P17918	PCNA_MOUSE	Proliferating cell nuclear antigen OS=Mus musculus GN=Pcna PE=1 SV=2	MOUSE	5
347	7.46	7.46	52.03	43.9	34.96			sp	Q9CQM5	TXD17_MOUSE	Thioredoxin domain-containing protein 17 OS=Mus musculus GN=Txndc17 PE=1 SV=1	MOUSE	7
348	7.46	7.46	19.01	15.97	15.97			sp	Q66JS6	EI3JB_MOUSE	Eukaryotic translation initiation factor 3 subunit J-B OS=Mus musculus GN=Eif3j2 PE=2 SV=1	MOUSE	4
349	7.46	7.46	17.54	17.54	17.54			sp	P47963	RL13_MOUSE	60S ribosomal protein L13 OS=Mus musculus GN=Rpl13 PE=2 SV=3	MOUSE	4
350	7.43	7.43	10.24	10.24	10.24			sp	Q3THK3	T2FA_MOUSE	General transcription factor IIF subunit 1 OS=Mus musculus GN=Gtf2f1 PE=1 SV=2	MOUSE	4
351	7.41	7.41	4.854	1.618	1.618			sp	P16546	SPTN1_MOUSE	Spectrin alpha chain, non-erythrocytic 1 OS=Mus musculus GN=Sptan1 PE=1 SV=4	MOUSE	4
352	7.4	7.4	15.3	15.3	12.4			sp	Q61081	CDC37_MOUSE	Hsp90 co-chaperone Cdc37 OS=Mus musculus GN=Cdc37 PE=2 SV=1	MOUSE	4
353	7.34	7.34	29.11	23.42	23.42			sp	P62281	RS11_MOUSE	40S ribosomal protein S11 OS=Mus musculus GN=Rps11 PE=2 SV=3	MOUSE	4
354	7.28	7.28	17.49	15.52	12.32			sp	P62196	PRS8_MOUSE	26S protease regulatory subunit 8 OS=Mus musculus GN=Psmc5 PE=1 SV=1	MOUSE	4
355	7.25	7.25	23.79	21.19	16.73			sp	O88456	CPNS1_MOUSE	Calpain small subunit 1 OS=Mus musculus GN=Capns1 PE=2 SV=1	MOUSE	4
356	7.24	7.24	13.88	10.53	10.53			sp	Q99JY9	ARP3_MOUSE	Actin-related protein 3 OS=Mus musculus GN=Actr3 PE=1 SV=3	MOUSE	4
357	7.2	7.2	37.65	32.35	32.35			sp	Q9QY93	DCTP1_MOUSE	dCTP pyrophosphatase 1 OS=Mus musculus GN=Dctpp1 PE=1 SV=1	MOUSE	4
358	7.19	7.19	41.35	41.35	35.58			sp	P84089	ERH_MOUSE	Enhancer of rudimentary homolog OS=Mus musculus GN=Erh PE=1 SV=1	MOUSE	4
359	7.17	7.17	9.813	7.056	4.52			sp	Q60902	EP15R_MOUSE	Epidermal growth factor receptor substrate 15-like 1 OS=Mus musculus GN=Eps15l1 PE=1 SV=3	MOUSE	4
360	7.15	7.15	22.12	22.12	22.12			sp	Q60631	GRB2_MOUSE	Growth factor receptor-bound protein 2 OS=Mus musculus GN=Grb2 PE=1 SV=1	MOUSE	4
361	7.12	7.12	32.5	32.5	20			sp	O09061	PSB1_MOUSE	Proteasome subunit beta type-1 OS=Mus musculus GN=Psmb1 PE=1 SV=1	MOUSE	4
362	7.08	7.08	9.444	5.304	5.304			sp	Q99MD9	NASP_MOUSE	Nuclear autoantigenic sperm protein OS=Mus musculus GN=Nasp PE=1 SV=2	MOUSE	4
363	7.08	7.08	25.83	25.83	25.83			sp	Q9CPW4	ARPC5_MOUSE	Actin-related protein 2/3 complex subunit 5 OS=Mus musculus GN=Arpc5 PE=2 SV=3	MOUSE	4
364	7.06	7.24	17.7	9.605	7.721			sp	P80317	TCPZ_MOUSE	T-complex protein 1 subunit zeta OS=Mus musculus GN=Cct6a PE=1 SV=3	MOUSE	5
365	7	7	27.92	25	16.25			sp	Q9D8Y0	EFHD2_MOUSE	EF-hand domain-containing protein D2 OS=Mus musculus GN=Efhd2 PE=1 SV=1	MOUSE	3
366	7	7	11.73	10.58	7.885			sp	Q8BK67	RCC2_MOUSE	Protein RCC2 OS=Mus musculus GN=Rcc2 PE=2 SV=1	MOUSE	3
367	7	7	21.92	21.92	18.08			sp	Q9ERB0	SNP29_MOUSE	Synaptosomal-associated protein 29 OS=Mus musculus GN=Snap29 PE=1 SV=1	MOUSE	4
368	7	7	24.87	24.87	24.87			sp	Q9QUI0	RHOA_MOUSE	Transforming protein RhoA OS=Mus musculus GN=Rhoa PE=1 SV=1	MOUSE	4
369	0	4.88	18.65	18.65	18.65			sp	Q62159	RHOC_MOUSE	Rho-related GTP-binding protein RhoC OS=Mus musculus GN=Rhoc PE=1 SV=2	MOUSE	3
370	6.98	6.98	18.48	14.09	9.007			sp	P46471	PRS7_MOUSE	26S protease regulatory subunit 7 OS=Mus musculus GN=Psmc2 PE=1 SV=5	MOUSE	4
371	6.94	6.94	7.652	5.673	5.673			sp	Q8R2M2	TDIF2_MOUSE	Deoxynucleotidyltransferase terminal-interacting protein 2 OS=Mus musculus GN=Dnttip2 PE=1 SV=1	MOUSE	4
372	6.94	6.94	17.37	14.67	14.67			sp	P14152	MDHC_MOUSE	Malate dehydrogenase, cytoplasmic OS=Mus musculus GN=Mdh1 PE=1 SV=3	MOUSE	4
373	6.93	6.93	11.76	8.539	8.539			sp	P17225	PTBP1_MOUSE	Polypyrimidine tract-binding protein 1 OS=Mus musculus GN=Ptbp1 PE=1 SV=2	MOUSE	6
374	6.9	6.9	8.058	5.682	4.959			sp	Q8BGQ7	SYAC_MOUSE	Alanine--tRNA ligase, cytoplasmic OS=Mus musculus GN=Aars PE=1 SV=1	MOUSE	4
375	6.9	6.9	23.74	23.74	19.7			sp	Q61171	PRDX2_MOUSE	Peroxiredoxin-2 OS=Mus musculus GN=Prdx2 PE=1 SV=3	MOUSE	5
376	6.89	6.9	20.53	19.39	12.93			sp	P62702	RS4X_MOUSE	40S ribosomal protein S4, X isoform OS=Mus musculus GN=Rps4x PE=2 SV=2	MOUSE	3
377	6.89	6.89	37.3	37.3	37.3			sp	P62320	SMD3_MOUSE	Small nuclear ribonucleoprotein Sm D3 OS=Mus musculus GN=Snrpd3 PE=1 SV=1	MOUSE	4
378	6.87	6.87	22.62	22.62	22.62			sp	P59999	ARPC4_MOUSE	Actin-related protein 2/3 complex subunit 4 OS=Mus musculus GN=Arpc4 PE=1 SV=3	MOUSE	4
379	6.85	6.85	21.46	21.46	15.79			sp	O35381	AN32A_MOUSE	Acidic leucine-rich nuclear phosphoprotein 32 family member A OS=Mus musculus GN=Anp32a PE=1 SV=1	MOUSE	5
380	6.85	6.85	11.02	6.581	5.436			sp	Q8VIJ6	SFPQ_MOUSE	Splicing factor, proline- and glutamine-rich OS=Mus musculus GN=Sfpq PE=1 SV=1	MOUSE	4
381	6.81	6.81	32.48	25.48	25.48			sp	Q8BP67	RL24_MOUSE	60S ribosomal protein L24 OS=Mus musculus GN=Rpl24 PE=2 SV=2	MOUSE	4
382	6.8	6.8	21.77	21.77	21.77			sp	Q9Z2U0	PSA7_MOUSE	Proteasome subunit alpha type-7 OS=Mus musculus GN=Psma7 PE=1 SV=1	MOUSE	6
383	6.79	6.79	46.32	36.03	36.03			sp	P61358	RL27_MOUSE	60S ribosomal protein L27 OS=Mus musculus GN=Rpl27 PE=2 SV=2	MOUSE	4
384	6.75	6.75	4.069	2.407	2.407			sp	P39447	ZO1_MOUSE	Tight junction protein ZO-1 OS=Mus musculus GN=Tjp1 PE=1 SV=2	MOUSE	4
385	6.74	6.74	6.415	3.704	2.976			sp	Q8CGC7	SYEP_MOUSE	Bifunctional glutamate/proline--tRNA ligase OS=Mus musculus GN=Eprs PE=1 SV=4	MOUSE	4
386	6.74	6.74	7.064	6.122	6.122			sp	Q8CIG8	ANM5_MOUSE	Protein arginine N-methyltransferase 5 OS=Mus musculus GN=Prmt5 PE=1 SV=3	MOUSE	4
387	6.72	6.72	10.29	8.623	5.146			sp	Q8BWW4	LARP4_MOUSE	La-related protein 4 OS=Mus musculus GN=Larp4 PE=1 SV=2	MOUSE	3
388	6.72	6.72	33.13	27.71	27.71			sp	Q9CX53	GEMI6_MOUSE	Gem-associated protein 6 OS=Mus musculus GN=Gemin6 PE=2 SV=2	MOUSE	4
389	6.7	6.7	22.02	16.97	13.72			sp	P47757	CAPZB_MOUSE	F-actin-capping protein subunit beta OS=Mus musculus GN=Capzb PE=1 SV=3	MOUSE	3
390	6.69	6.69	13.9	11.05	6.286			sp	Q9ESB3	HRG_MOUSE	Histidine-rich glycoprotein OS=Mus musculus GN=Hrg PE=1 SV=2	MOUSE	4
391	6.68	6.68	14.32	14.32	14.32			sp	Q922R8	PDIA6_MOUSE	Protein disulfide-isomerase A6 OS=Mus musculus GN=Pdia6 PE=1 SV=3	MOUSE	4
392	6.66	6.66	17.71	17.71	14.39			sp	Q8BHL8	PSMF1_MOUSE	Proteasome inhibitor PI31 subunit OS=Mus musculus GN=Psmf1 PE=1 SV=1	MOUSE	4
393	6.6	8.68	6.395	3.244	2.734			sp	Q7TSC1	PRC2A_MOUSE	Protein PRRC2A OS=Mus musculus GN=Prrc2a PE=1 SV=1	MOUSE	4
394	6.6	6.6	34.78	34.78	34.78			sp	Q9CQ86	MIEN1_MOUSE	Migration and invasion enhancer 1 OS=Mus musculus GN=Mien1 PE=1 SV=1	MOUSE	5
395	6.58	6.58	12.05	9.615	5			sp	Q99KI0	ACON_MOUSE	Aconitate hydratase, mitochondrial OS=Mus musculus GN=Aco2 PE=1 SV=1	MOUSE	3
396	6.58	6.58	20.51	20.51	20.51			sp	P62751	RL23A_MOUSE	60S ribosomal protein L23a OS=Mus musculus GN=Rpl23a PE=1 SV=1	MOUSE	3
397	6.57	6.57	18.48	13.94	9.394			sp	P10518	HEM2_MOUSE	Delta-aminolevulinic acid dehydratase OS=Mus musculus GN=Alad PE=1 SV=1	MOUSE	3
398	6.5	6.5	22.99	16.48	13.03			sp	Q9R1P0	PSA4_MOUSE	Proteasome subunit alpha type-4 OS=Mus musculus GN=Psma4 PE=1 SV=1	MOUSE	3
399	6.47	6.47	37.22	29.44	20			sp	Q9CWU4	CA052_MOUSE	UPF0690 protein C1orf52 homolog OS=Mus musculus PE=1 SV=1	MOUSE	3
400	6.41	6.41	10.92	7.176	7.176			sp	Q923D5	WBP11_MOUSE	WW domain-binding protein 11 OS=Mus musculus GN=Wbp11 PE=1 SV=2	MOUSE	4
401	6.38	6.38	15.97	15.97	15.97			sp	Q60692	PSB6_MOUSE	Proteasome subunit beta type-6 OS=Mus musculus GN=Psmb6 PE=1 SV=3	MOUSE	5
402	6.36	6.36	23.74	23.74	19.7			sp	Q9CQJ6	DENR_MOUSE	Density-regulated protein OS=Mus musculus GN=Denr PE=2 SV=1	MOUSE	3
403	6.35	6.35	43.22	33.9	33.9			sp	P62774	MTPN_MOUSE	Myotrophin OS=Mus musculus GN=Mtpn PE=1 SV=2	MOUSE	5
404	6.32	10.55	23.26	23.26	20.27			sp	Q9Z130	HNRDL_MOUSE	Heterogeneous nuclear ribonucleoprotein D-like OS=Mus musculus GN=Hnrpdl PE=1 SV=1	MOUSE	5
405	6.3	6.3	6.601	6.601	6.601			sp	O88342	WDR1_MOUSE	WD repeat-containing protein 1 OS=Mus musculus GN=Wdr1 PE=1 SV=3	MOUSE	4
406	6.29	6.29	10.26	8.116	5.819			sp	Q64213	SF01_MOUSE	Splicing factor 1 OS=Mus musculus GN=Sf1 PE=1 SV=6	MOUSE	3
407	6.27	6.27	10.15	8.639	6.911			sp	Q9WTM5	RUVB2_MOUSE	RuvB-like 2 OS=Mus musculus GN=Ruvbl2 PE=2 SV=3	MOUSE	3
408	6.26	6.26	26.8	20.1	14.43			sp	Q6ZWN5	RS9_MOUSE	40S ribosomal protein S9 OS=Mus musculus GN=Rps9 PE=2 SV=3	MOUSE	3
409	6.24	6.24	8.291	6.43	4.569			sp	Q8CI51	PDLI5_MOUSE	PDZ and LIM domain protein 5 OS=Mus musculus GN=Pdlim5 PE=1 SV=4	MOUSE	3
410	6.23	6.23	21.67	11.33	9			sp	Q9CVB6	ARPC2_MOUSE	Actin-related protein 2/3 complex subunit 2 OS=Mus musculus GN=Arpc2 PE=1 SV=3	MOUSE	3
411	6.21	6.21	13.87	13.87	11.19			sp	Q9QY24	ZBP1_MOUSE	Z-DNA-binding protein 1 OS=Mus musculus GN=Zbp1 PE=1 SV=1	MOUSE	3
412	6.2	6.2	27.44	27.44	21.8			sp	Q9D1J1	NECP2_MOUSE	Adaptin ear-binding coat-associated protein 2 OS=Mus musculus GN=Necap2 PE=1 SV=1	MOUSE	4
413	6.2	6.2	19.05	16.02	16.02			sp	P27048	RSMB_MOUSE	Small nuclear ribonucleoprotein-associated protein B OS=Mus musculus GN=Snrpb PE=1 SV=1	MOUSE	4
414	6.17	6.17	25.62	20.62	20.62			sp	Q9R0Q7	TEBP_MOUSE	Prostaglandin E synthase 3 OS=Mus musculus GN=Ptges3 PE=1 SV=1	MOUSE	6
415	6.15	8.26	21.97	21.97	21.97			sp	P43276	H15_MOUSE	Histone H1.5 OS=Mus musculus GN=Hist1h1b PE=1 SV=2	MOUSE	6
416	6.14	6.14	11.07	8.502	5.533			sp	Q6A0A2	LAR4B_MOUSE	La-related protein 4B OS=Mus musculus GN=Larp4b PE=1 SV=2	MOUSE	3
417	6.12	6.12	18.37	10.54	10.54			sp	O35685	NUDC_MOUSE	Nuclear migration protein nudC OS=Mus musculus GN=Nudc PE=1 SV=1	MOUSE	3
418	6.1	6.1	5.936	4.68	3.767			sp	P70168	IMB1_MOUSE	Importin subunit beta-1 OS=Mus musculus GN=Kpnb1 PE=1 SV=2	MOUSE	3
419	6.09	6.09	20.65	17.81	17.81			sp	Q9CQE1	NPS3B_MOUSE	Protein NipSnap homolog 3B OS=Mus musculus GN=Nipsnap3b PE=1 SV=1	MOUSE	4
420	6.09	6.09	19.37	14.86	14.86			sp	Q9D0B0	SRSF9_MOUSE	Serine/arginine-rich splicing factor 9 OS=Mus musculus GN=Srsf9 PE=1 SV=1	MOUSE	3
421	6.09	6.09	19.05	15.24	15.24			sp	P52651	RHOX5_MOUSE	Homeobox protein Rhox5 OS=Mus musculus GN=Rhox5 PE=2 SV=1	MOUSE	3
422	6.07	6.07	21.3	21.3	21.3			sp	P97457	MLRS_MOUSE	Myosin regulatory light chain 2, skeletal muscle isoform OS=Mus musculus GN=Mylpf PE=1 SV=3	MOUSE	4
423	6.04	13.66	22.69	20.84	16.62			sp	Q8BG05	ROA3_MOUSE	Heterogeneous nuclear ribonucleoprotein A3 OS=Mus musculus GN=Hnrnpa3 PE=1 SV=1	MOUSE	7
424	6.04	6.04	15.69	12.16	12.16			sp	O70435	PSA3_MOUSE	Proteasome subunit alpha type-3 OS=Mus musculus GN=Psma3 PE=1 SV=3	MOUSE	4
425	6.03	6.03	24.31	23.76	19.89			sp	P84078	ARF1_MOUSE	ADP-ribosylation factor 1 OS=Mus musculus GN=Arf1 PE=1 SV=2	MOUSE	3
426	6.03	6.03	8.885	7.561	7.561			sp	P52293	IMA1_MOUSE	Importin subunit alpha-1 OS=Mus musculus GN=Kpna2 PE=1 SV=2	MOUSE	3
427	6.02	10.03	36.17	28.72	28.72			sp	P05977	MYL1_MOUSE	Myosin light chain 1/3, skeletal muscle isoform OS=Mus musculus GN=Myl1 PE=1 SV=2	MOUSE	6
428	6.02	8.02	8.163	5.102	5.102			sp	Q9WUA3	K6PP_MOUSE	6-phosphofructokinase type C OS=Mus musculus GN=Pfkp PE=1 SV=1	MOUSE	4
429	6.02	6.02	12.14	7.35	7.35			sp	Q8BYK6	YTHD3_MOUSE	YTH domain family protein 3 OS=Mus musculus GN=Ythdf3 PE=1 SV=2	MOUSE	3
430	6.02	6.02	35.33	19.76	19.76			sp	Q8BHG9	CGBP1_MOUSE	CGG triplet repeat-binding protein 1 OS=Mus musculus GN=Cggbp1 PE=2 SV=1	MOUSE	3
431	6.02	6.02	22.91	18.99	18.99			sp	Q9CXI5	MANF_MOUSE	Mesencephalic astrocyte-derived neurotrophic factor OS=Mus musculus GN=Manf PE=1 SV=1	MOUSE	3
432	6.01	6.01	39.74	31.79	15.23			sp	P62301	RS13_MOUSE	40S ribosomal protein S13 OS=Mus musculus GN=Rps13 PE=1 SV=2	MOUSE	4
433	6.01	6.01	10.42	10.42	9.772			sp	Q922Q8	LRC59_MOUSE	Leucine-rich repeat-containing protein 59 OS=Mus musculus GN=Lrrc59 PE=2 SV=1	MOUSE	3
434	6.01	6.01	35.19	24.07	24.07			sp	P48428	TBCA_MOUSE	Tubulin-specific chaperone A OS=Mus musculus GN=Tbca PE=2 SV=3	MOUSE	3
435	6	10	22.45	22.45	22.45			sp	P68254	1433T_MOUSE	14-3-3 protein theta OS=Mus musculus GN=Ywhaq PE=1 SV=1	MOUSE	5
436	6	6	6.155	4.55	4.55			sp	Q8K298	ANLN_MOUSE	Actin-binding protein anillin OS=Mus musculus GN=Anln PE=1 SV=2	MOUSE	3
437	6	6	13.06	9.792	9.792			sp	Q9CQM9	GLRX3_MOUSE	Glutaredoxin-3 OS=Mus musculus GN=Glrx3 PE=1 SV=1	MOUSE	3
438	6	6	21.05	15.79	15.79			sp	Q62348	TSN_MOUSE	Translin OS=Mus musculus GN=Tsn PE=1 SV=1	MOUSE	3
439	6	6	16.07	16.07	16.07			sp	Q08093	CNN2_MOUSE	Calponin-2 OS=Mus musculus GN=Cnn2 PE=2 SV=1	MOUSE	4
440	6	6	15.29	14.51	14.51			sp	P57784	RU2A_MOUSE	U2 small nuclear ribonucleoprotein A' OS=Mus musculus GN=Snrpa1 PE=1 SV=2	MOUSE	3
441	6	6	37.04	26.67	26.67			sp	P52760	UK114_MOUSE	Ribonuclease UK114 OS=Mus musculus GN=Hrsp12 PE=1 SV=3	MOUSE	3
442	6	6	10.7	8.025	8.025			sp	P49710	HCLS1_MOUSE	Hematopoietic lineage cell-specific protein OS=Mus musculus GN=Hcls1 PE=1 SV=2	MOUSE	3
443	6	6	25	19.68	19.68			sp	P35980	RL18_MOUSE	60S ribosomal protein L18 OS=Mus musculus GN=Rpl18 PE=2 SV=3	MOUSE	4
444	6	6	30.7	30.7	30.7			sp	Q9JJU8	SH3L1_MOUSE	SH3 domain-binding glutamic acid-rich-like protein OS=Mus musculus GN=Sh3bgrl PE=3 SV=1	MOUSE	3
445	6	6	33.99	33.99	33.99			sp	Q9D1L0	CHCH2_MOUSE	Coiled-coil-helix-coiled-coil-helix domain-containing protein 2, mitochondrial OS=Mus musculus GN=Chchd2 PE=1 SV=1	MOUSE	4
446	6	6	12.27	12.27	12.27			sp	Q8R1F5	HYI_MOUSE	Putative hydroxypyruvate isomerase OS=Mus musculus GN=Hyi PE=1 SV=2	MOUSE	3
447	6	6	14.55	14.55	14.55			sp	P63325	RS10_MOUSE	40S ribosomal protein S10 OS=Mus musculus GN=Rps10 PE=1 SV=1	MOUSE	3
448	6	6	27.41	27.41	27.41			sp	P62911	RL32_MOUSE	60S ribosomal protein L32 OS=Mus musculus GN=Rpl32 PE=2 SV=2	MOUSE	3
449	6	6	37.39	37.39	37.39			sp	P62889	RL30_MOUSE	60S ribosomal protein L30 OS=Mus musculus GN=Rpl30 PE=2 SV=2	MOUSE	4
450	6	6	39.6	39.6	39.6			sp	P07091	S10A4_MOUSE	Protein S100-A4 OS=Mus musculus GN=S100a4 PE=1 SV=1	MOUSE	4
451	6	6	9.111	9.111	9.111			sp	O89053	COR1A_MOUSE	Coronin-1A OS=Mus musculus GN=Coro1a PE=1 SV=5	MOUSE	3
452	6	6	7.692	7.692	7.692			sp	O08553	DPYL2_MOUSE	Dihydropyrimidinase-related protein 2 OS=Mus musculus GN=Dpysl2 PE=1 SV=2	MOUSE	3
453	0	4	5.07	5.07	5.07			sp	P97427	DPYL1_MOUSE	Dihydropyrimidinase-related protein 1 OS=Mus musculus GN=Crmp1 PE=1 SV=1	MOUSE	2
454	5.97	5.97	12.84	9.136	9.136			sp	Q8JZX4	SPF45_MOUSE	Splicing factor 45 OS=Mus musculus GN=Rbm17 PE=1 SV=1	MOUSE	3
455	5.96	6	6.54	6.54	6.54			sp	Q9D824	FIP1_MOUSE	Pre-mRNA 3'-end-processing factor FIP1 OS=Mus musculus GN=Fip1l1 PE=1 SV=1	MOUSE	3
456	5.96	5.96	10.76	10.76	10.76			sp	O70209	PDLI3_MOUSE	PDZ and LIM domain protein 3 OS=Mus musculus GN=Pdlim3 PE=1 SV=1	MOUSE	3
457	5.94	5.94	9.43	7.456	7.456			sp	P60122	RUVB1_MOUSE	RuvB-like 1 OS=Mus musculus GN=Ruvbl1 PE=1 SV=1	MOUSE	3
458	5.93	5.93	44.79	44.79	44.79			sp	P62627	DLRB1_MOUSE	Dynein light chain roadblock-type 1 OS=Mus musculus GN=Dynlrb1 PE=1 SV=3	MOUSE	4
459	5.92	5.92	36.21	36.21	36.21			sp	Q9DAU7	WFDC2_MOUSE	WAP four-disulfide core domain protein 2 OS=Mus musculus GN=Wfdc2 PE=2 SV=1	MOUSE	3
460	5.89	5.89	6.421	6.421	5.136			sp	Q7TMK9	HNRPQ_MOUSE	Heterogeneous nuclear ribonucleoprotein Q OS=Mus musculus GN=Syncrip PE=1 SV=2	MOUSE	3
461	5.89	5.89	38.98	31.36	31.36			sp	P62869	ELOB_MOUSE	Transcription elongation factor B polypeptide 2 OS=Mus musculus GN=Tceb2 PE=1 SV=1	MOUSE	3
462	5.88	5.88	14.39	12.68	10.49			sp	P63005	LIS1_MOUSE	Platelet-activating factor acetylhydrolase IB subunit alpha OS=Mus musculus GN=Pafah1b1 PE=1 SV=2	MOUSE	3
463	5.84	5.84	6.377	3.116	3.116			sp	O70133	DHX9_MOUSE	ATP-dependent RNA helicase A OS=Mus musculus GN=Dhx9 PE=1 SV=2	MOUSE	4
464	5.81	5.81	8.718	7.692	6.154			sp	P13020	GELS_MOUSE	Gelsolin OS=Mus musculus GN=Gsn PE=1 SV=3	MOUSE	4
465	5.75	5.75	11.26	7.395	6.05			sp	Q99MN1	SYK_MOUSE	Lysine--tRNA ligase OS=Mus musculus GN=Kars PE=1 SV=1	MOUSE	3
466	5.75	5.75	17.72	9.177	9.177			sp	P45376	ALDR_MOUSE	Aldose reductase OS=Mus musculus GN=Akr1b1 PE=1 SV=3	MOUSE	3
467	5.74	5.74	20.17	20.17	20.17			sp	P62315	SMD1_MOUSE	Small nuclear ribonucleoprotein Sm D1 OS=Mus musculus GN=Snrpd1 PE=1 SV=1	MOUSE	4
468	5.72	5.72	8.642	4.568	2.716			sp	P13864	DNMT1_MOUSE	DNA (cytosine-5)-methyltransferase 1 OS=Mus musculus GN=Dnmt1 PE=1 SV=5	MOUSE	3
469	5.72	5.72	35.79	30	30			sp	Q9R257	HEBP1_MOUSE	Heme-binding protein 1 OS=Mus musculus GN=Hebp1 PE=1 SV=2	MOUSE	4
470	5.72	5.72	13.3	11.08	11.08			sp	Q9DCH4	EIF3F_MOUSE	Eukaryotic translation initiation factor 3 subunit F OS=Mus musculus GN=Eif3f PE=1 SV=2	MOUSE	3
471	5.72	5.72	4.436	4.436	3.42			sp	O55201	SPT5H_MOUSE	Transcription elongation factor SPT5 OS=Mus musculus GN=Supt5h PE=1 SV=1	MOUSE	3
472	5.71	5.72	23.35	16.73	13.62			sp	P20108	PRDX3_MOUSE	Thioredoxin-dependent peroxide reductase, mitochondrial OS=Mus musculus GN=Prdx3 PE=1 SV=1	MOUSE	3
473	5.71	5.72	10.67	10.67	8.685			sp	P27659	RL3_MOUSE	60S ribosomal protein L3 OS=Mus musculus GN=Rpl3 PE=2 SV=3	MOUSE	3
474	5.66	5.66	15.48	10.97	8.817			sp	P97855	G3BP1_MOUSE	Ras GTPase-activating protein-binding protein 1 OS=Mus musculus GN=G3bp1 PE=1 SV=1	MOUSE	3
475	5.66	5.66	27.27	18.18	18.18			sp	Q9QUR7	PIN1_MOUSE	Peptidyl-prolyl cis-trans isomerase NIMA-interacting 1 OS=Mus musculus GN=Pin1 PE=1 SV=1	MOUSE	4
476	5.65	5.66	17.82	14.8	12.99			sp	Q99L45	IF2B_MOUSE	Eukaryotic translation initiation factor 2 subunit 2 OS=Mus musculus GN=Eif2s2 PE=1 SV=1	MOUSE	3
477	5.63	5.63	8.787	5.021	5.021			sp	P50431	GLYC_MOUSE	Serine hydroxymethyltransferase, cytosolic OS=Mus musculus GN=Shmt1 PE=1 SV=3	MOUSE	3
478	5.6	5.6	8.772	8.772	8.772			sp	Q9D8W5	PSD12_MOUSE	26S proteasome non-ATPase regulatory subunit 12 OS=Mus musculus GN=Psmd12 PE=1 SV=4	MOUSE	4
479	5.59	5.59	28.13	28.13	23.44			sp	Q07813	BAX_MOUSE	Apoptosis regulator BAX OS=Mus musculus GN=Bax PE=1 SV=1	MOUSE	3
480	5.57	5.57	17.57	17.57	17.57			sp	P70202	LXN_MOUSE	Latexin OS=Mus musculus GN=Lxn PE=1 SV=2	MOUSE	3
481	5.54	5.54	17.93	11.03	11.03			sp	Q9QZE7	TSNAX_MOUSE	Translin-associated protein X OS=Mus musculus GN=Tsnax PE=1 SV=1	MOUSE	3
482	5.54	5.54	13.71	13.71	10.48			sp	Q9WV32	ARC1B_MOUSE	Actin-related protein 2/3 complex subunit 1B OS=Mus musculus GN=Arpc1b PE=1 SV=4	MOUSE	3
483	5.51	5.51	8.95	6.368	6.368			sp	Q61576	FKB10_MOUSE	Peptidyl-prolyl cis-trans isomerase FKBP10 OS=Mus musculus GN=Fkbp10 PE=1 SV=2	MOUSE	3
484	5.51	5.51	4.643	4.643	4.643			sp	Q61129	CFAI_MOUSE	Complement factor I OS=Mus musculus GN=Cfi PE=1 SV=3	MOUSE	3
485	5.48	5.48	10.98	5.303	5.303			sp	Q91WQ3	SYYC_MOUSE	Tyrosine--tRNA ligase, cytoplasmic OS=Mus musculus GN=Yars PE=2 SV=3	MOUSE	3
486	5.47	5.47	51.76	51.76	51.76			sp	Q99JP4	CDC26_MOUSE	Anaphase-promoting complex subunit CDC26 OS=Mus musculus GN=Cdc26 PE=2 SV=1	MOUSE	3
487	5.46	5.46	19.89	19.89	19.89			sp	Q9CRB6	TPPP3_MOUSE	Tubulin polymerization-promoting protein family member 3 OS=Mus musculus GN=Tppp3 PE=1 SV=1	MOUSE	3
488	5.44	5.44	21.92	13.36	13.36			sp	Q61937	NPM_MOUSE	Nucleophosmin OS=Mus musculus GN=Npm1 PE=1 SV=1	MOUSE	3
489	5.42	5.82	41.35	30.83	25.56			sp	P11404	FABPH_MOUSE	Fatty acid-binding protein, heart OS=Mus musculus GN=Fabp3 PE=1 SV=5	MOUSE	4
490	5.42	5.42	6.227	6.227	6.227			sp	Q60598	SRC8_MOUSE	Src substrate cortactin OS=Mus musculus GN=Cttn PE=1 SV=2	MOUSE	3
491	5.39	5.39	15.34	10.23	7.368			sp	P48678	LMNA_MOUSE	Prelamin-A/C OS=Mus musculus GN=Lmna PE=1 SV=2	MOUSE	4
492	5.38	5.38	8.865	4.846	4.846			sp	A2AJI0	MA7D1_MOUSE	MAP7 domain-containing protein 1 OS=Mus musculus GN=Map7d1 PE=1 SV=1	MOUSE	3
493	5.38	5.38	31.71	31.71	31.71			sp	Q99JI1	MSTN1_MOUSE	Musculoskeletal embryonic nuclear protein 1 OS=Mus musculus GN=Mustn1 PE=2 SV=1	MOUSE	3
494	5.36	5.36	21.67	14.83	14.83			sp	Q9R1P4	PSA1_MOUSE	Proteasome subunit alpha type-1 OS=Mus musculus GN=Psma1 PE=1 SV=1	MOUSE	3
495	5.35	5.35	29.06	29.06	29.06			sp	P60521	GBRL2_MOUSE	Gamma-aminobutyric acid receptor-associated protein-like 2 OS=Mus musculus GN=Gabarapl2 PE=1 SV=1	MOUSE	3
496	5.32	9.54	28.57	21.63	21.63			sp	P63101	1433Z_MOUSE	14-3-3 protein zeta/delta OS=Mus musculus GN=Ywhaz PE=1 SV=1	MOUSE	6
497	5.3	5.3	32.18	32.18	20.69			sp	P31786	ACBP_MOUSE	Acyl-CoA-binding protein OS=Mus musculus GN=Dbi PE=1 SV=2	MOUSE	4
498	5.3	5.3	18.98	14.81	14.81			sp	P24369	PPIB_MOUSE	Peptidyl-prolyl cis-trans isomerase B OS=Mus musculus GN=Ppib PE=2 SV=2	MOUSE	3
499	5.28	5.28	11.34	6.238	6.238			sp	P56480	ATPB_MOUSE	ATP synthase subunit beta, mitochondrial OS=Mus musculus GN=Atp5b PE=1 SV=2	MOUSE	3
500	5.26	5.26	8.637	5.151	2.139			sp	Q8BU30	SYIC_MOUSE	Isoleucine--tRNA ligase, cytoplasmic OS=Mus musculus GN=Iars PE=2 SV=2	MOUSE	3
501	5.26	5.26	33.59	27.34	27.34			sp	Q9D0T1	NH2L1_MOUSE	NHP2-like protein 1 OS=Mus musculus GN=Nhp2l1 PE=2 SV=4	MOUSE	4
502	5.22	5.22	35.51	35.51	28.97			sp	Q9QUH0	GLRX1_MOUSE	Glutaredoxin-1 OS=Mus musculus GN=Glrx PE=1 SV=3	MOUSE	5
503	5.2	5.2	14.14	8.997	8.997			sp	P62334	PRS10_MOUSE	26S protease regulatory subunit 10B OS=Mus musculus GN=Psmc6 PE=1 SV=1	MOUSE	3
504	5.18	5.18	19.32	19.32	19.32			sp	P62717	RL18A_MOUSE	60S ribosomal protein L18a OS=Mus musculus GN=Rpl18a PE=1 SV=1	MOUSE	3
505	5.16	5.16	33.67	33.67	32.65			sp	P97352	S10AD_MOUSE	Protein S100-A13 OS=Mus musculus GN=S100a13 PE=1 SV=1	MOUSE	3
506	5.13	5.13	18.34	13.76	10.48			sp	P30416	FKBP4_MOUSE	Peptidyl-prolyl cis-trans isomerase FKBP4 OS=Mus musculus GN=Fkbp4 PE=1 SV=5	MOUSE	3
507	5.11	5.11	54	54	54			sp	P20065	TYB4_MOUSE	Thymosin beta-4 OS=Mus musculus GN=Tmsb4x PE=1 SV=1	MOUSE	4
508	5.1	5.1	12.09	9.824	8.06			sp	Q06770	CBG_MOUSE	Corticosteroid-binding globulin OS=Mus musculus GN=Serpina6 PE=1 SV=1	MOUSE	3
509	5.09	5.09	33.7	28.26	20.65			sp	Q9CPR4	RL17_MOUSE	60S ribosomal protein L17 OS=Mus musculus GN=Rpl17 PE=2 SV=3	MOUSE	5
510	5.08	20.79	66.45	60.53	60.53			sp	Q01768	NDKB_MOUSE	Nucleoside diphosphate kinase B OS=Mus musculus GN=Nme2 PE=1 SV=1	MOUSE	13
511	5.08	5.08	25.38	25.38	20			sp	P62245	RS15A_MOUSE	40S ribosomal protein S15a OS=Mus musculus GN=Rps15a PE=2 SV=2	MOUSE	3
512	5.06	5.08	9.231	8.077	4.038			sp	Q99K28	ARFG2_MOUSE	ADP-ribosylation factor GTPase-activating protein 2 OS=Mus musculus GN=Arfgap2 PE=1 SV=1	MOUSE	2
513	5.05	5.05	14.56	12.67	9.434			sp	Q99L47	F10A1_MOUSE	Hsc70-interacting protein OS=Mus musculus GN=St13 PE=2 SV=1	MOUSE	3
514	5.04	5.04	7.399	3.214	1.644			sp	Q9JIX8	ACINU_MOUSE	Apoptotic chromatin condensation inducer in the nucleus OS=Mus musculus GN=Acin1 PE=1 SV=3	MOUSE	2
515	5.03	5.03	17.02	12.41	12.41			sp	Q9R0P3	ESTD_MOUSE	S-formylglutathione hydrolase OS=Mus musculus GN=Esd PE=2 SV=1	MOUSE	3
516	5.02	5.02	7.805	2.602	2.602			sp	Q6ZQ38	CAND1_MOUSE	Cullin-associated NEDD8-dissociated protein 1 OS=Mus musculus GN=Cand1 PE=2 SV=2	MOUSE	3
517	5.02	5.02	12.29	6.734	6.734			sp	Q8VHR5	P66B_MOUSE	Transcriptional repressor p66-beta OS=Mus musculus GN=Gatad2b PE=1 SV=1	MOUSE	3
518	5.01	5.02	23.04	19.12	19.12			sp	P97461	RS5_MOUSE	40S ribosomal protein S5 OS=Mus musculus GN=Rps5 PE=2 SV=3	MOUSE	3
519	4.99	4.99	27.27	20.78	20.78			sp	P68037	UB2L3_MOUSE	Ubiquitin-conjugating enzyme E2 L3 OS=Mus musculus GN=Ube2l3 PE=2 SV=1	MOUSE	4
520	4.99	4.99	17.47	14.87	11.9			sp	O35326	SRSF5_MOUSE	Serine/arginine-rich splicing factor 5 OS=Mus musculus GN=Srsf5 PE=1 SV=2	MOUSE	3
521	4.98	4.99	10.94	10.94	10.94			sp	P51410	RL9_MOUSE	60S ribosomal protein L9 OS=Mus musculus GN=Rpl9 PE=2 SV=2	MOUSE	3
522	4.95	4.95	8.478	6.551	6.551			sp	Q9CWK8	SNX2_MOUSE	Sorting nexin-2 OS=Mus musculus GN=Snx2 PE=1 SV=2	MOUSE	3
523	4.94	4.94	6.402	4.85	4.85			sp	Q8CH25	SLTM_MOUSE	SAFB-like transcription modulator OS=Mus musculus GN=Sltm PE=1 SV=1	MOUSE	3
524	4.93	4.93	2.83	1.823	1.823			sp	Q80U93	NU214_MOUSE	Nuclear pore complex protein Nup214 OS=Mus musculus GN=Nup214 PE=1 SV=2	MOUSE	3
525	4.91	4.91	11.32	8.176	6.761			sp	Q8R050	ERF3A_MOUSE	Eukaryotic peptide chain release factor GTP-binding subunit ERF3A OS=Mus musculus GN=Gspt1 PE=1 SV=2	MOUSE	4
526	4.91	4.91	9.044	7.679	7.679			sp	Q8R081	HNRPL_MOUSE	Heterogeneous nuclear ribonucleoprotein L OS=Mus musculus GN=Hnrnpl PE=1 SV=2	MOUSE	3
527	4.88	4.88	11.32	5.104	2.711			sp	Q60710	SAMH1_MOUSE	Deoxynucleoside triphosphate triphosphohydrolase SAMHD1 OS=Mus musculus GN=Samhd1 PE=1 SV=2	MOUSE	2
528	4.82	4.82	18.64	18.64	18.64			sp	P62862	RS30_MOUSE	40S ribosomal protein S30 OS=Mus musculus GN=Fau PE=2 SV=1	MOUSE	3
529	4.8	4.8	10.47	10.47	10.47			sp	P47911	RL6_MOUSE	60S ribosomal protein L6 OS=Mus musculus GN=Rpl6 PE=1 SV=3	MOUSE	3
530	4.79	4.79	46.05	30.26	30.26			sp	Q9D115	ZN706_MOUSE	Zinc finger protein 706 OS=Mus musculus GN=Znf706 PE=2 SV=1	MOUSE	3
531	4.77	4.77	19.23	19.23	13.85			sp	P16015	CAH3_MOUSE	Carbonic anhydrase 3 OS=Mus musculus GN=Ca3 PE=1 SV=3	MOUSE	4
532	4.76	4.76	10.85	8.876	7.101			sp	P97807	FUMH_MOUSE	Fumarate hydratase, mitochondrial OS=Mus musculus GN=Fh PE=1 SV=3	MOUSE	3
533	4.76	4.76	9.394	9.394	9.394			sp	P62137	PP1A_MOUSE	Serine/threonine-protein phosphatase PP1-alpha catalytic subunit OS=Mus musculus GN=Ppp1ca PE=1 SV=1	MOUSE	3
534	4.75	4.75	18.33	12.4	12.4			sp	Q9JIF0	ANM1_MOUSE	Protein arginine N-methyltransferase 1 OS=Mus musculus GN=Prmt1 PE=1 SV=1	MOUSE	4
535	4.75	4.75	11.43	11.11	7.937			sp	Q6ZWX6	IF2A_MOUSE	Eukaryotic translation initiation factor 2 subunit 1 OS=Mus musculus GN=Eif2s1 PE=1 SV=3	MOUSE	3
536	4.72	4.72	48.84	48.84	48.84			sp	P62307	RUXF_MOUSE	Small nuclear ribonucleoprotein F OS=Mus musculus GN=Snrpf PE=2 SV=1	MOUSE	5
537	4.67	4.67	21.9	21.9	16.06			sp	Q9QXA5	LSM4_MOUSE	U6 snRNA-associated Sm-like protein LSm4 OS=Mus musculus GN=Lsm4 PE=2 SV=1	MOUSE	2
538	4.65	6.88	16.48	14.61	14.61			sp	Q8BL97	SRSF7_MOUSE	Serine/arginine-rich splicing factor 7 OS=Mus musculus GN=Srsf7 PE=1 SV=1	MOUSE	4
539	4.65	4.65	5.391	2.716	1.877			sp	P19096	FAS_MOUSE	Fatty acid synthase OS=Mus musculus GN=Fasn PE=1 SV=2	MOUSE	4
540	4.6	4.6	16.29	13.71	9.429			sp	Q9Z1Z2	STRAP_MOUSE	Serine-threonine kinase receptor-associated protein OS=Mus musculus GN=Strap PE=1 SV=2	MOUSE	3
541	4.59	4.76	18.85	11.92	9.231			sp	P97822	AN32E_MOUSE	Acidic leucine-rich nuclear phosphoprotein 32 family member E OS=Mus musculus GN=Anp32e PE=1 SV=2	MOUSE	3
542	4.58	4.58	6.973	3.954	2.516			sp	Q922J3	CLIP1_MOUSE	CAP-Gly domain-containing linker protein 1 OS=Mus musculus GN=Clip1 PE=1 SV=1	MOUSE	3
543	4.55	6.66	25.59	17.32	17.32			sp	Q9DBJ1	PGAM1_MOUSE	Phosphoglycerate mutase 1 OS=Mus musculus GN=Pgam1 PE=1 SV=3	MOUSE	4
544	4.55	4.55	13.33	10.53	10.53			sp	Q9CWS0	DDAH1_MOUSE	N(G),N(G)-dimethylarginine dimethylaminohydrolase 1 OS=Mus musculus GN=Ddah1 PE=1 SV=3	MOUSE	3
545	4.54	4.54	30.81	24.42	20.35			sp	P63028	TCTP_MOUSE	Translationally-controlled tumor protein OS=Mus musculus GN=Tpt1 PE=1 SV=1	MOUSE	3
546	4.53	4.53	14.57	14.57	7.616			sp	Q64674	SPEE_MOUSE	Spermidine synthase OS=Mus musculus GN=Srm PE=2 SV=1	MOUSE	2
547	4.52	4.52	14.96	14.96	11.97			sp	P49722	PSA2_MOUSE	Proteasome subunit alpha type-2 OS=Mus musculus GN=Psma2 PE=1 SV=3	MOUSE	2
548	4.51	4.51	6.402	2.836	2.836			sp	P06909	CFAH_MOUSE	Complement factor H OS=Mus musculus GN=Cfh PE=1 SV=2	MOUSE	3
549	4.51	4.51	16.2	10.65	6.944			sp	Q9JLI6	SCLY_MOUSE	Selenocysteine lyase OS=Mus musculus GN=Scly PE=1 SV=1	MOUSE	2
550	4.5	4.5	6.821	4.093	4.093			sp	P49718	MCM5_MOUSE	DNA replication licensing factor MCM5 OS=Mus musculus GN=Mcm5 PE=2 SV=1	MOUSE	3
551	4.48	6.75	21.52	21.52	17.3			sp	P51859	HDGF_MOUSE	Hepatoma-derived growth factor OS=Mus musculus GN=Hdgf PE=1 SV=2	MOUSE	3
552	4.48	4.48	14.46	10.84	10.84			sp	Q8R0A0	T2FB_MOUSE	General transcription factor IIF subunit 2 OS=Mus musculus GN=Gtf2f2 PE=1 SV=1	MOUSE	3
553	4.47	4.47	13.97	9.841	6.984			sp	Q91V76	CK054_MOUSE	Ester hydrolase C11orf54 homolog OS=Mus musculus PE=2 SV=1	MOUSE	2
554	4.45	4.45	19.96	8.955	6.903			sp	Q9CSN1	SNW1_MOUSE	SNW domain-containing protein 1 OS=Mus musculus GN=Snw1 PE=1 SV=3	MOUSE	3
555	4.44	4.44	10.61	6.129	3.139			sp	Q8C2Q3	RBM14_MOUSE	RNA-binding protein 14 OS=Mus musculus GN=Rbm14 PE=1 SV=1	MOUSE	2
556	4.42	4.42	17	8.621	5.665			sp	Q9JL35	HMGN5_MOUSE	High mobility group nucleosome-binding domain-containing protein 5 OS=Mus musculus GN=Hmgn5 PE=1 SV=2	MOUSE	2
557	4.39	4.39	16.42	16.42	12.44			sp	Q9R1P3	PSB2_MOUSE	Proteasome subunit beta type-2 OS=Mus musculus GN=Psmb2 PE=1 SV=1	MOUSE	3
558	4.38	4.38	8.509	4.304	2.402			sp	Q9JKR6	HYOU1_MOUSE	Hypoxia up-regulated protein 1 OS=Mus musculus GN=Hyou1 PE=1 SV=1	MOUSE	2
559	4.36	4.36	14.5	8.779	5.153			sp	Q8CIN4	PAK2_MOUSE	Serine/threonine-protein kinase PAK 2 OS=Mus musculus GN=Pak2 PE=1 SV=1	MOUSE	2
560	4.36	4.36	10	6.981	5.66			sp	P14685	PSMD3_MOUSE	26S proteasome non-ATPase regulatory subunit 3 OS=Mus musculus GN=Psmd3 PE=1 SV=3	MOUSE	3
561	4.36	4.36	39.18	39.18	27.84			sp	Q3UGS4	F195B_MOUSE	Protein FAM195B OS=Mus musculus GN=Fam195b PE=1 SV=1	MOUSE	2
562	4.33	4.33	9.737	9.737	9.737			sp	Q7TNV0	DEK_MOUSE	Protein DEK OS=Mus musculus GN=Dek PE=1 SV=1	MOUSE	3
563	4.3	4.3	11.06	11.06	8.407			sp	P46412	GPX3_MOUSE	Glutathione peroxidase 3 OS=Mus musculus GN=Gpx3 PE=2 SV=2	MOUSE	2
564	4.28	4.88	11.89	6.389	4.012			sp	P14824	ANXA6_MOUSE	Annexin A6 OS=Mus musculus GN=Anxa6 PE=1 SV=3	MOUSE	3
565	4.28	4.28	18.12	15.44	8.389			sp	Q9CPV4	GLOD4_MOUSE	Glyoxalase domain-containing protein 4 OS=Mus musculus GN=Glod4 PE=2 SV=1	MOUSE	2
566	4.28	4.28	4.95	3.208	2.383			sp	Q91V92	ACLY_MOUSE	ATP-citrate synthase OS=Mus musculus GN=Acly PE=1 SV=1	MOUSE	2
567	4.25	4.25	5.174	1.86	1.337			sp	P58871	TB182_MOUSE	182 kDa tankyrase-1-binding protein OS=Mus musculus GN=Tnks1bp1 PE=1 SV=2	MOUSE	2
568	4.25	4.25	34.69	28.57	23.81			sp	Q9CZY3	UB2V1_MOUSE	Ubiquitin-conjugating enzyme E2 variant 1 OS=Mus musculus GN=Ube2v1 PE=1 SV=1	MOUSE	3
569	4.25	4.25	9.32	6.019	6.019			sp	Q00612	G6PD1_MOUSE	Glucose-6-phosphate 1-dehydrogenase X OS=Mus musculus GN=G6pdx PE=1 SV=3	MOUSE	3
570	4.25	4.25	16.99	16.99	12.62			sp	Q9DCL8	IPP2_MOUSE	Protein phosphatase inhibitor 2 OS=Mus musculus GN=Ppp1r2 PE=1 SV=3	MOUSE	2
571	4.24	4.24	18.6	13.95	10.7			sp	Q62422	OSTF1_MOUSE	Osteoclast-stimulating factor 1 OS=Mus musculus GN=Ostf1 PE=1 SV=2	MOUSE	2
572	4.23	4.23	20.5	20.5	20.5			sp	Q61599	GDIR2_MOUSE	Rho GDP-dissociation inhibitor 2 OS=Mus musculus GN=Arhgdib PE=1 SV=3	MOUSE	3
573	4.21	4.21	4.927	3.695	2.8			sp	Q62165	DAG1_MOUSE	Dystroglycan OS=Mus musculus GN=Dag1 PE=1 SV=4	MOUSE	2
574	4.21	4.21	5.172	5.172	5.172			sp	Q9QZM0	UBQL2_MOUSE	Ubiquilin-2 OS=Mus musculus GN=Ubqln2 PE=1 SV=2	MOUSE	3
575	4.21	4.21	26.4	26.4	21.6			sp	Q9DCG9	TR112_MOUSE	tRNA methyltransferase 112 homolog OS=Mus musculus GN=Trmt112 PE=2 SV=1	MOUSE	2
576	4.2	4.2	18.43	7.839	5.508			sp	Q9Z0N1	IF2G_MOUSE	Eukaryotic translation initiation factor 2 subunit 3, X-linked OS=Mus musculus GN=Eif2s3x PE=1 SV=2	MOUSE	2
577	4.2	4.2	19.81	14.98	9.662			sp	P51150	RAB7A_MOUSE	Ras-related protein Rab-7a OS=Mus musculus GN=Rab7a PE=1 SV=2	MOUSE	2
578	4.15	4.15	12.79	9.091	6.397			sp	P11440	CDK1_MOUSE	Cyclin-dependent kinase 1 OS=Mus musculus GN=Cdk1 PE=1 SV=3	MOUSE	2
579	4.15	4.15	5.734	4.615	3.077			sp	A2AQ19	RTF1_MOUSE	RNA polymerase-associated protein RTF1 homolog OS=Mus musculus GN=Rtf1 PE=2 SV=1	MOUSE	2
580	4.14	4.14	9.533	6.288	4.868			sp	Q9JMA1	UBP14_MOUSE	Ubiquitin carboxyl-terminal hydrolase 14 OS=Mus musculus GN=Usp14 PE=1 SV=3	MOUSE	2
581	4.12	4.12	8.94	6.653	4.782			sp	O88947	FA10_MOUSE	Coagulation factor X OS=Mus musculus GN=F10 PE=1 SV=1	MOUSE	2
582	4.11	4.11	12.52	4.293	4.293			sp	Q61508	ECM1_MOUSE	Extracellular matrix protein 1 OS=Mus musculus GN=Ecm1 PE=1 SV=2	MOUSE	2
583	4.11	4.11	9.434	8.019	5.896			sp	Q8QZY9	SF3B4_MOUSE	Splicing factor 3B subunit 4 OS=Mus musculus GN=Sf3b4 PE=2 SV=1	MOUSE	3
584	4.11	4.11	24.32	24.32	24.32			sp	Q9CR86	CHSP1_MOUSE	Calcium-regulated heat stable protein 1 OS=Mus musculus GN=Carhsp1 PE=1 SV=1	MOUSE	3
585	4.11	4.11	11.11	11.11	11.11			sp	Q8BJU0	SGTA_MOUSE	Small glutamine-rich tetratricopeptide repeat-containing protein alpha OS=Mus musculus GN=Sgta PE=1 SV=2	MOUSE	3
586	4.11	4.11	30.36	30.36	23.21			sp	P83940	ELOC_MOUSE	Transcription elongation factor B polypeptide 1 OS=Mus musculus GN=Tceb1 PE=1 SV=1	MOUSE	2
587	4.09	4.09	10.31	10.31	6.443			sp	Q08288	LYAR_MOUSE	Cell growth-regulating nucleolar protein OS=Mus musculus GN=Lyar PE=1 SV=2	MOUSE	2
588	4.06	4.06	9.194	3.387	3.387			sp	Q7TSV4	PGM2_MOUSE	Phosphoglucomutase-2 OS=Mus musculus GN=Pgm2 PE=1 SV=1	MOUSE	2
589	4.06	4.06	14.39	9.091	9.091			sp	P99026	PSB4_MOUSE	Proteasome subunit beta type-4 OS=Mus musculus GN=Psmb4 PE=1 SV=1	MOUSE	2
590	4.05	14.29	17.33	11.09	9.359			sp	P26041	MOES_MOUSE	Moesin OS=Mus musculus GN=Msn PE=1 SV=3	MOUSE	8
591	4.05	4.05	28.86	18.79	18.79			sp	Q9Z0J0	NPC2_MOUSE	Epididymal secretory protein E1 OS=Mus musculus GN=Npc2 PE=2 SV=1	MOUSE	3
592	4.05	4.05	23.3	23.3	23.3			sp	Q9CQQ8	LSM7_MOUSE	U6 snRNA-associated Sm-like protein LSm7 OS=Mus musculus GN=Lsm7 PE=3 SV=1	MOUSE	5
593	4.04	4.04	13.01	7.908	7.908			sp	P70318	TIAR_MOUSE	Nucleolysin TIAR OS=Mus musculus GN=Tial1 PE=2 SV=1	MOUSE	3
594	4.04	4.04	12.59	6.865	6.865			sp	Q9DBG5	PLIN3_MOUSE	Perilipin-3 OS=Mus musculus GN=Plin3 PE=1 SV=1	MOUSE	2
595	4.04	4.04	14.86	11.65	11.65			sp	Q9CY57	CHTOP_MOUSE	Chromatin target of PRMT1 protein OS=Mus musculus GN=Chtop PE=1 SV=2	MOUSE	2
596	4.03	9.44	25.18	25.18	22.26			sp	O08807	PRDX4_MOUSE	Peroxiredoxin-4 OS=Mus musculus GN=Prdx4 PE=1 SV=1	MOUSE	5
597	4.02	4.09	16.14	8.861	8.861			sp	P45377	ALD2_MOUSE	Aldose reductase-related protein 2 OS=Mus musculus GN=Akr1b8 PE=1 SV=2	MOUSE	2
598	4.02	4.02	3.553	2.69	2.132			sp	P08775	RPB1_MOUSE	DNA-directed RNA polymerase II subunit RPB1 OS=Mus musculus GN=Polr2a PE=1 SV=3	MOUSE	2
599	4.02	4.02	39.19	31.76	25.68			sp	Q9JJH1	RNAS4_MOUSE	Ribonuclease 4 OS=Mus musculus GN=Rnase4 PE=2 SV=1	MOUSE	2
600	4.02	4.02	12.5	8.333	8.333			sp	Q9CX34	SUGT1_MOUSE	Suppressor of G2 allele of SKP1 homolog OS=Mus musculus GN=Sugt1 PE=2 SV=3	MOUSE	2
601	4.02	4.02	23.89	19.47	19.47			sp	Q91XV3	BASP1_MOUSE	Brain acid soluble protein 1 OS=Mus musculus GN=Basp1 PE=1 SV=3	MOUSE	2
602	4.02	4.02	7.066	4.925	4.925			sp	Q6P5G6	UBXN7_MOUSE	UBX domain-containing protein 7 OS=Mus musculus GN=Ubxn7 PE=1 SV=2	MOUSE	2
603	4.02	4.02	25	17.59	17.59			sp	P97450	ATP5J_MOUSE	ATP synthase-coupling factor 6, mitochondrial OS=Mus musculus GN=Atp5j PE=1 SV=1	MOUSE	2
604	4.02	4.02	18.47	13.38	13.38			sp	P21126	UBL4A_MOUSE	Ubiquitin-like protein 4A OS=Mus musculus GN=Ubl4a PE=2 SV=1	MOUSE	2
605	4.02	4.02	5.181	5.181	5.181			sp	P04104	K2C1_MOUSE	Keratin, type II cytoskeletal 1 OS=Mus musculus GN=Krt1 PE=1 SV=4	MOUSE	3
606	4.01	4.01	22.22	10.7	10.7			sp	Q9QY76	VAPB_MOUSE	Vesicle-associated membrane protein-associated protein B OS=Mus musculus GN=Vapb PE=2 SV=3	MOUSE	2
607	4.01	4.01	6.408	3.726	3.726			sp	Q9CXF4	TBC15_MOUSE	TBC1 domain family member 15 OS=Mus musculus GN=Tbc1d15 PE=1 SV=1	MOUSE	2
608	4.01	4.01	9.362	5.319	5.319			sp	Q6NSQ7	LTV1_MOUSE	Protein LTV1 homolog OS=Mus musculus GN=Ltv1 PE=2 SV=2	MOUSE	2
609	4.01	4.01	6.484	3.616	3.616			sp	Q6A068	CDC5L_MOUSE	Cell division cycle 5-like protein OS=Mus musculus GN=Cdc5l PE=1 SV=2	MOUSE	2
610	4.01	4.01	7.551	4.577	4.577			sp	P08730	K1C13_MOUSE	Keratin, type I cytoskeletal 13 OS=Mus musculus GN=Krt13 PE=1 SV=2	MOUSE	3
611	4.01	4.01	6.838	3.541	3.541			sp	O35601	FYB_MOUSE	FYN-binding protein OS=Mus musculus GN=Fyb PE=1 SV=2	MOUSE	2
612	4.01	4.01	6.413	5.01	5.01			sp	Q60676	PPP5_MOUSE	Serine/threonine-protein phosphatase 5 OS=Mus musculus GN=Ppp5c PE=2 SV=2	MOUSE	2
613	4.01	4.01	23.18	16.56	16.56			sp	P62264	RS14_MOUSE	40S ribosomal protein S14 OS=Mus musculus GN=Rps14 PE=2 SV=3	MOUSE	2
614	4.01	4.01	7.759	4.741	4.741			sp	P11680	PROP_MOUSE	Properdin OS=Mus musculus GN=Cfp PE=2 SV=2	MOUSE	2
615	4	35.14	40.67	40.67	36.85			sp	P68372	TBB4B_MOUSE	Tubulin beta-4B chain OS=Mus musculus GN=Tubb4b PE=1 SV=1	MOUSE	19
616	4	11.62	29.47	20	20			sp	P21107	TPM3_MOUSE	Tropomyosin alpha-3 chain OS=Mus musculus GN=Tpm3 PE=1 SV=3	MOUSE	6
617	4	8.23	21.92	21.92	21.92			sp	P43274	H14_MOUSE	Histone H1.4 OS=Mus musculus GN=Hist1h1e PE=1 SV=2	MOUSE	5
618	4	8	19.92	19.92	19.92			sp	Q9CQV8	1433B_MOUSE	14-3-3 protein beta/alpha OS=Mus musculus GN=Ywhab PE=1 SV=3	MOUSE	4
619	4	8	17.89	17.89	17.89			sp	P68510	1433F_MOUSE	14-3-3 protein eta OS=Mus musculus GN=Ywhah PE=1 SV=2	MOUSE	4
620	4	4	3.217	0.965	0.965			sp	Q6KCD5	NIPBL_MOUSE	Nipped-B-like protein OS=Mus musculus GN=Nipbl PE=1 SV=1	MOUSE	2
621	4	4	6.619	3.597	3.597			sp	Q9QYY0	GAB1_MOUSE	GRB2-associated-binding protein 1 OS=Mus musculus GN=Gab1 PE=1 SV=2	MOUSE	2
622	4	4	6.977	4.114	4.114			sp	Q8BP47	SYNC_MOUSE	Asparagine--tRNA ligase, cytoplasmic OS=Mus musculus GN=Nars PE=1 SV=2	MOUSE	2
623	4	4	22.27	9.244	9.244			sp	Q8BGT7	SPF30_MOUSE	Survival of motor neuron-related-splicing factor 30 OS=Mus musculus GN=Smndc1 PE=2 SV=1	MOUSE	2
624	4	4	9.35	5.691	5.691			sp	Q6PDL0	DC1L2_MOUSE	Cytoplasmic dynein 1 light intermediate chain 2 OS=Mus musculus GN=Dync1li2 PE=1 SV=2	MOUSE	2
625	4	4	25	18.24	18.24			sp	Q9JMG1	EDF1_MOUSE	Endothelial differentiation-related factor 1 OS=Mus musculus GN=Edf1 PE=1 SV=1	MOUSE	2
626	4	4	17.83	15.5	15.5			sp	Q8R1M2	H2AJ_MOUSE	Histone H2A.J OS=Mus musculus GN=H2afj PE=2 SV=1	MOUSE	2
627	4	4	5.231	3.622	3.622			sp	Q8BH43	WASF2_MOUSE	Wiskott-Aldrich syndrome protein family member 2 OS=Mus musculus GN=Wasf2 PE=1 SV=1	MOUSE	2
628	4	4	19.66	14.61	14.61			sp	Q6P8I4	PCNP_MOUSE	PEST proteolytic signal-containing nuclear protein OS=Mus musculus GN=Pcnp PE=1 SV=1	MOUSE	2
629	4	4	13.77	8.907	8.907			sp	Q60994	ADIPO_MOUSE	Adiponectin OS=Mus musculus GN=Adipoq PE=1 SV=2	MOUSE	2
630	4	4	3.171	2.537	2.537			sp	Q3UPF5	ZCCHV_MOUSE	Zinc finger CCCH-type antiviral protein 1 OS=Mus musculus GN=Zc3hav1 PE=1 SV=1	MOUSE	2
631	4	4	14.06	9.639	9.639			sp	P62754	RS6_MOUSE	40S ribosomal protein S6 OS=Mus musculus GN=Rps6 PE=1 SV=1	MOUSE	2
632	4	4	23.53	19.33	19.33			sp	P60867	RS20_MOUSE	40S ribosomal protein S20 OS=Mus musculus GN=Rps20 PE=1 SV=1	MOUSE	2
633	4	4	10.51	10.51	8.108			sp	P49935	CATH_MOUSE	Pro-cathepsin H OS=Mus musculus GN=Ctsh PE=2 SV=2	MOUSE	2
634	4	4	18.27	14.21	14.21			sp	P46414	CDN1B_MOUSE	Cyclin-dependent kinase inhibitor 1B OS=Mus musculus GN=Cdkn1b PE=1 SV=2	MOUSE	2
635	4	4	6.526	6.526	4.607			sp	O08795	GLU2B_MOUSE	Glucosidase 2 subunit beta OS=Mus musculus GN=Prkcsh PE=1 SV=1	MOUSE	2
636	4	4	19.42	19.42	19.42			sp	Q9EQS3	MYCBP_MOUSE	C-Myc-binding protein OS=Mus musculus GN=Mycbp PE=2 SV=4	MOUSE	2
637	4	4	4.367	4.367	4.367			sp	Q9DBR0	AKAP8_MOUSE	A-kinase anchor protein 8 OS=Mus musculus GN=Akap8 PE=1 SV=1	MOUSE	2
638	4	4	13.29	13.29	13.29			sp	Q9D735	CS043_MOUSE	Uncharacterized protein C19orf43 homolog OS=Mus musculus PE=2 SV=1	MOUSE	2
639	4	4	18.97	18.97	18.97			sp	Q9D1K7	CT027_MOUSE	UPF0687 protein C20orf27 homolog OS=Mus musculus PE=2 SV=3	MOUSE	2
640	4	4	22.03	22.03	22.03			sp	Q9CR51	VATG1_MOUSE	V-type proton ATPase subunit G 1 OS=Mus musculus GN=Atp6v1g1 PE=2 SV=3	MOUSE	2
641	4	4	6.163	6.163	6.163			sp	Q8VCF0	MAVS_MOUSE	Mitochondrial antiviral-signaling protein OS=Mus musculus GN=Mavs PE=1 SV=1	MOUSE	2
642	4	4	7.473	7.473	7.473			sp	Q8CIL4	CA131_MOUSE	Uncharacterized protein C1orf131 homolog OS=Mus musculus PE=1 SV=1	MOUSE	2
643	4	4	20.14	20.14	20.14			sp	Q62266	SPR1A_MOUSE	Cornifin-A OS=Mus musculus GN=Sprr1a PE=2 SV=1	MOUSE	2
644	4	4	10.86	10.86	10.86			sp	Q62093	SRSF2_MOUSE	Serine/arginine-rich splicing factor 2 OS=Mus musculus GN=Srsf2 PE=1 SV=4	MOUSE	2
645	4	4	14.2	14.2	14.2			sp	Q5EBG6	HSPB6_MOUSE	Heat shock protein beta-6 OS=Mus musculus GN=Hspb6 PE=1 SV=1	MOUSE	2
646	4	4	6.553	6.553	6.553			sp	Q3UZA1	CPZIP_MOUSE	CapZ-interacting protein OS=Mus musculus GN=Rcsd1 PE=2 SV=1	MOUSE	2
647	4	4	18.75	18.75	18.75			sp	P67984	RL22_MOUSE	60S ribosomal protein L22 OS=Mus musculus GN=Rpl22 PE=2 SV=2	MOUSE	2
648	4	4	30.43	30.43	30.43			sp	P62858	RS28_MOUSE	40S ribosomal protein S28 OS=Mus musculus GN=Rps28 PE=2 SV=1	MOUSE	2
649	4	4	25	25	25			sp	P62305	RUXE_MOUSE	Small nuclear ribonucleoprotein E OS=Mus musculus GN=Snrpe PE=1 SV=1	MOUSE	2
650	4	4	18.1	18.1	18.1			sp	P47964	RL36_MOUSE	60S ribosomal protein L36 OS=Mus musculus GN=Rpl36 PE=2 SV=2	MOUSE	2
651	4	4	5.943	5.943	5.943			sp	P46938	YAP1_MOUSE	Yorkie homolog OS=Mus musculus GN=Yap1 PE=1 SV=2	MOUSE	2
652	4	4	9.15	9.15	9.15			sp	O89086	RBM3_MOUSE	Putative RNA-binding protein 3 OS=Mus musculus GN=Rbm3 PE=1 SV=1	MOUSE	2
653	4	4	14.74	14.74	14.74			sp	O35290	ECP3_MOUSE	Eosinophil cationic-type ribonuclease 3 OS=Mus musculus GN=Ear3 PE=3 SV=1	MOUSE	2
654	0	2	7.097	7.097	7.097			sp	P97426	ECP1_MOUSE	Eosinophil cationic protein 1 OS=Mus musculus GN=Ear1 PE=2 SV=1	MOUSE	1
655	4	4	23.02	23.02	23.02			sp	O35127	C10_MOUSE	Protein C10 OS=Mus musculus GN=Grcc10 PE=2 SV=1	MOUSE	2
656	3.96	3.96	33.71	22.47	22.47			sp	Q8K3D3	SWI5_MOUSE	DNA repair protein SWI5 homolog OS=Mus musculus GN=Swi5 PE=1 SV=1	MOUSE	2
657	3.96	3.96	7.45	7.45	7.45			sp	Q9Z0P5	TWF2_MOUSE	Twinfilin-2 OS=Mus musculus GN=Twf2 PE=1 SV=1	MOUSE	2
658	3.92	3.92	8.696	5.043	5.043			sp	Q8BMK4	CKAP4_MOUSE	Cytoskeleton-associated protein 4 OS=Mus musculus GN=Ckap4 PE=2 SV=2	MOUSE	2
659	3.92	3.92	7.557	7.557	4.786			sp	P63037	DNJA1_MOUSE	DnaJ homolog subfamily A member 1 OS=Mus musculus GN=Dnaja1 PE=1 SV=1	MOUSE	2
660	3.9	3.9	28.57	28.57	28.57			sp	Q6ZWU9	RS27_MOUSE	40S ribosomal protein S27 OS=Mus musculus GN=Rps27 PE=1 SV=3	MOUSE	2
661	3.89	3.89	31.58	11.7	11.7			sp	Q9CQ45	NENF_MOUSE	Neudesin OS=Mus musculus GN=Nenf PE=1 SV=1	MOUSE	2
662	3.89	3.89	14.58	14.58	14.58			sp	Q60872	IF1A_MOUSE	Eukaryotic translation initiation factor 1A OS=Mus musculus GN=Eif1a PE=2 SV=3	MOUSE	2
663	3.85	3.85	30.51	30.51	30.51			sp	Q9CQ36	DPOE4_MOUSE	DNA polymerase epsilon subunit 4 OS=Mus musculus GN=Pole4 PE=2 SV=1	MOUSE	2
664	3.84	3.86	32.73	20	16.36			sp	Q9R0P5	DEST_MOUSE	Destrin OS=Mus musculus GN=Dstn PE=1 SV=3	MOUSE	3
665	3.83	3.83	14.41	6.765	6.765			sp	Q9QYJ3	DNJB1_MOUSE	DnaJ homolog subfamily B member 1 OS=Mus musculus GN=Dnajb1 PE=2 SV=3	MOUSE	2
666	3.8	3.8	11.34	8.689	6.333			sp	P38647	GRP75_MOUSE	Stress-70 protein, mitochondrial OS=Mus musculus GN=Hspa9 PE=1 SV=3	MOUSE	4
667	3.8	3.8	13.64	13.64	13.64			sp	P04247	MYG_MOUSE	Myoglobin OS=Mus musculus GN=Mb PE=1 SV=3	MOUSE	2
668	3.78	10.26	17.59	17.59	15.75			sp	Q04447	KCRB_MOUSE	Creatine kinase B-type OS=Mus musculus GN=Ckb PE=1 SV=1	MOUSE	6
669	3.75	3.75	9.281	9.281	9.281			sp	P06797	CATL1_MOUSE	Cathepsin L1 OS=Mus musculus GN=Ctsl1 PE=1 SV=2	MOUSE	3
670	3.74	3.74	23.86	23.86	23.86			sp	P34928	APOC1_MOUSE	Apolipoprotein C-I OS=Mus musculus GN=Apoc1 PE=2 SV=1	MOUSE	2
671	3.73	3.73	7.662	4.912	4.912			sp	O08749	DLDH_MOUSE	Dihydrolipoyl dehydrogenase, mitochondrial OS=Mus musculus GN=Dld PE=1 SV=2	MOUSE	2
672	3.71	3.71	25.42	22.88	16.1			sp	P62317	SMD2_MOUSE	Small nuclear ribonucleoprotein Sm D2 OS=Mus musculus GN=Snrpd2 PE=1 SV=1	MOUSE	2
673	3.7	3.7	8.357	3.203	3.203			sp	P11247	PERM_MOUSE	Myeloperoxidase OS=Mus musculus GN=Mpo PE=2 SV=2	MOUSE	2
674	3.7	3.7	22.14	22.14	16.79			sp	Q3TGF2	F107B_MOUSE	Protein FAM107B OS=Mus musculus GN=Fam107b PE=2 SV=2	MOUSE	2
675	3.68	3.68	4.364	4.364	4.364			sp	Q6P9R2	OXSR1_MOUSE	Serine/threonine-protein kinase OSR1 OS=Mus musculus GN=Oxsr1 PE=1 SV=1	MOUSE	2
676	3.67	3.67	4.979	2.656	2.656			sp	P55012	S12A2_MOUSE	Solute carrier family 12 member 2 OS=Mus musculus GN=Slc12a2 PE=1 SV=2	MOUSE	2
677	3.66	3.66	8.98	3.946	3.946			sp	Q8BJ05	ZC3HE_MOUSE	Zinc finger CCCH domain-containing protein 14 OS=Mus musculus GN=Zc3h14 PE=1 SV=1	MOUSE	2
678	3.66	3.66	42.27	22.68	22.68			sp	Q9WVA2	TIM8A_MOUSE	Mitochondrial import inner membrane translocase subunit Tim8 A OS=Mus musculus GN=Timm8a1 PE=1 SV=1	MOUSE	2
679	3.65	3.65	30.64	24.86	19.65			sp	P51437	CRAMP_MOUSE	Cathelin-related antimicrobial peptide OS=Mus musculus GN=Camp PE=2 SV=1	MOUSE	2
680	3.63	3.63	7.049	3.584	3.584			sp	Q6P542	ABCF1_MOUSE	ATP-binding cassette sub-family F member 1 OS=Mus musculus GN=Abcf1 PE=1 SV=1	MOUSE	3
681	3.63	3.63	5.293	1.931	1.931			sp	O09000	NCOA3_MOUSE	Nuclear receptor coactivator 3 OS=Mus musculus GN=Ncoa3 PE=1 SV=2	MOUSE	2
682	3.63	3.63	5.234	2.072	2.072			sp	O08528	HXK2_MOUSE	Hexokinase-2 OS=Mus musculus GN=Hk2 PE=1 SV=1	MOUSE	2
683	0	3.63	3.799	1.951	1.951			sp	P17710	HXK1_MOUSE	Hexokinase-1 OS=Mus musculus GN=Hk1 PE=1 SV=3	MOUSE	2
684	3.62	3.62	8.333	4.082	4.082			sp	P14733	LMNB1_MOUSE	Lamin-B1 OS=Mus musculus GN=Lmnb1 PE=1 SV=3	MOUSE	2
685	3.62	3.62	3.487	3.487	3.487			sp	Q99KN9	EPN4_MOUSE	Clathrin interactor 1 OS=Mus musculus GN=Clint1 PE=1 SV=2	MOUSE	2
686	3.61	20.68	30.87	25.5	21.48			sp	Q922F4	TBB6_MOUSE	Tubulin beta-6 chain OS=Mus musculus GN=Tubb6 PE=1 SV=1	MOUSE	10
687	3.6	3.6	17.84	17.84	8.714			sp	Q9Z1Q5	CLIC1_MOUSE	Chloride intracellular channel protein 1 OS=Mus musculus GN=Clic1 PE=1 SV=3	MOUSE	2
688	3.6	3.6	11.47	11.47	11.47			sp	P10649	GSTM1_MOUSE	Glutathione S-transferase Mu 1 OS=Mus musculus GN=Gstm1 PE=1 SV=2	MOUSE	2
689	3.58	3.58	9.764	6.734	6.734			sp	Q922Y1	UBXN1_MOUSE	UBX domain-containing protein 1 OS=Mus musculus GN=Ubxn1 PE=1 SV=1	MOUSE	2
690	3.57	3.57	5.318	5.318	3.693			sp	Q61584	FXR1_MOUSE	Fragile X mental retardation syndrome-related protein 1 OS=Mus musculus GN=Fxr1 PE=1 SV=2	MOUSE	3
691	3.56	3.56	21.66	16.59	13.36			sp	P63073	IF4E_MOUSE	Eukaryotic translation initiation factor 4E OS=Mus musculus GN=Eif4e PE=1 SV=1	MOUSE	3
692	3.56	3.56	22.56	22.56	14.29			sp	P62849	RS24_MOUSE	40S ribosomal protein S24 OS=Mus musculus GN=Rps24 PE=1 SV=1	MOUSE	3
693	3.55	3.57	20.93	20.93	20.93			sp	Q8BGS2	BOLA2_MOUSE	BolA-like protein 2 OS=Mus musculus GN=Bola2 PE=1 SV=1	MOUSE	2
694	3.55	3.55	11.56	11.56	11.56			sp	Q9CQI7	RU2B_MOUSE	U2 small nuclear ribonucleoprotein B'' OS=Mus musculus GN=Snrpb2 PE=2 SV=1	MOUSE	2
695	0	1.28	2.787	2.787	2.787			sp	Q62189	SNRPA_MOUSE	U1 small nuclear ribonucleoprotein A OS=Mus musculus GN=Snrpa PE=2 SV=3	MOUSE	1
696	3.52	3.52	4.111	1.927	1.156			sp	Q99PV0	PRP8_MOUSE	Pre-mRNA-processing-splicing factor 8 OS=Mus musculus GN=Prpf8 PE=1 SV=2	MOUSE	3
697	3.52	3.52	17.42	12.92	12.92			sp	Q9CXW4	RL11_MOUSE	60S ribosomal protein L11 OS=Mus musculus GN=Rpl11 PE=1 SV=4	MOUSE	2
698	3.51	3.51	4.272	1.744	1.744			sp	Q3UHX0	NOL8_MOUSE	Nucleolar protein 8 OS=Mus musculus GN=Nol8 PE=1 SV=2	MOUSE	2
699	3.5	3.5	4.376	2.644	1.732			sp	Q8BKC5	IPO5_MOUSE	Importin-5 OS=Mus musculus GN=Ipo5 PE=1 SV=3	MOUSE	2
700	3.49	3.49	20	10.91	10.91			sp	Q9CYZ2	TPD54_MOUSE	Tumor protein D54 OS=Mus musculus GN=Tpd52l2 PE=1 SV=1	MOUSE	2
701	3.49	3.49	18.49	13.7	13.7			sp	P12787	COX5A_MOUSE	Cytochrome c oxidase subunit 5A, mitochondrial OS=Mus musculus GN=Cox5a PE=1 SV=2	MOUSE	2
702	3.49	3.49	10.99	10.99	10.99			sp	Q61686	CBX5_MOUSE	Chromobox protein homolog 5 OS=Mus musculus GN=Cbx5 PE=1 SV=1	MOUSE	2
703	3.49	3.49	9.17	9.17	9.17			sp	Q61206	PA1B2_MOUSE	Platelet-activating factor acetylhydrolase IB subunit beta OS=Mus musculus GN=Pafah1b2 PE=1 SV=2	MOUSE	2
704	3.48	3.48	13.49	10.73	7.612			sp	O88958	GNPI1_MOUSE	Glucosamine-6-phosphate isomerase 1 OS=Mus musculus GN=Gnpda1 PE=2 SV=3	MOUSE	2
705	3.46	3.46	31.34	31.34	22.39			sp	P56395	CYB5_MOUSE	Cytochrome b5 OS=Mus musculus GN=Cyb5a PE=1 SV=2	MOUSE	2
706	3.45	3.45	8.443	5.816	4.503			sp	P0CG14	CTF8A_MOUSE	Chromosome transmission fidelity protein 8 homolog isoform 2 OS=Mus musculus GN=Chtf8 PE=2 SV=1	MOUSE	2
707	3.42	3.42	17.61	17.61	17.61			sp	Q62241	RU1C_MOUSE	U1 small nuclear ribonucleoprotein C OS=Mus musculus GN=Snrpc PE=2 SV=1	MOUSE	3
708	3.41	3.41	8.451	5.07	5.07			sp	Q60739	BAG1_MOUSE	BAG family molecular chaperone regulator 1 OS=Mus musculus GN=Bag1 PE=1 SV=3	MOUSE	2
709	3.39	3.39	3.984	2.358	1.789			sp	Q3UPL0	SC31A_MOUSE	Protein transport protein Sec31A OS=Mus musculus GN=Sec31a PE=1 SV=2	MOUSE	2
710	3.39	3.39	10.35	5.342	3.673			sp	P61222	ABCE1_MOUSE	ATP-binding cassette sub-family E member 1 OS=Mus musculus GN=Abce1 PE=2 SV=1	MOUSE	2
711	3.39	3.39	24.8	17.6	16			sp	P62900	RL31_MOUSE	60S ribosomal protein L31 OS=Mus musculus GN=Rpl31 PE=2 SV=1	MOUSE	2
712	3.37	3.37	4.841	3.596	3.596			sp	Q9JKS4	LDB3_MOUSE	LIM domain-binding protein 3 OS=Mus musculus GN=Ldb3 PE=1 SV=1	MOUSE	2
713	3.35	3.35	26.76	26.76	20.42			sp	Q9CQI3	GMFB_MOUSE	Glia maturation factor beta OS=Mus musculus GN=Gmfb PE=1 SV=3	MOUSE	2
714	3.35	3.35	7.851	7.851	7.851			sp	Q9Z2M7	PMM2_MOUSE	Phosphomannomutase 2 OS=Mus musculus GN=Pmm2 PE=2 SV=1	MOUSE	2
715	3.34	3.34	9.597	5.285	3.199			sp	Q61881	MCM7_MOUSE	DNA replication licensing factor MCM7 OS=Mus musculus GN=Mcm7 PE=2 SV=1	MOUSE	2
716	3.32	3.32	8.633	5.995	5.995			sp	Q91W90	TXND5_MOUSE	Thioredoxin domain-containing protein 5 OS=Mus musculus GN=Txndc5 PE=1 SV=2	MOUSE	2
717	3.32	3.32	17.93	17.93	16.55			sp	P62843	RS15_MOUSE	40S ribosomal protein S15 OS=Mus musculus GN=Rps15 PE=2 SV=2	MOUSE	2
718	3.29	3.36	6.082	6.082	3.253			sp	P08071	TRFL_MOUSE	Lactotransferrin OS=Mus musculus GN=Ltf PE=2 SV=4	MOUSE	2
719	3.29	3.29	12.05	7.618	5.263			sp	Q9D0R2	SYTC_MOUSE	Threonine--tRNA ligase, cytoplasmic OS=Mus musculus GN=Tars PE=1 SV=2	MOUSE	3
720	3.29	3.29	14.06	10.86	10.86			sp	Q9Z204	HNRPC_MOUSE	Heterogeneous nuclear ribonucleoproteins C1/C2 OS=Mus musculus GN=Hnrnpc PE=1 SV=1	MOUSE	3
721	3.28	3.29	8.287	3.315	3.315			sp	O55029	COPB2_MOUSE	Coatomer subunit beta' OS=Mus musculus GN=Copb2 PE=2 SV=2	MOUSE	3
722	3.27	5.77	38.02	30.58	30.58			sp	P60840	ENSA_MOUSE	Alpha-endosulfine OS=Mus musculus GN=Ensa PE=1 SV=1	MOUSE	5
723	3.27	3.27	13.62	10.51	10.51			sp	Q9CQ60	6PGL_MOUSE	6-phosphogluconolactonase OS=Mus musculus GN=Pgls PE=2 SV=1	MOUSE	2
724	3.27	3.27	16.16	12.12	12.12			sp	Q6P069	SORCN_MOUSE	Sorcin OS=Mus musculus GN=Sri PE=1 SV=1	MOUSE	2
725	3.27	3.27	1.641	1.22	1.22			sp	P83741	WNK1_MOUSE	Serine/threonine-protein kinase WNK1 OS=Mus musculus GN=Wnk1 PE=1 SV=2	MOUSE	2
726	3.27	3.27	4.472	4.472	4.472			sp	P59326	YTHD1_MOUSE	YTH domain family protein 1 OS=Mus musculus GN=Ythdf1 PE=2 SV=1	MOUSE	2
727	3.26	12.91	17.26	11.77	9.081			sp	Q7TPR4	ACTN1_MOUSE	Alpha-actinin-1 OS=Mus musculus GN=Actn1 PE=1 SV=1	MOUSE	7
728	3.26	3.26	12.97	12.97	12.97			sp	Q8R015	BL1S5_MOUSE	Biogenesis of lysosome-related organelles complex 1 subunit 5 OS=Mus musculus GN=Bloc1s5 PE=1 SV=1	MOUSE	2
729	3.23	3.23	9.91	9.91	9.91			sp	P09671	SODM_MOUSE	Superoxide dismutase [Mn], mitochondrial OS=Mus musculus GN=Sod2 PE=1 SV=3	MOUSE	2
730	3.2	3.2	7.421	2.642	2.642			sp	O35286	DHX15_MOUSE	Putative pre-mRNA-splicing factor ATP-dependent RNA helicase DHX15 OS=Mus musculus GN=Dhx15 PE=2 SV=2	MOUSE	2
731	3.18	3.18	10.07	7.78	4.805			sp	Q8BWY3	ERF1_MOUSE	Eukaryotic peptide chain release factor subunit 1 OS=Mus musculus GN=Etf1 PE=1 SV=4	MOUSE	2
732	3.18	3.18	8.759	8.759	8.759			sp	Q9DCC4	P5CR3_MOUSE	Pyrroline-5-carboxylate reductase 3 OS=Mus musculus GN=Pycrl PE=2 SV=2	MOUSE	2
733	3.17	3.17	12.46	10.43	5.217			sp	Q01339	APOH_MOUSE	Beta-2-glycoprotein 1 OS=Mus musculus GN=Apoh PE=1 SV=1	MOUSE	2
734	3.15	3.15	8.651	8.651	8.651			sp	Q8CDN6	TXNL1_MOUSE	Thioredoxin-like protein 1 OS=Mus musculus GN=Txnl1 PE=1 SV=3	MOUSE	2
735	3.11	3.11	34.18	24.05	24.05			sp	P56390	CKS2_MOUSE	Cyclin-dependent kinases regulatory subunit 2 OS=Mus musculus GN=Cks2 PE=2 SV=1	MOUSE	2
736	3.11	3.11	22.5	22.5	22.5			sp	P62313	LSM6_MOUSE	U6 snRNA-associated Sm-like protein LSm6 OS=Mus musculus GN=Lsm6 PE=2 SV=1	MOUSE	2
737	3.1	3.1	7.5	4.688	4.688			sp	P15092	IFI4_MOUSE	Interferon-activable protein 204 OS=Mus musculus GN=Ifi204 PE=1 SV=2	MOUSE	2
738	3.08	3.08	9.697	9.697	6.97			sp	Q9R020	ZRAB2_MOUSE	Zinc finger Ran-binding domain-containing protein 2 OS=Mus musculus GN=Zranb2 PE=1 SV=2	MOUSE	2
739	3.08	3.08	19.41	14.12	14.12			sp	Q9CQU0	TXD12_MOUSE	Thioredoxin domain-containing protein 12 OS=Mus musculus GN=Txndc12 PE=2 SV=1	MOUSE	2
740	3.08	3.08	11.89	9.251	9.251			sp	P58044	IDI1_MOUSE	Isopentenyl-diphosphate Delta-isomerase 1 OS=Mus musculus GN=Idi1 PE=2 SV=1	MOUSE	2
741	3.06	3.06	7.673	5.371	5.371			sp	P28656	NP1L1_MOUSE	Nucleosome assembly protein 1-like 1 OS=Mus musculus GN=Nap1l1 PE=1 SV=2	MOUSE	2
742	3.05	3.05	13.78	7.692	7.692			sp	Q8R3P0	ACY2_MOUSE	Aspartoacylase OS=Mus musculus GN=Aspa PE=1 SV=2	MOUSE	2
743	3.05	3.05	8.842	5.053	5.053			sp	Q8VDD8	WASH1_MOUSE	WAS protein family homolog 1 OS=Mus musculus GN=Wash1 PE=2 SV=1	MOUSE	2
744	3.04	3.05	2.439	2.439	2.439			sp	B2RRE7	OTUD4_MOUSE	OTU domain-containing protein 4 OS=Mus musculus GN=Otud4 PE=1 SV=1	MOUSE	2
745	3.04	3.04	5.426	1.938	1.938			sp	Q569Z5	DDX46_MOUSE	Probable ATP-dependent RNA helicase DDX46 OS=Mus musculus GN=Ddx46 PE=1 SV=2	MOUSE	2
746	3.03	3.03	5.388	2.891	2.628			sp	P04186	CFAB_MOUSE	Complement factor B OS=Mus musculus GN=Cfb PE=1 SV=2	MOUSE	2
747	3.01	3.01	12.08	6.038	3.585			sp	Q8VH51	RBM39_MOUSE	RNA-binding protein 39 OS=Mus musculus GN=Rbm39 PE=1 SV=2	MOUSE	2
748	3.01	3.01	14.18	6.076	6.076			sp	Q3THS6	METK2_MOUSE	S-adenosylmethionine synthase isoform type-2 OS=Mus musculus GN=Mat2a PE=2 SV=2	MOUSE	2
749	2.98	2.98	16.35	8.654	4.567			sp	P14211	CALR_MOUSE	Calreticulin OS=Mus musculus GN=Calr PE=1 SV=1	MOUSE	2
750	2.96	2.96	12.77	10.64	6.117			sp	Q9WVJ2	PSD13_MOUSE	26S proteasome non-ATPase regulatory subunit 13 OS=Mus musculus GN=Psmd13 PE=1 SV=1	MOUSE	2
751	2.95	2.95	9.717	7.287	5.263			sp	Q9JLJ2	AL9A1_MOUSE	4-trimethylaminobutyraldehyde dehydrogenase OS=Mus musculus GN=Aldh9a1 PE=1 SV=1	MOUSE	2
752	2.94	2.94	9.045	9.045	6.784			sp	O35744	CH3L3_MOUSE	Chitinase-3-like protein 3 OS=Mus musculus GN=Chi3l3 PE=1 SV=2	MOUSE	2
753	2.92	2.92	9.665	5.576	4.275			sp	Q8CI11	GNL3_MOUSE	Guanine nucleotide-binding protein-like 3 OS=Mus musculus GN=Gnl3 PE=1 SV=2	MOUSE	2
754	2.92	2.92	1.858	1.076	1.076			sp	Q61191	HCFC1_MOUSE	Host cell factor 1 OS=Mus musculus GN=Hcfc1 PE=1 SV=2	MOUSE	2
755	2.92	2.92	22.96	22.96	22.96			sp	Q00915	RET1_MOUSE	Retinol-binding protein 1 OS=Mus musculus GN=Rbp1 PE=2 SV=2	MOUSE	3
756	2.91	2.91	3.752	2.269	2.269			sp	Q8CH18	CCAR1_MOUSE	Cell division cycle and apoptosis regulator protein 1 OS=Mus musculus GN=Ccar1 PE=1 SV=1	MOUSE	2
757	2.9	2.9	20.39	16.99	12.62			sp	Q923D2	BLVRB_MOUSE	Flavin reductase (NADPH) OS=Mus musculus GN=Blvrb PE=2 SV=3	MOUSE	2
758	2.9	2.9	11.03	11.03	11.03			sp	P61255	RL26_MOUSE	60S ribosomal protein L26 OS=Mus musculus GN=Rpl26 PE=2 SV=1	MOUSE	2
759	2.87	2.87	7.028	5.417	3.66			sp	Q922U1	PRPF3_MOUSE	U4/U6 small nuclear ribonucleoprotein Prp3 OS=Mus musculus GN=Prpf3 PE=1 SV=1	MOUSE	2
760	2.85	2.85	11.57	6.265	4.337			sp	P32067	LA_MOUSE	Lupus La protein homolog OS=Mus musculus GN=Ssb PE=2 SV=1	MOUSE	2
761	2.83	2.83	16.48	12.64	5.364			sp	P97765	WBP2_MOUSE	WW domain-binding protein 2 OS=Mus musculus GN=Wbp2 PE=1 SV=1	MOUSE	1
762	2.82	2.82	6.623	1.687	1.028			sp	F6ZDS4	TPR_MOUSE	Nucleoprotein TPR OS=Mus musculus GN=Tpr PE=1 SV=1	MOUSE	2
763	2.82	2.82	5.699	4.145	4.145			sp	Q80WJ7	LYRIC_MOUSE	Protein LYRIC OS=Mus musculus GN=Mtdh PE=1 SV=1	MOUSE	2
764	2.81	2.81	22.12	18.43	10.6			sp	Q9D8X2	CC124_MOUSE	Coiled-coil domain-containing protein 124 OS=Mus musculus GN=Ccdc124 PE=2 SV=1	MOUSE	2
765	2.81	2.81	24.14	24.14	15.52			sp	Q9D211	C2AIL_MOUSE	CDKN2AIP N-terminal-like protein OS=Mus musculus GN=Cdkn2aipnl PE=2 SV=1	MOUSE	2
766	2.79	2.79	7.135	4.013	4.013			sp	P42567	EPS15_MOUSE	Epidermal growth factor receptor substrate 15 OS=Mus musculus GN=Eps15 PE=1 SV=1	MOUSE	3
767	2.79	2.79	3.962	3.09	0.9509			sp	Q64514	TPP2_MOUSE	Tripeptidyl-peptidase 2 OS=Mus musculus GN=Tpp2 PE=2 SV=3	MOUSE	1
768	2.79	2.79	16.59	8.293	8.293			sp	Q9R1P1	PSB3_MOUSE	Proteasome subunit beta type-3 OS=Mus musculus GN=Psmb3 PE=1 SV=1	MOUSE	2
769	2.78	2.78	3.488	2.248	0.7752			sp	Q62417	SRBS1_MOUSE	Sorbin and SH3 domain-containing protein 1 OS=Mus musculus GN=Sorbs1 PE=1 SV=2	MOUSE	1
770	2.77	2.78	8.471	6.824	4.941			sp	Q9DCL9	PUR6_MOUSE	Multifunctional protein ADE2 OS=Mus musculus GN=Paics PE=1 SV=4	MOUSE	2
771	2.77	2.78	4.272	3.614	2.848			sp	P22682	CBL_MOUSE	E3 ubiquitin-protein ligase CBL OS=Mus musculus GN=Cbl PE=1 SV=3	MOUSE	2
772	2.75	2.75	9.94	6.561	4.175			sp	P97384	ANX11_MOUSE	Annexin A11 OS=Mus musculus GN=Anxa11 PE=1 SV=2	MOUSE	2
773	2.75	2.75	10.44	7.278	7.278			sp	P62915	TF2B_MOUSE	Transcription initiation factor IIB OS=Mus musculus GN=Gtf2b PE=1 SV=1	MOUSE	2
774	2.74	2.74	6.479	2.487	1.047			sp	Q01320	TOP2A_MOUSE	DNA topoisomerase 2-alpha OS=Mus musculus GN=Top2a PE=1 SV=2	MOUSE	1
775	2.71	2.71	30.56	22.22	11.11			sp	P08030	APT_MOUSE	Adenine phosphoribosyltransferase OS=Mus musculus GN=Aprt PE=2 SV=2	MOUSE	2
776	2.71	2.71	4.89	4.89	3.47			sp	Q99ME9	NOG1_MOUSE	Nucleolar GTP-binding protein 1 OS=Mus musculus GN=Gtpbp4 PE=2 SV=3	MOUSE	2
777	2.68	2.68	7.86	7.86	7.86			sp	Q6IRU5	CLCB_MOUSE	Clathrin light chain B OS=Mus musculus GN=Cltb PE=2 SV=1	MOUSE	2
778	2.67	2.67	4.318	4.318	4.318			sp	Q6PEV3	WIPF2_MOUSE	WAS/WASL-interacting protein family member 2 OS=Mus musculus GN=Wipf2 PE=2 SV=1	MOUSE	2
779	2.66	2.66	5.73	1.756	1.756			sp	Q8VI75	IPO4_MOUSE	Importin-4 OS=Mus musculus GN=Ipo4 PE=1 SV=1	MOUSE	2
780	2.66	2.66	17.91	10.95	10.95			sp	P37804	TAGL_MOUSE	Transgelin OS=Mus musculus GN=Tagln PE=1 SV=3	MOUSE	2
781	2.65	2.65	18.81	18.81	18.81			sp	P63166	SUMO1_MOUSE	Small ubiquitin-related modifier 1 OS=Mus musculus GN=Sumo1 PE=1 SV=1	MOUSE	2
782	2.64	2.64	7.386	5.114	5.114			sp	Q91WK2	EIF3H_MOUSE	Eukaryotic translation initiation factor 3 subunit H OS=Mus musculus GN=Eif3h PE=1 SV=1	MOUSE	2
783	2.62	2.62	9.456	9.456	2.865			sp	Q07456	AMBP_MOUSE	Protein AMBP OS=Mus musculus GN=Ambp PE=1 SV=2	MOUSE	1
784	2.6	2.6	7.028	2.046	1.157			sp	Q9EPU0	RENT1_MOUSE	Regulator of nonsense transcripts 1 OS=Mus musculus GN=Upf1 PE=1 SV=2	MOUSE	1
785	2.59	2.59	13.39	8.06	1.776			sp	Q8BH61	F13A_MOUSE	Coagulation factor XIII A chain OS=Mus musculus GN=F13a1 PE=2 SV=3	MOUSE	1
786	2.59	2.59	15.56	15.56	8.148			sp	P63276	RS17_MOUSE	40S ribosomal protein S17 OS=Mus musculus GN=Rps17 PE=1 SV=2	MOUSE	1
787	2.59	2.59	4.096	4.096	1.928			sp	P17047	LAMP2_MOUSE	Lysosome-associated membrane glycoprotein 2 OS=Mus musculus GN=Lamp2 PE=2 SV=2	MOUSE	1
788	2.57	2.57	15.65	10	6.087			sp	Q9JKB1	UCHL3_MOUSE	Ubiquitin carboxyl-terminal hydrolase isozyme L3 OS=Mus musculus GN=Uchl3 PE=1 SV=2	MOUSE	1
789	0	2	11.59	6.009	6.009			sp	P58321	UCHL4_MOUSE	Ubiquitin carboxyl-terminal hydrolase isozyme L4 OS=Mus musculus GN=Uchl4 PE=1 SV=1	MOUSE	1
790	2.57	2.57	12.66	12.66	5.696			sp	Q9D358	PPAC_MOUSE	Low molecular weight phosphotyrosine protein phosphatase OS=Mus musculus GN=Acp1 PE=1 SV=3	MOUSE	1
791	2.55	2.55	12.78	7.955	3.125			sp	Q9JHJ0	TMOD3_MOUSE	Tropomodulin-3 OS=Mus musculus GN=Tmod3 PE=1 SV=1	MOUSE	1
792	2.55	2.55	10.7	10.7	10.7			sp	Q9CQD1	RAB5A_MOUSE	Ras-related protein Rab-5A OS=Mus musculus GN=Rab5a PE=1 SV=1	MOUSE	2
793	2.54	2.54	9.067	6.477	3.627			sp	P24288	BCAT1_MOUSE	Branched-chain-amino-acid aminotransferase, cytosolic OS=Mus musculus GN=Bcat1 PE=2 SV=2	MOUSE	1
794	2.53	2.53	7.018	5.263	5.263			sp	P46664	PURA2_MOUSE	Adenylosuccinate synthetase isozyme 2 OS=Mus musculus GN=Adss PE=1 SV=2	MOUSE	2
795	2.49	2.49	13.52	6.557	2.049			sp	Q56A08	GPKOW_MOUSE	G patch domain and KOW motifs-containing protein OS=Mus musculus GN=Gpkow PE=2 SV=2	MOUSE	1
796	2.49	2.49	14.95	7.473	3.915			sp	Q9CYX7	RRP15_MOUSE	RRP15-like protein OS=Mus musculus GN=Rrp15 PE=2 SV=2	MOUSE	1
797	2.48	2.48	9.544	9.544	3.688			sp	Q99JZ7	ERRFI_MOUSE	ERBB receptor feedback inhibitor 1 OS=Mus musculus GN=Errfi1 PE=1 SV=1	MOUSE	1
798	2.46	8.08	10.3	9.967	9.967			sp	Q9QZH3	PPIE_MOUSE	Peptidyl-prolyl cis-trans isomerase E OS=Mus musculus GN=Ppie PE=2 SV=2	MOUSE	5
799	2.46	2.46	3.814	3.814	2.156			sp	Q8CJ53	CIP4_MOUSE	Cdc42-interacting protein 4 OS=Mus musculus GN=Trip10 PE=1 SV=2	MOUSE	1
800	2.45	13.66	39.79	34.48	17.77			sp	P68134	ACTS_MOUSE	Actin, alpha skeletal muscle OS=Mus musculus GN=Acta1 PE=1 SV=1	MOUSE	7
801	2.45	2.46	4.212	4.212	2.381			sp	Q8R086	SUOX_MOUSE	Sulfite oxidase, mitochondrial OS=Mus musculus GN=Suox PE=1 SV=2	MOUSE	1
802	2.45	2.45	28.4	28.4	13.58			sp	P29595	NEDD8_MOUSE	NEDD8 OS=Mus musculus GN=Nedd8 PE=1 SV=2	MOUSE	1
803	2.44	2.45	7.82	5.213	5.213			sp	Q8BG32	PSD11_MOUSE	26S proteasome non-ATPase regulatory subunit 11 OS=Mus musculus GN=Psmd11 PE=1 SV=3	MOUSE	2
804	2.44	2.44	4.153	1.993	1.993			sp	Q924C1	XPO5_MOUSE	Exportin-5 OS=Mus musculus GN=Xpo5 PE=2 SV=1	MOUSE	2
805	2.44	2.44	6.502	6.502	4.025			sp	Q8R1Q9	RBSK_MOUSE	Ribokinase OS=Mus musculus GN=Rbks PE=1 SV=1	MOUSE	1
806	2.43	2.44	1.978	1.169	1.169			sp	Q6A0A9	F120A_MOUSE	Constitutive coactivator of PPAR-gamma-like protein 1 OS=Mus musculus GN=FAM120A PE=1 SV=2	MOUSE	1
807	2.43	2.43	17.65	17.65	17.65			sp	P61961	UFM1_MOUSE	Ubiquitin-fold modifier 1 OS=Mus musculus GN=Ufm1 PE=1 SV=1	MOUSE	2
808	2.4	2.4	15	15	9.5			sp	P11672	NGAL_MOUSE	Neutrophil gelatinase-associated lipocalin OS=Mus musculus GN=Lcn2 PE=1 SV=1	MOUSE	2
809	2.39	2.39	8.889	8.889	6.667			sp	O35887	CALU_MOUSE	Calumenin OS=Mus musculus GN=Calu PE=1 SV=1	MOUSE	2
810	2.37	2.37	9.343	9.343	6.92			sp	Q9R059	FHL3_MOUSE	Four and a half LIM domains protein 3 OS=Mus musculus GN=Fhl3 PE=2 SV=2	MOUSE	2
811	2.37	2.37	8.615	6.462	3.077			sp	Q9QZD9	EIF3I_MOUSE	Eukaryotic translation initiation factor 3 subunit I OS=Mus musculus GN=Eif3i PE=1 SV=1	MOUSE	1
812	2.34	2.34	5.446	5.446	5.446			sp	Q9D8U8	SNX5_MOUSE	Sorting nexin-5 OS=Mus musculus GN=Snx5 PE=1 SV=1	MOUSE	2
813	2.33	2.33	18.14	18.14	18.14			sp	Q64152	BTF3_MOUSE	Transcription factor BTF3 OS=Mus musculus GN=Btf3 PE=2 SV=3	MOUSE	4
814	2.3	2.3	3.565	2.408	1.541			sp	Q9EPL8	IPO7_MOUSE	Importin-7 OS=Mus musculus GN=Ipo7 PE=1 SV=2	MOUSE	1
815	2.29	2.29	7.928	5.627	3.325			sp	Q9R0N0	GALK1_MOUSE	Galactokinase OS=Mus musculus GN=Galk1 PE=2 SV=1	MOUSE	1
816	2.28	2.28	15.38	9.89	6.044			sp	Q9WUL7	ARL3_MOUSE	ADP-ribosylation factor-like protein 3 OS=Mus musculus GN=Arl3 PE=1 SV=1	MOUSE	1
817	2.28	2.28	19.4	19.4	12.07			sp	Q80VJ2	SRA1_MOUSE	Steroid receptor RNA activator 1 OS=Mus musculus GN=Sra1 PE=1 SV=3	MOUSE	2
818	2.28	2.28	21.71	21.71	7.895			sp	Q6NXN1	SZRD1_MOUSE	SUZ domain-containing protein 1 OS=Mus musculus GN=Szrd1 PE=1 SV=1	MOUSE	2
819	2.26	2.26	14.79	14.79	6.509			sp	P35385	HSPB7_MOUSE	Heat shock protein beta-7 OS=Mus musculus GN=Hspb7 PE=1 SV=3	MOUSE	1
820	2.24	4.36	16.54	16.54	11.4			sp	Q9EST5	AN32B_MOUSE	Acidic leucine-rich nuclear phosphoprotein 32 family member B OS=Mus musculus GN=Anp32b PE=1 SV=1	MOUSE	3
821	2.23	2.24	18.85	18.85	7.377			sp	P05366	SAA1_MOUSE	Serum amyloid A-1 protein OS=Mus musculus GN=Saa1 PE=2 SV=2	MOUSE	1
822	2.23	2.23	3.715	1.511	0.8816			sp	Q6A065	CE170_MOUSE	Centrosomal protein of 170 kDa OS=Mus musculus GN=Cep170 PE=1 SV=2	MOUSE	1
823	2.23	2.23	13.19	13.19	8.791			sp	Q9QXT0	CNPY2_MOUSE	Protein canopy homolog 2 OS=Mus musculus GN=Cnpy2 PE=2 SV=1	MOUSE	1
824	2.22	2.23	21.59	21.59	21.59			sp	Q9Z224	MOC2A_MOUSE	Molybdopterin synthase sulfur carrier subunit OS=Mus musculus GN=Mocs2 PE=2 SV=1	MOUSE	2
825	2.22	2.22	7.733	5.067	5.067			sp	P70460	VASP_MOUSE	Vasodilator-stimulated phosphoprotein OS=Mus musculus GN=Vasp PE=1 SV=4	MOUSE	2
826	2.22	2.22	5.967	3.978	2.17			sp	Q03265	ATPA_MOUSE	ATP synthase subunit alpha, mitochondrial OS=Mus musculus GN=Atp5a1 PE=1 SV=1	MOUSE	1
827	2.21	2.22	3.37	2.283	1.196			sp	Q11011	PSA_MOUSE	Puromycin-sensitive aminopeptidase OS=Mus musculus GN=Npepps PE=1 SV=2	MOUSE	1
828	2.2	2.2	5.583	5.583	3.155			sp	O88522	NEMO_MOUSE	NF-kappa-B essential modulator OS=Mus musculus GN=Ikbkg PE=1 SV=2	MOUSE	1
829	2.19	3.86	14.71	14.71	10.29			sp	Q9CZM2	RL15_MOUSE	60S ribosomal protein L15 OS=Mus musculus GN=Rpl15 PE=2 SV=4	MOUSE	2
830	2.19	2.19	31.75	13.49	13.49			sp	Q9D2U9	H2B3A_MOUSE	Histone H2B type 3-A OS=Mus musculus GN=Hist3h2ba PE=1 SV=3	MOUSE	2
831	2.19	2.19	8.204	5.543	5.543			sp	Q99JX3	GORS2_MOUSE	Golgi reassembly-stacking protein 2 OS=Mus musculus GN=Gorasp2 PE=1 SV=3	MOUSE	2
832	2.19	2.19	4.589	4.589	2.415			sp	O88844	IDHC_MOUSE	Isocitrate dehydrogenase [NADP] cytoplasmic OS=Mus musculus GN=Idh1 PE=1 SV=2	MOUSE	1
833	2.17	2.17	20.36	10.18	5.988			sp	Q9CR09	UFC1_MOUSE	Ubiquitin-fold modifier-conjugating enzyme 1 OS=Mus musculus GN=Ufc1 PE=2 SV=1	MOUSE	1
834	2.16	2.17	9.091	1.996	0.8869			sp	Q68FL6	SYMC_MOUSE	Methionine--tRNA ligase, cytoplasmic OS=Mus musculus GN=Mars PE=2 SV=1	MOUSE	1
835	2.16	2.16	6.289	6.289	3.774			sp	Q9D7G0	PRPS1_MOUSE	Ribose-phosphate pyrophosphokinase 1 OS=Mus musculus GN=Prps1 PE=1 SV=4	MOUSE	1
836	2.15	9.46	22.82	19.17	17.23			sp	Q00896	A1AT3_MOUSE	Alpha-1-antitrypsin 1-3 OS=Mus musculus GN=Serpina1c PE=1 SV=2	MOUSE	8
837	2.15	4.17	16.14	7.727	5.455			sp	P62192	PRS4_MOUSE	26S protease regulatory subunit 4 OS=Mus musculus GN=Psmc1 PE=1 SV=1	MOUSE	2
838	2.15	2.15	9.596	5.303	2.778			sp	Q9CZ30	OLA1_MOUSE	Obg-like ATPase 1 OS=Mus musculus GN=Ola1 PE=1 SV=1	MOUSE	1
839	2.14	2.14	2.972	1.717	0.7926			sp	P59598	ASXL1_MOUSE	Putative Polycomb group protein ASXL1 OS=Mus musculus GN=Asxl1 PE=1 SV=1	MOUSE	1
840	2.14	2.14	2.849	2.249	1.199			sp	Q6PGL7	FAM21_MOUSE	WASH complex subunit FAM21 OS=Mus musculus GN=Fam21 PE=1 SV=1	MOUSE	1
841	2.14	2.14	23.85	18.46	18.46			sp	Q64253	LY6E_MOUSE	Lymphocyte antigen 6E OS=Mus musculus GN=Ly6e PE=2 SV=2	MOUSE	2
842	2.14	2.14	12.82	12.82	8.718			sp	P70444	BID_MOUSE	BH3-interacting domain death agonist OS=Mus musculus GN=Bid PE=1 SV=2	MOUSE	1
843	2.14	2.14	6.452	6.452	4.194			sp	O35593	PSDE_MOUSE	26S proteasome non-ATPase regulatory subunit 14 OS=Mus musculus GN=Psmd14 PE=1 SV=2	MOUSE	1
844	2.13	2.13	10.5	6.299	6.299			sp	Q91V12	BACH_MOUSE	Cytosolic acyl coenzyme A thioester hydrolase OS=Mus musculus GN=Acot7 PE=1 SV=2	MOUSE	2
845	2.13	2.13	9.053	7.579	5.895			sp	P26369	U2AF2_MOUSE	Splicing factor U2AF 65 kDa subunit OS=Mus musculus GN=U2af2 PE=1 SV=3	MOUSE	2
846	2.13	2.13	8.414	8.414	6.149			sp	P26645	MARCS_MOUSE	Myristoylated alanine-rich C-kinase substrate OS=Mus musculus GN=Marcks PE=1 SV=2	MOUSE	1
847	2.12	2.12	7.031	5.469	4.102			sp	Q9Z127	LAT1_MOUSE	Large neutral amino acids transporter small subunit 1 OS=Mus musculus GN=Slc7a5 PE=1 SV=2	MOUSE	2
848	2.11	2.11	9.346	6.231	3.427			sp	P26516	PSMD7_MOUSE	26S proteasome non-ATPase regulatory subunit 7 OS=Mus musculus GN=Psmd7 PE=1 SV=2	MOUSE	1
849	2.1	4.15	10.01	3.264	2.612			sp	Q8K019	BCLF1_MOUSE	Bcl-2-associated transcription factor 1 OS=Mus musculus GN=Bclaf1 PE=1 SV=2	MOUSE	2
850	2.1	2.1	13.92	4.408	2.088			sp	Q8C1B7	SEP11_MOUSE	Septin-11 OS=Mus musculus GN=Sept11 PE=1 SV=4	MOUSE	1
851	2.1	2.1	7.166	3.344	1.592			sp	Q99LE6	ABCF2_MOUSE	ATP-binding cassette sub-family F member 2 OS=Mus musculus GN=Abcf2 PE=2 SV=1	MOUSE	1
852	2.1	2.1	3.795	3.795	2.455			sp	Q62376	RU17_MOUSE	U1 small nuclear ribonucleoprotein 70 kDa OS=Mus musculus GN=Snrnp70 PE=1 SV=2	MOUSE	1
853	2.09	2.09	13.19	5.526	3.387			sp	Q8K2K6	AGFG1_MOUSE	Arf-GAP domain and FG repeat-containing protein 1 OS=Mus musculus GN=Agfg1 PE=1 SV=2	MOUSE	1
854	2.09	2.09	6.886	3.892	2.395			sp	Q9R190	MTA2_MOUSE	Metastasis-associated protein MTA2 OS=Mus musculus GN=Mta2 PE=1 SV=1	MOUSE	1
855	2.09	2.09	3.634	1.661	0.8307			sp	Q9CRT8	XPOT_MOUSE	Exportin-T OS=Mus musculus GN=Xpot PE=2 SV=3	MOUSE	1
856	2.09	2.09	7.745	4.819	2.41			sp	Q8BJW6	EIF2A_MOUSE	Eukaryotic translation initiation factor 2A OS=Mus musculus GN=Eif2a PE=2 SV=2	MOUSE	1
857	2.08	2.08	13.19	5.516	5.516			sp	P19324	SERPH_MOUSE	Serpin H1 OS=Mus musculus GN=Serpinh1 PE=1 SV=3	MOUSE	2
858	2.08	2.08	3.643	1.131	1.131			sp	Q9EQH3	VPS35_MOUSE	Vacuolar protein sorting-associated protein 35 OS=Mus musculus GN=Vps35 PE=1 SV=1	MOUSE	1
859	2.08	2.08	5.721	5.721	3.483			sp	Q99KJ8	DCTN2_MOUSE	Dynactin subunit 2 OS=Mus musculus GN=Dctn2 PE=1 SV=3	MOUSE	1
860	2.08	2.08	7.018	7.018	4.971			sp	Q99J09	MEP50_MOUSE	Methylosome protein 50 OS=Mus musculus GN=Wdr77 PE=1 SV=1	MOUSE	1
861	2.08	2.08	11.68	11.68	6.091			sp	O70325	GPX41_MOUSE	Phospholipid hydroperoxide glutathione peroxidase, mitochondrial OS=Mus musculus GN=Gpx4 PE=1 SV=4	MOUSE	1
862	2.07	14.37	15.53	11.26	9.556			sp	P26040	EZRI_MOUSE	Ezrin OS=Mus musculus GN=Ezr PE=1 SV=3	MOUSE	8
863	2.07	3.34	10.22	8.18	6.748			sp	Q8VE97	SRSF4_MOUSE	Serine/arginine-rich splicing factor 4 OS=Mus musculus GN=Srsf4 PE=2 SV=1	MOUSE	3
864	2.07	2.07	3.949	2.882	1.387			sp	D3YXK2	SAFB1_MOUSE	Scaffold attachment factor B1 OS=Mus musculus GN=Safb PE=1 SV=2	MOUSE	1
865	2.06	2.06	41.86	26.74	26.74			sp	Q923D4	SF3B5_MOUSE	Splicing factor 3B subunit 5 OS=Mus musculus GN=Sf3b5 PE=2 SV=1	MOUSE	2
866	2.06	2.06	3.576	1.405	1.405			sp	P06537	GCR_MOUSE	Glucocorticoid receptor OS=Mus musculus GN=Nr3c1 PE=1 SV=1	MOUSE	1
867	2.06	2.06	12.19	3.584	3.584			sp	O70433	FHL2_MOUSE	Four and a half LIM domains protein 2 OS=Mus musculus GN=Fhl2 PE=1 SV=1	MOUSE	1
868	2.05	2.05	10.2	1.57	1.57			sp	Q9JLQ0	CD2AP_MOUSE	CD2-associated protein OS=Mus musculus GN=Cd2ap PE=1 SV=3	MOUSE	1
869	2.05	2.05	3.158	0.8772	0.8772			sp	Q3U1J4	DDB1_MOUSE	DNA damage-binding protein 1 OS=Mus musculus GN=Ddb1 PE=1 SV=2	MOUSE	1
870	2.05	2.05	7.054	2.49	2.49			sp	O09106	HDAC1_MOUSE	Histone deacetylase 1 OS=Mus musculus GN=Hdac1 PE=1 SV=1	MOUSE	1
871	2.05	2.05	7.178	2.475	2.475			sp	P01867	IGG2B_MOUSE	Ig gamma-2B chain C region OS=Mus musculus GN=Igh-3 PE=1 SV=3	MOUSE	1
872	2.04	2.05	13.31	2.287	2.287			sp	Q8CBW3	ABI1_MOUSE	Abl interactor 1 OS=Mus musculus GN=Abi1 PE=1 SV=3	MOUSE	1
873	2.04	2.04	14.26	1.86	1.86			sp	P54822	PUR8_MOUSE	Adenylosuccinate lyase OS=Mus musculus GN=Adsl PE=2 SV=2	MOUSE	1
874	2.04	2.04	38.93	16.79	9.16			sp	Q9CWW6	PIN4_MOUSE	Peptidyl-prolyl cis-trans isomerase NIMA-interacting 4 OS=Mus musculus GN=Pin4 PE=2 SV=1	MOUSE	1
875	2.04	2.04	6.54	2.065	2.065			sp	Q505F5	LRC47_MOUSE	Leucine-rich repeat-containing protein 47 OS=Mus musculus GN=Lrrc47 PE=1 SV=1	MOUSE	1
876	2.04	2.04	1.852	0.7545	0.7545			sp	Q6PAR5	GAPD1_MOUSE	GTPase-activating protein and VPS9 domain-containing protein 1 OS=Mus musculus GN=Gapvd1 PE=1 SV=2	MOUSE	1
877	2.04	2.04	29.63	12.04	12.04			sp	P01636	KV5A4_MOUSE	Ig kappa chain V-V region MOPC 149 OS=Mus musculus PE=1 SV=1	MOUSE	1
878	2.04	2.04	21.01	21.01	12.61			sp	Q9CQY2	RAM_MOUSE	RNMT-activating mini protein OS=Mus musculus GN=Fam103a1 PE=2 SV=1	MOUSE	1
879	2.04	2.04	5.415	3.046	3.046			sp	Q8VI36	PAXI_MOUSE	Paxillin OS=Mus musculus GN=Pxn PE=1 SV=1	MOUSE	1
880	2.04	2.04	4.052	2.21	2.21			sp	Q8VC31	CCDC9_MOUSE	Coiled-coil domain-containing protein 9 OS=Mus musculus GN=Ccdc9 PE=2 SV=1	MOUSE	1
881	2.04	2.04	5.519	5.519	5.519			sp	Q61152	PTN18_MOUSE	Tyrosine-protein phosphatase non-receptor type 18 OS=Mus musculus GN=Ptpn18 PE=1 SV=1	MOUSE	2
882	2.03	4.02	11.36	8.241	5.791			sp	P70333	HNRH2_MOUSE	Heterogeneous nuclear ribonucleoprotein H2 OS=Mus musculus GN=Hnrnph2 PE=1 SV=1	MOUSE	2
883	2.03	2.03	4.161	1.803	1.803			sp	Q922S8	KIF2C_MOUSE	Kinesin-like protein KIF2C OS=Mus musculus GN=Kif2c PE=1 SV=1	MOUSE	1
884	2.03	2.03	16.26	7.317	7.317			sp	Q91X96	MSS4_MOUSE	Guanine nucleotide exchange factor MSS4 OS=Mus musculus GN=Rabif PE=2 SV=1	MOUSE	1
885	2.03	2.03	9.898	3.553	3.553			sp	Q62433	NDRG1_MOUSE	Protein NDRG1 OS=Mus musculus GN=Ndrg1 PE=1 SV=1	MOUSE	1
886	2.03	2.03	14.75	9.016	9.016			sp	Q9CWM4	PFD1_MOUSE	Prefoldin subunit 1 OS=Mus musculus GN=Pfdn1 PE=2 SV=1	MOUSE	1
887	2.03	2.03	4.908	3.476	3.476			sp	Q3UMQ8	NAF1_MOUSE	H/ACA ribonucleoprotein complex non-core subunit NAF1 OS=Mus musculus GN=Naf1 PE=1 SV=2	MOUSE	1
888	2.02	2.02	4.265	1.659	1.659			sp	Q922D4	PP6R3_MOUSE	Serine/threonine-protein phosphatase 6 regulatory subunit 3 OS=Mus musculus GN=Ppp6r3 PE=1 SV=1	MOUSE	1
889	2.02	2.02	3.043	1.727	1.727			sp	Q05D44	IF2P_MOUSE	Eukaryotic translation initiation factor 5B OS=Mus musculus GN=Eif5b PE=1 SV=2	MOUSE	2
890	2.02	2.02	6.343	2.799	2.799			sp	Q6DFW4	NOP58_MOUSE	Nucleolar protein 58 OS=Mus musculus GN=Nop58 PE=1 SV=1	MOUSE	1
891	2.02	2.02	10	5.789	5.789			sp	Q8K3C3	LZIC_MOUSE	Protein LZIC OS=Mus musculus GN=Lzic PE=1 SV=1	MOUSE	1
892	2.02	2.02	6.102	6.102	2.712			sp	Q60930	VDAC2_MOUSE	Voltage-dependent anion-selective channel protein 2 OS=Mus musculus GN=Vdac2 PE=1 SV=2	MOUSE	1
893	2.02	2.02	5.825	3.56	3.56			sp	P63330	PP2AA_MOUSE	Serine/threonine-protein phosphatase 2A catalytic subunit alpha isoform OS=Mus musculus GN=Ppp2ca PE=1 SV=1	MOUSE	1
894	2.02	2.02	6.195	6.195	6.195			sp	P10605	CATB_MOUSE	Cathepsin B OS=Mus musculus GN=Ctsb PE=1 SV=2	MOUSE	2
895	2.01	2.01	3.047	0.5078	0.5078			sp	Q62261	SPTB2_MOUSE	Spectrin beta chain, non-erythrocytic 1 OS=Mus musculus GN=Sptbn1 PE=1 SV=2	MOUSE	1
896	2.01	2.01	19.17	7.772	4.145			sp	Q9EPB4	ASC_MOUSE	Apoptosis-associated speck-like protein containing a CARD OS=Mus musculus GN=Pycard PE=1 SV=1	MOUSE	1
897	2.01	2.01	3.988	1.304	1.304			sp	Q6ZPZ3	ZC3H4_MOUSE	Zinc finger CCCH domain-containing protein 4 OS=Mus musculus GN=Zc3h4 PE=1 SV=2	MOUSE	1
898	2.01	2.01	5.032	1.677	1.677			sp	P35831	PTN12_MOUSE	Tyrosine-protein phosphatase non-receptor type 12 OS=Mus musculus GN=Ptpn12 PE=1 SV=3	MOUSE	1
899	2.01	2.01	12.33	6.167	6.167			sp	Q8R0F8	FAHD1_MOUSE	Acylpyruvase FAHD1, mitochondrial OS=Mus musculus GN=Fahd1 PE=1 SV=2	MOUSE	1
900	2.01	2.01	5.143	2.286	2.286			sp	P48453	PP2BB_MOUSE	Serine/threonine-protein phosphatase 2B catalytic subunit beta isoform OS=Mus musculus GN=Ppp3cb PE=2 SV=2	MOUSE	1
901	2.01	2.01	2.824	1.151	1.151			sp	P28738	KIF5C_MOUSE	Kinesin heavy chain isoform 5C OS=Mus musculus GN=Kif5c PE=1 SV=3	MOUSE	1
902	2.01	2.01	11.99	4.732	4.732			sp	P28352	APEX1_MOUSE	DNA-(apurinic or apyrimidinic site) lyase OS=Mus musculus GN=Apex1 PE=1 SV=2	MOUSE	1
903	2.01	2.01	4.209	1.148	1.148			sp	P24788	CD11B_MOUSE	Cyclin-dependent kinase 11B OS=Mus musculus GN=Cdk11b PE=1 SV=2	MOUSE	1
904	2.01	2.01	1.933	0.8787	0.8787			sp	P08122	CO4A2_MOUSE	Collagen alpha-2(IV) chain OS=Mus musculus GN=Col4a2 PE=2 SV=4	MOUSE	1
905	2.01	2.01	5.806	3.226	3.226			sp	Q9D0L8	MCES_MOUSE	mRNA cap guanine-N7 methyltransferase OS=Mus musculus GN=Rnmt PE=1 SV=1	MOUSE	1
906	2.01	2.01	5.071	2.637	2.637			sp	O70475	UGDH_MOUSE	UDP-glucose 6-dehydrogenase OS=Mus musculus GN=Ugdh PE=1 SV=1	MOUSE	1
907	2.01	2.01	4.234	4.234	2.621			sp	O70310	NMT1_MOUSE	Glycylpeptide N-tetradecanoyltransferase 1 OS=Mus musculus GN=Nmt1 PE=1 SV=1	MOUSE	1
908	2.01	2.01	9.179	9.179	5.797			sp	O35943	FRDA_MOUSE	Frataxin, mitochondrial OS=Mus musculus GN=Fxn PE=1 SV=1	MOUSE	1
909	2	10.26	23.11	23.11	23.11			sp	P15864	H12_MOUSE	Histone H1.2 OS=Mus musculus GN=Hist1h1c PE=1 SV=2	MOUSE	7
910	2	10.01	14.79	11.97	11.97			sp	P58774	TPM2_MOUSE	Tropomyosin beta chain OS=Mus musculus GN=Tpm2 PE=1 SV=1	MOUSE	6
911	2	8	13.43	13.43	13.43			sp	P01864	GCAB_MOUSE	Ig gamma-2A chain C region secreted form OS=Mus musculus PE=1 SV=1	MOUSE	4
912	2	5.8	17.08	13.04	13.04			sp	P62960	YBOX1_MOUSE	Nuclease-sensitive element-binding protein 1 OS=Mus musculus GN=Ybx1 PE=1 SV=3	MOUSE	3
913	2	4.17	10.53	5.439	4.035			sp	P02535	K1C10_MOUSE	Keratin, type I cytoskeletal 10 OS=Mus musculus GN=Krt10 PE=1 SV=3	MOUSE	3
914	2	4	17.67	10.44	10.44			sp	Q9WV55	VAPA_MOUSE	Vesicle-associated membrane protein-associated protein A OS=Mus musculus GN=Vapa PE=1 SV=2	MOUSE	2
915	2	3.18	21.83	21.83	20.42			sp	Q9ERL7	GMFG_MOUSE	Glia maturation factor gamma OS=Mus musculus GN=Gmfg PE=1 SV=1	MOUSE	2
916	2	2.01	3.153	1.652	1.201			sp	Q6A026	PDS5A_MOUSE	Sister chromatid cohesion protein PDS5 homolog A OS=Mus musculus GN=Pds5a PE=3 SV=3	MOUSE	1
917	2	2	7.384	1.582	1.582			sp	Q0P678	ZCH18_MOUSE	Zinc finger CCCH domain-containing protein 18 OS=Mus musculus GN=Zc3h18 PE=1 SV=1	MOUSE	1
918	2	2	9.751	2.494	2.494			sp	Q9CZ91	SRFB1_MOUSE	Serum response factor-binding protein 1 OS=Mus musculus GN=Srfbp1 PE=1 SV=1	MOUSE	1
919	2	2	3.702	0.7182	0.7182			sp	Q8BKI2	TNR6B_MOUSE	Trinucleotide repeat-containing gene 6B protein OS=Mus musculus GN=Tnrc6b PE=2 SV=2	MOUSE	1
920	2	2	4.113	1.457	1.457			sp	Q9Z0U1	ZO2_MOUSE	Tight junction protein ZO-2 OS=Mus musculus GN=Tjp2 PE=1 SV=2	MOUSE	1
921	2	2	3.072	0.8532	0.8532			sp	Q99MV1	TDRD1_MOUSE	Tudor domain-containing protein 1 OS=Mus musculus GN=Tdrd1 PE=1 SV=2	MOUSE	1
922	2	2	2.843	0.8936	0.8936			sp	Q8CGI1	F193A_MOUSE	Protein FAM193A OS=Mus musculus GN=Fam193a PE=1 SV=2	MOUSE	1
923	2	2	2.375	0.5214	0.5214			sp	Q62383	SPT6H_MOUSE	Transcription elongation factor SPT6 OS=Mus musculus GN=Supt6h PE=1 SV=2	MOUSE	1
924	2	2	9.695	2.77	2.77			sp	Q3UM45	PP1R7_MOUSE	Protein phosphatase 1 regulatory subunit 7 OS=Mus musculus GN=Ppp1r7 PE=1 SV=2	MOUSE	1
925	2	2	3.423	0.7467	0.7467			sp	P02468	LAMC1_MOUSE	Laminin subunit gamma-1 OS=Mus musculus GN=Lamc1 PE=1 SV=2	MOUSE	1
926	2	2	6.752	2.19	2.19			sp	O70194	EIF3D_MOUSE	Eukaryotic translation initiation factor 3 subunit D OS=Mus musculus GN=Eif3d PE=1 SV=2	MOUSE	1
927	2	2	4.898	1.633	1.633			sp	Q9QYC0	ADDA_MOUSE	Alpha-adducin OS=Mus musculus GN=Add1 PE=1 SV=2	MOUSE	1
928	2	2	3.842	1.281	1.281			sp	Q8VDM6	HNRL1_MOUSE	Heterogeneous nuclear ribonucleoprotein U-like protein 1 OS=Mus musculus GN=Hnrnpul1 PE=1 SV=1	MOUSE	1
929	2	2	3.526	1.496	1.496			sp	Q8CGZ0	CHERP_MOUSE	Calcium homeostasis endoplasmic reticulum protein OS=Mus musculus GN=Cherp PE=1 SV=1	MOUSE	1
930	2	2	6.569	2.676	2.676			sp	Q8C263	SKA3_MOUSE	Spindle and kinetochore-associated protein 3 OS=Mus musculus GN=Ska3 PE=1 SV=1	MOUSE	1
931	2	2	8.571	3.333	3.333			sp	Q8BG81	PDIP3_MOUSE	Polymerase delta-interacting protein 3 OS=Mus musculus GN=Poldip3 PE=2 SV=1	MOUSE	1
932	2	2	2.054	0.7702	0.7702			sp	Q80TZ9	RERE_MOUSE	Arginine-glutamic acid dipeptide repeats protein OS=Mus musculus GN=Rere PE=1 SV=3	MOUSE	1
933	2	2	4.467	1.89	1.89			sp	Q6PIP5	NUDC1_MOUSE	NudC domain-containing protein 1 OS=Mus musculus GN=Nudcd1 PE=2 SV=2	MOUSE	1
934	2	2	3.167	1.096	1.096			sp	Q08509	EPS8_MOUSE	Epidermal growth factor receptor kinase substrate 8 OS=Mus musculus GN=Eps8 PE=1 SV=2	MOUSE	1
935	2	2	7.379	2.718	2.718			sp	Q03963	E2AK2_MOUSE	Interferon-induced, double-stranded RNA-activated protein kinase OS=Mus musculus GN=Eif2ak2 PE=1 SV=2	MOUSE	1
936	2	2	8.896	3.374	3.374			sp	P70372	ELAV1_MOUSE	ELAV-like protein 1 OS=Mus musculus GN=Elavl1 PE=1 SV=2	MOUSE	1
937	2	2	13.29	3.497	3.497			sp	P47753	CAZA1_MOUSE	F-actin-capping protein subunit alpha-1 OS=Mus musculus GN=Capza1 PE=1 SV=4	MOUSE	1
938	2	2	6.653	2.287	2.287			sp	P13439	UMPS_MOUSE	Uridine 5'-monophosphate synthase OS=Mus musculus GN=Umps PE=2 SV=3	MOUSE	1
939	2	2	3.445	1.583	1.583			sp	O88532	ZFR_MOUSE	Zinc finger RNA-binding protein OS=Mus musculus GN=Zfr PE=1 SV=2	MOUSE	1
940	2	2	2.873	1.616	1.616			sp	Q9Z1M8	RED_MOUSE	Protein Red OS=Mus musculus GN=Ik PE=2 SV=2	MOUSE	1
941	2	2	2.183	1.228	1.228			sp	Q9R1Z8	VINEX_MOUSE	Vinexin OS=Mus musculus GN=Sorbs3 PE=1 SV=1	MOUSE	1
942	2	2	13.4	6.186	6.186			sp	Q9R0Y5	KAD1_MOUSE	Adenylate kinase isoenzyme 1 OS=Mus musculus GN=Ak1 PE=1 SV=1	MOUSE	1
943	2	2	9.881	6.324	6.324			sp	Q9QYB1	CLIC4_MOUSE	Chloride intracellular channel protein 4 OS=Mus musculus GN=Clic4 PE=1 SV=3	MOUSE	1
944	2	2	6.01	3.365	3.365			sp	Q9JMK2	KC1E_MOUSE	Casein kinase I isoform epsilon OS=Mus musculus GN=Csnk1e PE=1 SV=2	MOUSE	1
945	2	2	10.55	5.963	5.963			sp	Q9JKX6	NUDT5_MOUSE	ADP-sugar pyrophosphatase OS=Mus musculus GN=Nudt5 PE=1 SV=1	MOUSE	1
946	2	2	6.383	3.457	3.457			sp	Q9EQ80	NIF3L_MOUSE	NIF3-like protein 1 OS=Mus musculus GN=Nif3l1 PE=1 SV=4	MOUSE	1
947	2	2	6.024	3.373	3.373			sp	Q9DC28	KC1D_MOUSE	Casein kinase I isoform delta OS=Mus musculus GN=Csnk1d PE=1 SV=2	MOUSE	1
948	2	2	8.661	5.512	5.512			sp	Q9D7Z3	NOL7_MOUSE	Nucleolar protein 7 OS=Mus musculus GN=Nol7 PE=1 SV=1	MOUSE	1
949	2	2	4.772	2.82	2.82			sp	Q9D168	INT12_MOUSE	Integrator complex subunit 12 OS=Mus musculus GN=Ints12 PE=1 SV=1	MOUSE	1
950	2	2	14.81	9.63	9.63			sp	Q9CQN7	RM41_MOUSE	39S ribosomal protein L41, mitochondrial OS=Mus musculus GN=Mrpl41 PE=2 SV=1	MOUSE	1
951	2	2	10.05	6.03	6.03			sp	Q9CPW7	ZMAT2_MOUSE	Zinc finger matrin-type protein 2 OS=Mus musculus GN=Zmat2 PE=2 SV=1	MOUSE	1
952	2	2	4.813	2.674	2.674			sp	Q99JX4	EIF3M_MOUSE	Eukaryotic translation initiation factor 3 subunit M OS=Mus musculus GN=Eif3m PE=2 SV=1	MOUSE	1
953	2	2	5.447	2.724	2.724			sp	Q91X58	ZFN2B_MOUSE	AN1-type zinc finger protein 2B OS=Mus musculus GN=Zfand2b PE=1 SV=1	MOUSE	1
954	2	2	5.463	3.088	3.088			sp	Q8VE37	RCC1_MOUSE	Regulator of chromosome condensation OS=Mus musculus GN=Rcc1 PE=1 SV=1	MOUSE	1
955	2	2	2.52	1.109	1.109			sp	Q8R4X3	RBM12_MOUSE	RNA-binding protein 12 OS=Mus musculus GN=Rbm12 PE=1 SV=3	MOUSE	1
956	2	2	18.03	9.016	9.016			sp	Q8R0P4	AAMDC_MOUSE	Mth938 domain-containing protein OS=Mus musculus GN=Aamdc PE=1 SV=1	MOUSE	1
957	2	2	4.293	2.385	2.385			sp	Q8CHY6	P66A_MOUSE	Transcriptional repressor p66 alpha OS=Mus musculus GN=Gatad2a PE=1 SV=2	MOUSE	1
958	2	2	3.892	1.861	1.861			sp	Q8C854	MYEF2_MOUSE	Myelin expression factor 2 OS=Mus musculus GN=Myef2 PE=1 SV=1	MOUSE	1
959	2	2	3.265	2.062	2.062			sp	Q8BX57	PXK_MOUSE	PX domain-containing protein kinase-like protein OS=Mus musculus GN=Pxk PE=1 SV=2	MOUSE	1
960	2	2	5.102	2.806	2.806			sp	Q7TNC4	LC7L2_MOUSE	Putative RNA-binding protein Luc7-like 2 OS=Mus musculus GN=Luc7l2 PE=1 SV=1	MOUSE	1
961	2	2	1.221	0.5371	0.5371			sp	Q69ZN7	MYOF_MOUSE	Myoferlin OS=Mus musculus GN=Myof PE=1 SV=2	MOUSE	1
962	2	2	11.18	5.882	5.882			sp	Q63810	CANB1_MOUSE	Calcineurin subunit B type 1 OS=Mus musculus GN=Ppp3r1 PE=1 SV=3	MOUSE	1
963	2	2	4.926	2.217	2.217			sp	Q62465	VAT1_MOUSE	Synaptic vesicle membrane protein VAT-1 homolog OS=Mus musculus GN=Vat1 PE=1 SV=3	MOUSE	1
964	2	2	3.578	2.072	2.072			sp	Q3TLD5	RMP_MOUSE	Unconventional prefoldin RPB5 interactor OS=Mus musculus GN=Uri1 PE=1 SV=2	MOUSE	1
965	2	2	6.158	4.106	4.106			sp	Q01147	CREB1_MOUSE	Cyclic AMP-responsive element-binding protein 1 OS=Mus musculus GN=Creb1 PE=1 SV=1	MOUSE	1
966	2	2	13.27	8.673	8.673			sp	P84099	RL19_MOUSE	60S ribosomal protein L19 OS=Mus musculus GN=Rpl19 PE=1 SV=1	MOUSE	1
967	2	2	10.89	6.226	6.226			sp	P62918	RL8_MOUSE	60S ribosomal protein L8 OS=Mus musculus GN=Rpl8 PE=2 SV=2	MOUSE	2
968	2	2	19.61	19.61	19.61			sp	P62892	RL39_MOUSE	60S ribosomal protein L39 OS=Mus musculus GN=Rpl39 PE=2 SV=2	MOUSE	1
969	2	2	1.95	1.114	1.114			sp	P62500	T22D1_MOUSE	TSC22 domain family protein 1 OS=Mus musculus GN=Tsc22d1 PE=2 SV=2	MOUSE	1
970	2	2	19.61	11.76	11.76			sp	P62311	LSM3_MOUSE	U6 snRNA-associated Sm-like protein LSm3 OS=Mus musculus GN=Lsm3 PE=3 SV=2	MOUSE	1
971	2	2	15.79	9.774	9.774			sp	P59048	PDRG1_MOUSE	p53 and DNA damage-regulated protein 1 OS=Mus musculus GN=Pdrg1 PE=2 SV=1	MOUSE	1
972	2	2	12.33	7.306	7.306			sp	P58468	F207A_MOUSE	Protein FAM207A OS=Mus musculus GN=Fam207a PE=1 SV=1	MOUSE	1
973	2	2	16.16	9.091	9.091			sp	P56376	ACYP1_MOUSE	Acylphosphatase-1 OS=Mus musculus GN=Acyp1 PE=2 SV=2	MOUSE	1
974	2	2	6.149	3.883	3.883			sp	P51949	MAT1_MOUSE	CDK-activating kinase assembly factor MAT1 OS=Mus musculus GN=Mnat1 PE=2 SV=2	MOUSE	1
975	2	2	3.89	2.431	2.431			sp	P50516	VATA_MOUSE	V-type proton ATPase catalytic subunit A OS=Mus musculus GN=Atp6v1a PE=1 SV=2	MOUSE	1
976	2	2	6.601	3.63	3.63			sp	P47941	CRKL_MOUSE	Crk-like protein OS=Mus musculus GN=Crkl PE=1 SV=2	MOUSE	1
977	2	2	5.722	2.997	2.997			sp	P32233	DRG1_MOUSE	Developmentally-regulated GTP-binding protein 1 OS=Mus musculus GN=Drg1 PE=1 SV=1	MOUSE	1
978	2	2	27.1	14.95	14.95			sp	P17095	HMGA1_MOUSE	High mobility group protein HMG-I/HMG-Y OS=Mus musculus GN=Hmga1 PE=1 SV=4	MOUSE	1
979	2	2	18.03	7.377	7.377			sp	P05367	SAA2_MOUSE	Serum amyloid A-2 protein OS=Mus musculus GN=Saa2 PE=1 SV=1	MOUSE	1
980	2	2	19.47	11.5	11.5			sp	P01631	KV2A7_MOUSE	Ig kappa chain V-II region 26-10 OS=Mus musculus PE=1 SV=1	MOUSE	2
981	2	2	4.751	2.715	2.715			sp	O88685	PRS6A_MOUSE	26S protease regulatory subunit 6A OS=Mus musculus GN=Psmc3 PE=1 SV=2	MOUSE	1
982	2	2	6.422	3.67	3.67			sp	O54998	FKBP7_MOUSE	Peptidyl-prolyl cis-trans isomerase FKBP7 OS=Mus musculus GN=Fkbp7 PE=1 SV=1	MOUSE	1
983	2	2	16.25	9.375	9.375			sp	O09167	RL21_MOUSE	60S ribosomal protein L21 OS=Mus musculus GN=Rpl21 PE=2 SV=3	MOUSE	1
984	2	2	8.245	2.66	2.66			sp	A2RTL5	RSRC2_MOUSE	Arginine/serine-rich coiled-coil protein 2 OS=Mus musculus GN=Rsrc2 PE=2 SV=1	MOUSE	1
985	2	2	7.353	7.353	7.353			sp	Q9Z266	SNAPN_MOUSE	SNARE-associated protein Snapin OS=Mus musculus GN=Snapin PE=1 SV=1	MOUSE	1
986	2	2	6.579	6.579	6.579			sp	Q9Z255	UBE2A_MOUSE	Ubiquitin-conjugating enzyme E2 A OS=Mus musculus GN=Ube2a PE=2 SV=1	MOUSE	1
987	2	2	10.91	10.91	10.91			sp	Q9Z172	SUMO3_MOUSE	Small ubiquitin-related modifier 3 OS=Mus musculus GN=Sumo3 PE=2 SV=1	MOUSE	1
988	2	2	10.57	10.57	10.57			sp	Q9Z0F7	SYUG_MOUSE	Gamma-synuclein OS=Mus musculus GN=Sncg PE=1 SV=1	MOUSE	1
989	2	2	2.263	2.263	2.263			sp	Q9WVE8	PACN2_MOUSE	Protein kinase C and casein kinase substrate in neurons protein 2 OS=Mus musculus GN=Pacsin2 PE=1 SV=1	MOUSE	1
990	2	2	3.595	3.595	3.595			sp	Q9WUU7	CATZ_MOUSE	Cathepsin Z OS=Mus musculus GN=Ctsz PE=2 SV=1	MOUSE	1
991	2	2	2.063	2.063	2.063			sp	Q9WU40	MAN1_MOUSE	Inner nuclear membrane protein Man1 OS=Mus musculus GN=Lemd3 PE=1 SV=2	MOUSE	1
992	2	2	3.333	3.333	3.333			sp	Q9R118	HTRA1_MOUSE	Serine protease HTRA1 OS=Mus musculus GN=Htra1 PE=1 SV=2	MOUSE	1
993	2	2	8.84	8.84	8.84			sp	Q9R0P4	SMAP_MOUSE	Small acidic protein OS=Mus musculus GN=Smap PE=1 SV=1	MOUSE	1
994	2	2	6.275	6.275	6.275			sp	Q9QZ23	NFU1_MOUSE	NFU1 iron-sulfur cluster scaffold homolog, mitochondrial OS=Mus musculus GN=Nfu1 PE=1 SV=2	MOUSE	1
995	2	2	5.106	5.106	5.106			sp	Q9QY36	NAA10_MOUSE	N-alpha-acetyltransferase 10 OS=Mus musculus GN=Naa10 PE=1 SV=1	MOUSE	1
996	2	2	2.32	2.32	2.32			sp	Q9QXC1	FETUB_MOUSE	Fetuin-B OS=Mus musculus GN=Fetub PE=1 SV=1	MOUSE	1
997	2	2	5.952	5.952	5.952			sp	Q9JI46	NUDT3_MOUSE	Diphosphoinositol polyphosphate phosphohydrolase 1 OS=Mus musculus GN=Nudt3 PE=1 SV=1	MOUSE	1
998	2	2	2.727	2.727	2.727			sp	Q9DAW9	CNN3_MOUSE	Calponin-3 OS=Mus musculus GN=Cnn3 PE=2 SV=1	MOUSE	1
999	2	2	7.927	7.927	7.927			sp	Q9D967	MGDP1_MOUSE	Magnesium-dependent phosphatase 1 OS=Mus musculus GN=Mdp1 PE=1 SV=1	MOUSE	1
1000	2	2	7.143	7.143	7.143			sp	Q9D7P6	ISCU_MOUSE	Iron-sulfur cluster assembly enzyme ISCU, mitochondrial OS=Mus musculus GN=Iscu PE=1 SV=1	MOUSE	1
1001	2	2	4.58	4.58	4.58			sp	Q9D6S7	RRFM_MOUSE	Ribosome-recycling factor, mitochondrial OS=Mus musculus GN=Mrrf PE=1 SV=1	MOUSE	1
1002	2	2	3.416	3.416	3.416			sp	Q9D1M0	SEC13_MOUSE	Protein SEC13 homolog OS=Mus musculus GN=Sec13 PE=2 SV=3	MOUSE	1
1003	2	2	21.98	21.98	21.98			sp	Q9D1L9	LTOR5_MOUSE	Ragulator complex protein LAMTOR5 OS=Mus musculus GN=Lamtor5 PE=2 SV=1	MOUSE	1
1004	2	2	2.902	2.902	2.902			sp	Q9D154	ILEUA_MOUSE	Leukocyte elastase inhibitor A OS=Mus musculus GN=Serpinb1a PE=1 SV=1	MOUSE	1
1005	2	2	6.667	6.667	6.667			sp	Q9D0R8	LSM12_MOUSE	Protein LSM12 homolog OS=Mus musculus GN=Lsm12 PE=1 SV=1	MOUSE	1
1006	2	2	10.89	10.89	10.89			sp	Q9D0J8	PTMS_MOUSE	Parathymosin OS=Mus musculus GN=Ptms PE=2 SV=3	MOUSE	1
1007	2	2	5.752	5.752	5.752			sp	Q9D0A3	CO038_MOUSE	UPF0552 protein C15orf38 homolog OS=Mus musculus PE=2 SV=1	MOUSE	1
1008	2	2	6.322	6.322	6.322			sp	Q9CWZ3	RBM8A_MOUSE	RNA-binding protein 8A OS=Mus musculus GN=Rbm8a PE=1 SV=3	MOUSE	1
1009	2	2	14.47	14.47	14.47			sp	Q9CQZ1	HSBP1_MOUSE	Heat shock factor-binding protein 1 OS=Mus musculus GN=Hsbp1 PE=2 SV=1	MOUSE	1
1010	2	2	8	8	8			sp	Q9CQL7	MOFA1_MOUSE	MORF4 family-associated protein 1 OS=Mus musculus GN=Mrfap1 PE=1 SV=1	MOUSE	1
1011	2	2	7.534	7.534	7.534			sp	Q9CQL1	MGN2_MOUSE	Protein mago nashi homolog 2 OS=Mus musculus GN=Magohb PE=2 SV=1	MOUSE	1
1012	2	2	9.091	9.091	9.091			sp	Q99LT0	DPY30_MOUSE	Protein dpy-30 homolog OS=Mus musculus GN=Dpy30 PE=1 SV=1	MOUSE	1
1013	2	2	2.857	2.857	2.857			sp	Q921T2	TOIP1_MOUSE	Torsin-1A-interacting protein 1 OS=Mus musculus GN=Tor1aip1 PE=1 SV=3	MOUSE	1
1014	2	2	7.175	7.175	7.175			sp	Q921J4	UBE2S_MOUSE	Ubiquitin-conjugating enzyme E2 S OS=Mus musculus GN=Ube2s PE=2 SV=1	MOUSE	1
1015	2	2	2.657	2.657	2.657			sp	Q921F2	TADBP_MOUSE	TAR DNA-binding protein 43 OS=Mus musculus GN=Tardbp PE=1 SV=1	MOUSE	1
1016	2	2	3.049	3.049	3.049			sp	Q91Z53	GRHPR_MOUSE	Glyoxylate reductase/hydroxypyruvate reductase OS=Mus musculus GN=Grhpr PE=1 SV=1	MOUSE	1
1017	2	2	3.425	3.425	3.425			sp	Q91Z38	TTC1_MOUSE	Tetratricopeptide repeat protein 1 OS=Mus musculus GN=Ttc1 PE=2 SV=1	MOUSE	1
1018	2	2	3.195	3.195	3.195			sp	Q91YL2	RN126_MOUSE	E3 ubiquitin-protein ligase RNF126 OS=Mus musculus GN=Rnf126 PE=1 SV=1	MOUSE	1
1019	2	2	5.882	5.882	5.882			sp	Q91WK5	GCSH_MOUSE	Glycine cleavage system H protein, mitochondrial OS=Mus musculus GN=Gcsh PE=1 SV=2	MOUSE	1
1020	2	2	4.317	4.317	4.317			sp	Q91WA1	TIPIN_MOUSE	TIMELESS-interacting protein OS=Mus musculus GN=Tipin PE=1 SV=2	MOUSE	1
1021	2	2	16.13	16.13	16.13			sp	Q91VW3	SH3L3_MOUSE	SH3 domain-binding glutamic acid-rich-like protein 3 OS=Mus musculus GN=Sh3bgrl3 PE=1 SV=1	MOUSE	1
1022	2	2	7.042	7.042	7.042			sp	Q8VCS6	MED9_MOUSE	Mediator of RNA polymerase II transcription subunit 9 OS=Mus musculus GN=Med9 PE=2 SV=1	MOUSE	1
1023	2	2	2.43	2.43	2.43			sp	Q8K2T8	PAF1_MOUSE	RNA polymerase II-associated factor 1 homolog OS=Mus musculus GN=Paf1 PE=2 SV=1	MOUSE	1
1024	2	2	2.02	2.02	2.02			sp	Q8K124	PKHO2_MOUSE	Pleckstrin homology domain-containing family O member 2 OS=Mus musculus GN=Plekho2 PE=1 SV=1	MOUSE	1
1025	2	2	11.47	11.47	11.47			sp	Q8K0H5	TAF10_MOUSE	Transcription initiation factor TFIID subunit 10 OS=Mus musculus GN=Taf10 PE=1 SV=1	MOUSE	1
1026	2	2	4.898	4.898	4.898			sp	Q8BQ47	CNPY4_MOUSE	Protein canopy homolog 4 OS=Mus musculus GN=Cnpy4 PE=1 SV=1	MOUSE	1
1027	2	2	6.173	6.173	6.173			sp	Q8BJH1	ZC21A_MOUSE	Zinc finger C2HC domain-containing protein 1A OS=Mus musculus GN=Zc2hc1a PE=2 SV=1	MOUSE	1
1028	2	2	11.21	11.21	11.21			sp	Q8BG73	SH3L2_MOUSE	SH3 domain-binding glutamic acid-rich-like protein 2 OS=Mus musculus GN=Sh3bgrl2 PE=1 SV=1	MOUSE	1
1029	2	2	3.484	3.484	3.484			sp	Q80V24	VGLL4_MOUSE	Transcription cofactor vestigial-like protein 4 OS=Mus musculus GN=Vgll4 PE=2 SV=1	MOUSE	1
1030	2	2	7.483	7.483	7.483			sp	Q6ZWY6	U2D2B_MOUSE	Ubiquitin-conjugating enzyme E2 D2B OS=Mus musculus GN=Ube2d2b PE=2 SV=1	MOUSE	1
1031	2	2	5.372	5.372	5.372			sp	Q64695	EPCR_MOUSE	Endothelial protein C receptor OS=Mus musculus GN=Procr PE=2 SV=3	MOUSE	1
1032	2	2	4.981	4.981	4.981			sp	Q64105	SPRE_MOUSE	Sepiapterin reductase OS=Mus musculus GN=Spr PE=1 SV=1	MOUSE	1
1033	2	2	2.448	2.448	2.448			sp	Q62511	ZFP91_MOUSE	E3 ubiquitin-protein ligase ZFP91 OS=Mus musculus GN=Zfp91 PE=1 SV=3	MOUSE	1
1034	2	2	1.993	1.993	1.993			sp	Q61712	DNJC1_MOUSE	DnaJ homolog subfamily C member 1 OS=Mus musculus GN=Dnajc1 PE=1 SV=1	MOUSE	1
1035	2	2	1.629	1.629	1.629			sp	Q61247	A2AP_MOUSE	Alpha-2-antiplasmin OS=Mus musculus GN=Serpinf2 PE=1 SV=1	MOUSE	1
1036	2	2	3.879	3.879	3.879			sp	Q61205	PA1B3_MOUSE	Platelet-activating factor acetylhydrolase IB subunit gamma OS=Mus musculus GN=Pafah1b3 PE=1 SV=1	MOUSE	1
1037	2	2	5.508	5.508	5.508			sp	Q61189	ICLN_MOUSE	Methylosome subunit pICln OS=Mus musculus GN=Clns1a PE=1 SV=1	MOUSE	1
1038	2	2	10.26	10.26	10.26			sp	Q60876	4EBP1_MOUSE	Eukaryotic translation initiation factor 4E-binding protein 1 OS=Mus musculus GN=Eif4ebp1 PE=1 SV=3	MOUSE	1
1039	2	2	2.017	2.017	2.017			sp	Q501J7	PHAR4_MOUSE	Phosphatase and actin regulator 4 OS=Mus musculus GN=Phactr4 PE=1 SV=2	MOUSE	1
1040	2	2	11.11	11.11	11.11			sp	Q4KML4	ABRAL_MOUSE	Costars family protein ABRACL OS=Mus musculus GN=Abracl PE=3 SV=1	MOUSE	1
1041	2	2	1.413	1.413	1.413			sp	Q3U2S4	OTUD5_MOUSE	OTU domain-containing protein 5 OS=Mus musculus GN=Otud5 PE=1 SV=2	MOUSE	1
1042	2	2	9.412	9.412	9.412			sp	Q3THJ3	EIF1A_MOUSE	Probable RNA-binding protein EIF1AD OS=Mus musculus GN=Eif1ad PE=2 SV=2	MOUSE	1
1043	2	2	3.597	3.597	3.597			sp	Q0VGB7	PP4R2_MOUSE	Serine/threonine-protein phosphatase 4 regulatory subunit 2 OS=Mus musculus GN=Ppp4r2 PE=1 SV=1	MOUSE	1
1044	2	2	11.67	11.67	11.67			sp	P70445	4EBP2_MOUSE	Eukaryotic translation initiation factor 4E-binding protein 2 OS=Mus musculus GN=Eif4ebp2 PE=2 SV=1	MOUSE	1
1045	2	2	2.727	2.727	2.727			sp	P70271	PDLI4_MOUSE	PDZ and LIM domain protein 4 OS=Mus musculus GN=Pdlim4 PE=1 SV=3	MOUSE	1
1046	2	2	15.79	15.79	15.79			sp	P62309	RUXG_MOUSE	Small nuclear ribonucleoprotein G OS=Mus musculus GN=Snrpg PE=1 SV=1	MOUSE	1
1047	2	2	7.692	7.692	7.692			sp	P62267	RS23_MOUSE	40S ribosomal protein S23 OS=Mus musculus GN=Rps23 PE=2 SV=3	MOUSE	1
1048	2	2	2.564	2.564	2.564			sp	P59325	IF5_MOUSE	Eukaryotic translation initiation factor 5 OS=Mus musculus GN=Eif5 PE=1 SV=1	MOUSE	1
1049	2	2	4.58	4.58	4.58			sp	P57759	ERP29_MOUSE	Endoplasmic reticulum resident protein 29 OS=Mus musculus GN=Erp29 PE=1 SV=2	MOUSE	1
1050	2	2	2.6	2.6	2.6			sp	P47791	GSHR_MOUSE	Glutathione reductase, mitochondrial OS=Mus musculus GN=Gsr PE=2 SV=3	MOUSE	1
1051	2	2	4.622	4.622	4.622			sp	P41731	CD63_MOUSE	CD63 antigen OS=Mus musculus GN=Cd63 PE=1 SV=2	MOUSE	1
1052	2	2	2.956	2.956	2.956			sp	P11438	LAMP1_MOUSE	Lysosome-associated membrane glycoprotein 1 OS=Mus musculus GN=Lamp1 PE=1 SV=2	MOUSE	1
1053	2	2	3.977	3.977	3.977			sp	P03958	ADA_MOUSE	Adenosine deaminase OS=Mus musculus GN=Ada PE=1 SV=3	MOUSE	1
1054	2	2	32.79	32.79	32.79			sp	P02798	MT2_MOUSE	Metallothionein-2 OS=Mus musculus GN=Mt2 PE=1 SV=2	MOUSE	5
1055	2	2	1.548	1.548	1.548			sp	O88622	PARG_MOUSE	Poly(ADP-ribose) glycohydrolase OS=Mus musculus GN=Parg PE=1 SV=2	MOUSE	1
1056	2	2	4.348	4.348	4.348			sp	O70378	EMC8_MOUSE	ER membrane protein complex subunit 8 OS=Mus musculus GN=Emc8 PE=1 SV=1	MOUSE	1
1057	2	2	8.182	8.182	8.182			sp	O55142	RL35A_MOUSE	60S ribosomal protein L35a OS=Mus musculus GN=Rpl35a PE=2 SV=2	MOUSE	1
1058	1.92	2	19.23	9.615	9.615			sp	Q8BTE0	CF057_MOUSE	UPF0369 protein C6orf57 homolog OS=Mus musculus PE=2 SV=2	MOUSE	1
1059	1.92	2	12.66	12.66	12.66			sp	P61025	CKS1_MOUSE	Cyclin-dependent kinases regulatory subunit 1 OS=Mus musculus GN=Cks1b PE=2 SV=1	MOUSE	1
1060	1.89	1.89	1.705	0.4012	0.4012			sp	A2A690	TANC2_MOUSE	Protein TANC2 OS=Mus musculus GN=Tanc2 PE=1 SV=1	MOUSE	1
1061	1.89	1.89	2.19	1.147	1.147			sp	Q9Z1Z0	USO1_MOUSE	General vesicular transport factor p115 OS=Mus musculus GN=Uso1 PE=1 SV=2	MOUSE	1
1062	1.85	1.85	4.219	4.219	4.219			sp	Q9D8S4	ORN_MOUSE	Oligoribonuclease, mitochondrial OS=Mus musculus GN=Rexo2 PE=1 SV=2	MOUSE	1
1063	1.85	1.85	3.846	3.846	3.846			sp	Q8K183	PDXK_MOUSE	Pyridoxal kinase OS=Mus musculus GN=Pdxk PE=1 SV=1	MOUSE	1
1064	1.84	1.84	4.646	2.323	1.394			sp	Q9EQK5	MVP_MOUSE	Major vault protein OS=Mus musculus GN=Mvp PE=1 SV=4	MOUSE	1
1065	1.83	1.83	8.282	5.215	3.067			sp	Q9WVA3	BUB3_MOUSE	Mitotic checkpoint protein BUB3 OS=Mus musculus GN=Bub3 PE=2 SV=2	MOUSE	1
1066	1.83	1.83	19.88	12.65	7.229			sp	Q9CPT4	CS010_MOUSE	UPF0556 protein C19orf10 homolog OS=Mus musculus GN=D17Wsu104e PE=2 SV=1	MOUSE	1
1067	1.82	5.2	12.95	9.672	6.24			sp	Q61696	HS71A_MOUSE	Heat shock 70 kDa protein 1A OS=Mus musculus GN=Hspa1a PE=1 SV=2	MOUSE	3
1068	1.82	1.82	3.189	3.189	3.189			sp	Q9CQU1	MFAP1_MOUSE	Microfibrillar-associated protein 1 OS=Mus musculus GN=Mfap1 PE=1 SV=1	MOUSE	1
1069	1.8	1.8	1.329	0.2735	0.2735			sp	P70398	USP9X_MOUSE	Probable ubiquitin carboxyl-terminal hydrolase FAF-X OS=Mus musculus GN=Usp9x PE=1 SV=2	MOUSE	1
1070	1.8	1.8	5.817	3.601	3.601			sp	P55264	ADK_MOUSE	Adenosine kinase OS=Mus musculus GN=Adk PE=1 SV=2	MOUSE	1
1071	1.8	1.8	13.04	13.04	13.04			sp	P61514	RL37A_MOUSE	60S ribosomal protein L37a OS=Mus musculus GN=Rpl37a PE=2 SV=2	MOUSE	1
1072	1.79	1.79	5.797	4.141	4.141			sp	P54823	DDX6_MOUSE	Probable ATP-dependent RNA helicase DDX6 OS=Mus musculus GN=Ddx6 PE=2 SV=1	MOUSE	1
1073	1.77	1.77	4.223	2.303	2.303			sp	Q9DAW6	PRP4_MOUSE	U4/U6 small nuclear ribonucleoprotein Prp4 OS=Mus musculus GN=Prpf4 PE=2 SV=1	MOUSE	1
1074	1.75	1.75	12.55	7.113	2.929			sp	P97372	PSME2_MOUSE	Proteasome activator complex subunit 2 OS=Mus musculus GN=Psme2 PE=2 SV=4	MOUSE	1
1075	1.74	3.71	11.7	6.65	2.833			sp	P25206	MCM3_MOUSE	DNA replication licensing factor MCM3 OS=Mus musculus GN=Mcm3 PE=1 SV=2	MOUSE	2
1076	1.74	1.74	4.217	2.754	1.119			sp	Q99P72	RTN4_MOUSE	Reticulon-4 OS=Mus musculus GN=Rtn4 PE=1 SV=2	MOUSE	1
1077	1.74	1.74	9.386	9.386	6.859			sp	P70195	PSB7_MOUSE	Proteasome subunit beta type-7 OS=Mus musculus GN=Psmb7 PE=1 SV=1	MOUSE	2
1078	1.74	1.74	1.651	0.9174	0.9174			sp	P34152	FAK1_MOUSE	Focal adhesion kinase 1 OS=Mus musculus GN=Ptk2 PE=1 SV=3	MOUSE	1
1079	1.73	1.74	38.57	38.57	28.57			sp	Q9JJI8	RL38_MOUSE	60S ribosomal protein L38 OS=Mus musculus GN=Rpl38 PE=2 SV=3	MOUSE	2
1080	1.73	1.73	7.576	1.136	1.136			sp	P07742	RIR1_MOUSE	Ribonucleoside-diphosphate reductase large subunit OS=Mus musculus GN=Rrm1 PE=1 SV=2	MOUSE	1
1081	1.72	1.72	15.71	10	10			sp	Q9JJV2	PROF2_MOUSE	Profilin-2 OS=Mus musculus GN=Pfn2 PE=1 SV=3	MOUSE	1
1082	1.71	1.71	6.746	2.183	2.183			sp	P97290	IC1_MOUSE	Plasma protease C1 inhibitor OS=Mus musculus GN=Serping1 PE=1 SV=3	MOUSE	1
1083	1.71	1.71	10.5	7.306	7.306			sp	Q9D7S9	CHMP5_MOUSE	Charged multivesicular body protein 5 OS=Mus musculus GN=Chmp5 PE=2 SV=1	MOUSE	1
1084	1.69	1.69	9.871	9.871	5.579			sp	Q9Z0H7	BCL10_MOUSE	B-cell lymphoma/leukemia 10 OS=Mus musculus GN=Bcl10 PE=1 SV=1	MOUSE	1
1085	1.68	1.68	1.284	0.4444	0.4444			sp	Q9R0L6	PCM1_MOUSE	Pericentriolar material 1 protein OS=Mus musculus GN=Pcm1 PE=1 SV=2	MOUSE	1
1086	1.66	1.66	4.535	1.671	1.671			sp	Q9ERA6	TFP11_MOUSE	Tuftelin-interacting protein 11 OS=Mus musculus GN=Tfip11 PE=1 SV=1	MOUSE	1
1087	1.66	1.66	2.749	2.749	2.749			sp	P47878	IBP3_MOUSE	Insulin-like growth factor-binding protein 3 OS=Mus musculus GN=Igfbp3 PE=2 SV=1	MOUSE	1
1088	1.64	8.71	40.14	32.65	21.09			sp	P02104	HBE_MOUSE	Hemoglobin subunit epsilon-Y2 OS=Mus musculus GN=Hbb-y PE=1 SV=2	MOUSE	9
1089	1.64	1.64	17.63	10.58	2.885			sp	Q64012	RALY_MOUSE	RNA-binding protein Raly OS=Mus musculus GN=Raly PE=1 SV=3	MOUSE	1
1090	1.64	1.64	8.446	3.716	3.716			sp	Q60932	VDAC1_MOUSE	Voltage-dependent anion-selective channel protein 1 OS=Mus musculus GN=Vdac1 PE=1 SV=3	MOUSE	1
1091	1.63	1.64	9.091	5.882	4.456			sp	Q61024	ASNS_MOUSE	Asparagine synthetase [glutamine-hydrolyzing] OS=Mus musculus GN=Asns PE=2 SV=3	MOUSE	2
1092	1.6	1.6	12.37	12.37	12.37			sp	Q9Z121	CCL8_MOUSE	C-C motif chemokine 8 OS=Mus musculus GN=Ccl8 PE=2 SV=1	MOUSE	1
1093	1.6	1.6	5.991	5.991	5.991			sp	O35047	HOP2_MOUSE	Homologous-pairing protein 2 homolog OS=Mus musculus GN=Psmc3ip PE=1 SV=1	MOUSE	1
1094	1.59	1.59	2.362	2.362	2.362			sp	Q9DBC7	KAP0_MOUSE	cAMP-dependent protein kinase type I-alpha regulatory subunit OS=Mus musculus GN=Prkar1a PE=1 SV=3	MOUSE	1
1095	1.57	1.57	3.297	0.9419	0.9419			sp	Q60520	SIN3A_MOUSE	Paired amphipathic helix protein Sin3a OS=Mus musculus GN=Sin3a PE=1 SV=3	MOUSE	1
1096	1.57	1.57	8.844	8.844	8.844			sp	P07309	TTHY_MOUSE	Transthyretin OS=Mus musculus GN=Ttr PE=1 SV=1	MOUSE	1
1097	1.56	1.56	12.08	8.937	6.522			sp	Q9Z2E1	MBD2_MOUSE	Methyl-CpG-binding domain protein 2 OS=Mus musculus GN=Mbd2 PE=2 SV=2	MOUSE	2
1098	1.55	1.55	3.835	3.835	3.835			sp	Q9WV03	FA50A_MOUSE	Protein FAM50A OS=Mus musculus GN=Fam50a PE=2 SV=1	MOUSE	1
1099	1.55	1.55	4.908	4.908	4.908			sp	Q9WTX5	SKP1_MOUSE	S-phase kinase-associated protein 1 OS=Mus musculus GN=Skp1 PE=1 SV=3	MOUSE	1
1100	1.54	1.55	6.738	3.957	1.283			sp	Q922D8	C1TC_MOUSE	C-1-tetrahydrofolate synthase, cytoplasmic OS=Mus musculus GN=Mthfd1 PE=1 SV=4	MOUSE	1
1101	1.54	1.54	3.455	1.727	1.727			sp	O35344	IMA4_MOUSE	Importin subunit alpha-4 OS=Mus musculus GN=Kpna3 PE=1 SV=1	MOUSE	1
1102	1.54	1.54	3.865	1.932	1.932			sp	P54103	DNJC2_MOUSE	DnaJ homolog subfamily C member 2 OS=Mus musculus GN=Dnajc2 PE=1 SV=2	MOUSE	1
1103	1.53	1.53	9.783	2.989	2.989			sp	Q78JW9	UBFD1_MOUSE	Ubiquitin domain-containing protein UBFD1 OS=Mus musculus GN=Ubfd1 PE=1 SV=2	MOUSE	1
1104	1.53	1.53	4.146	4.146	2.439			sp	P18242	CATD_MOUSE	Cathepsin D OS=Mus musculus GN=Ctsd PE=1 SV=1	MOUSE	1
1105	1.52	1.54	8.257	8.257	5.046			sp	Q9DBZ5	EIF3K_MOUSE	Eukaryotic translation initiation factor 3 subunit K OS=Mus musculus GN=Eif3k PE=1 SV=1	MOUSE	1
1106	1.52	1.52	4.379	1.42	1.42			sp	Q3V1V3	ESF1_MOUSE	ESF1 homolog OS=Mus musculus GN=Esf1 PE=1 SV=1	MOUSE	1
1107	1.51	1.51	12.32	12.32	7.246			sp	Q9CR98	F136A_MOUSE	Protein FAM136A OS=Mus musculus GN=Fam136a PE=1 SV=1	MOUSE	1
1108	1.51	1.51	4.812	4.812	2.51			sp	O08663	MAP2_MOUSE	Methionine aminopeptidase 2 OS=Mus musculus GN=Metap2 PE=1 SV=1	MOUSE	1
1109	1.49	1.49	6.437	1.796	1.796			sp	Q8BFU3	RN214_MOUSE	RING finger protein 214 OS=Mus musculus GN=Rnf214 PE=2 SV=1	MOUSE	1
1110	1.48	1.48	5.271	4.367	1.807			sp	Q3V1H1	CKAP2_MOUSE	Cytoskeleton-associated protein 2 OS=Mus musculus GN=Ckap2 PE=2 SV=1	MOUSE	1
1111	1.47	1.47	7.033	2.198	2.198			sp	Q71RI9	KAT3_MOUSE	Kynurenine--oxoglutarate transaminase 3 OS=Mus musculus GN=Ccbl2 PE=1 SV=1	MOUSE	1
1112	1.46	1.46	4.333	3.553	1.56			sp	Q9Z1R2	BAG6_MOUSE	Large proline-rich protein BAG6 OS=Mus musculus GN=Bag6 PE=1 SV=1	MOUSE	2
1113	1.46	1.46	9.484	1.331	1.331			sp	Q8BLH7	HIRP3_MOUSE	HIRA-interacting protein 3 OS=Mus musculus GN=Hirip3 PE=1 SV=1	MOUSE	1
1114	1.46	1.46	12.84	4.28	4.28			sp	P09926	SURF2_MOUSE	Surfeit locus protein 2 OS=Mus musculus GN=Surf2 PE=2 SV=1	MOUSE	1
1115	1.45	1.45	2.095	1.323	1.323			sp	Q61702	ITIH1_MOUSE	Inter-alpha-trypsin inhibitor heavy chain H1 OS=Mus musculus GN=Itih1 PE=1 SV=2	MOUSE	1
1116	1.44	1.44	9.235	4.485	2.902			sp	P27600	GNA12_MOUSE	Guanine nucleotide-binding protein subunit alpha-12 OS=Mus musculus GN=Gna12 PE=1 SV=3	MOUSE	1
1117	1.43	1.48	5.206	1.134	0.7732			sp	P13541	MYH3_MOUSE	Myosin-3 OS=Mus musculus GN=Myh3 PE=2 SV=2	MOUSE	1
1118	1.43	1.43	4.386	2.506	2.506			sp	Q8BHL3	TB10B_MOUSE	TBC1 domain family member 10B OS=Mus musculus GN=Tbc1d10b PE=1 SV=2	MOUSE	2
1119	1.43	1.43	1.538	0.9615	0.9615			sp	Q9CZU3	SK2L2_MOUSE	Superkiller viralicidic activity 2-like 2 OS=Mus musculus GN=Skiv2l2 PE=2 SV=1	MOUSE	1
1120	1.43	1.43	3.185	1.699	1.699			sp	Q99LD4	CSN1_MOUSE	COP9 signalosome complex subunit 1 OS=Mus musculus GN=Gps1 PE=1 SV=1	MOUSE	1
1121	1.41	27.3	35.51	32.81	28.99			sp	Q7TMM9	TBB2A_MOUSE	Tubulin beta-2A chain OS=Mus musculus GN=Tubb2a PE=1 SV=1	MOUSE	14
1122	1.4	1.4	6.473	4.464	4.464			sp	Q8K1J5	SDE2_MOUSE	Protein SDE2 homolog OS=Mus musculus GN=Sde2 PE=1 SV=1	MOUSE	2
1123	1.4	1.4	3.008	3.008	3.008			sp	Q76KJ5	RPA34_MOUSE	DNA-directed RNA polymerase I subunit RPA34 OS=Mus musculus GN=Cd3eap PE=1 SV=2	MOUSE	1
1124	1.39	1.39	2.429	1.215	1.215			sp	Q3UMY5	EMAL4_MOUSE	Echinoderm microtubule-associated protein-like 4 OS=Mus musculus GN=Eml4 PE=1 SV=1	MOUSE	1
1125	1.36	1.36	3.345	1.153	1.153			sp	P39053	DYN1_MOUSE	Dynamin-1 OS=Mus musculus GN=Dnm1 PE=1 SV=2	MOUSE	1
1126	1.36	1.36	9.89	9.89	9.89			sp	P09528	FRIH_MOUSE	Ferritin heavy chain OS=Mus musculus GN=Fth1 PE=1 SV=2	MOUSE	2
1127	1.35	1.35	16.33	16.33	16.33			sp	Q9DBP5	KCY_MOUSE	UMP-CMP kinase OS=Mus musculus GN=Cmpk1 PE=1 SV=1	MOUSE	3
1128	1.33	1.33	7.16	4.057	2.148			sp	Q9CQC6	BZW1_MOUSE	Basic leucine zipper and W2 domain-containing protein 1 OS=Mus musculus GN=Bzw1 PE=1 SV=1	MOUSE	1
1129	1.33	1.33	6.552	3.448	3.448			sp	Q8R0K4	CC137_MOUSE	Coiled-coil domain-containing protein 137 OS=Mus musculus GN=Ccdc137 PE=2 SV=1	MOUSE	1
1130	1.31	1.31	6.048	1.944	1.944			sp	Q07076	ANXA7_MOUSE	Annexin A7 OS=Mus musculus GN=Anxa7 PE=2 SV=2	MOUSE	1
1131	1.31	1.31	10.1	3.909	3.909			sp	P70362	UFD1_MOUSE	Ubiquitin fusion degradation protein 1 homolog OS=Mus musculus GN=Ufd1l PE=1 SV=2	MOUSE	1
1132	1.3	8.91	24.19	21.89	11.98			sp	P21550	ENOB_MOUSE	Beta-enolase OS=Mus musculus GN=Eno3 PE=1 SV=3	MOUSE	5
1133	1.3	1.3	5.556	1.984	1.984			sp	Q99KP6	PRP19_MOUSE	Pre-mRNA-processing factor 19 OS=Mus musculus GN=Prpf19 PE=2 SV=1	MOUSE	1
1134	1.29	1.29	7.884	7.884	4.564			sp	Q8BVI4	DHPR_MOUSE	Dihydropteridine reductase OS=Mus musculus GN=Qdpr PE=1 SV=2	MOUSE	1
1135	1.29	1.29	3.571	3.571	3.571			sp	Q8BPG6	SUMF2_MOUSE	Sulfatase-modifying factor 2 OS=Mus musculus GN=Sumf2 PE=2 SV=2	MOUSE	1
1136	1.28	1.28	1.153	0.6675	0.6675			sp	Q9QZ05	E2AK4_MOUSE	Eukaryotic translation initiation factor 2-alpha kinase 4 OS=Mus musculus GN=Eif2ak4 PE=1 SV=2	MOUSE	1
1137	1.27	1.27	1.026	1.026	1.026			sp	P35441	TSP1_MOUSE	Thrombospondin-1 OS=Mus musculus GN=Thbs1 PE=1 SV=1	MOUSE	1
1138	1.26	1.26	3.717	3.717	3.717			sp	Q64310	SURF4_MOUSE	Surfeit locus protein 4 OS=Mus musculus GN=Surf4 PE=2 SV=1	MOUSE	1
1139	1.24	1.24	4.839	4.839	4.839			sp	P31230	AIMP1_MOUSE	Aminoacyl tRNA synthase complex-interacting multifunctional protein 1 OS=Mus musculus GN=Aimp1 PE=1 SV=2	MOUSE	1
1140	1.22	1.22	4.972	2.21	2.21			sp	Q8BH64	EHD2_MOUSE	EH domain-containing protein 2 OS=Mus musculus GN=Ehd2 PE=1 SV=1	MOUSE	1
1141	1.22	1.22	5.6	5.6	5.6			sp	Q9CQV6	MLP3B_MOUSE	Microtubule-associated proteins 1A/1B light chain 3B OS=Mus musculus GN=Map1lc3b PE=1 SV=3	MOUSE	1
1142	1.21	1.21	13.04	13.04	13.04			sp	P62855	RS26_MOUSE	40S ribosomal protein S26 OS=Mus musculus GN=Rps26 PE=2 SV=3	MOUSE	1
1143	1.19	1.19	12.73	12.73	12.73			sp	Q9CQX4	PAF15_MOUSE	PCNA-associated factor OS=Mus musculus GN=Paf PE=2 SV=1	MOUSE	1
1144	1.18	1.18	11.02	6.299	6.299			sp	P61971	NTF2_MOUSE	Nuclear transport factor 2 OS=Mus musculus GN=Nutf2 PE=2 SV=1	MOUSE	1
1145	1.16	1.16	9.747	7.581	4.693			sp	P70677	CASP3_MOUSE	Caspase-3 OS=Mus musculus GN=Casp3 PE=1 SV=1	MOUSE	1
1146	1.16	1.16	11.58	11.58	11.58			sp	O35900	LSM2_MOUSE	U6 snRNA-associated Sm-like protein LSm2 OS=Mus musculus GN=Lsm2 PE=2 SV=1	MOUSE	1
1147	1.15	1.15	8.871	8.871	8.871			sp	Q61268	APOC4_MOUSE	Apolipoprotein C-IV OS=Mus musculus GN=Apoc4 PE=2 SV=1	MOUSE	1
1148	1.13	1.13	1.581	0.8223	0.8223			sp	A2AHC3	CAMP1_MOUSE	Calmodulin-regulated spectrin-associated protein 1 OS=Mus musculus GN=Camsap1 PE=1 SV=1	MOUSE	1
1149	1.12	1.12	8.763	4.639	4.639			sp	P62082	RS7_MOUSE	40S ribosomal protein S7 OS=Mus musculus GN=Rps7 PE=2 SV=1	MOUSE	1
1150	1.12	1.12	4.878	4.878	4.878			sp	Q9Z1B5	MD2L1_MOUSE	Mitotic spindle assembly checkpoint protein MAD2A OS=Mus musculus GN=Mad2l1 PE=2 SV=2	MOUSE	1
1151	1.12	1.12	5.612	5.612	5.612			sp	Q9JK92	HSPB8_MOUSE	Heat shock protein beta-8 OS=Mus musculus GN=Hspb8 PE=1 SV=1	MOUSE	1
1152	1.11	9.98	33.72	28.49	28.49			sp	Q9CQ19	MYL9_MOUSE	Myosin regulatory light polypeptide 9 OS=Mus musculus GN=Myl9 PE=1 SV=3	MOUSE	7
1153	1.1	1.1	3.831	3.831	3.831			sp	O70439	STX7_MOUSE	Syntaxin-7 OS=Mus musculus GN=Stx7 PE=1 SV=3	MOUSE	1
1154	1.09	1.09	9.122	5.508	1.893			sp	Q8CI08	SLAI2_MOUSE	SLAIN motif-containing protein 2 OS=Mus musculus GN=Slain2 PE=1 SV=2	MOUSE	1
1155	1.07	1.07	5.051	5.051	5.051			sp	O35988	SDC4_MOUSE	Syndecan-4 OS=Mus musculus GN=Sdc4 PE=1 SV=1	MOUSE	1
1156	1.06	1.06	19.77	9.302	9.302			sp	P49962	SRP09_MOUSE	Signal recognition particle 9 kDa protein OS=Mus musculus GN=Srp9 PE=1 SV=2	MOUSE	1
1157	1.05	1.05	3.812	1.76	1.76			sp	Q68FG3	SPT2_MOUSE	Protein SPT2 homolog OS=Mus musculus GN=Spty2d1 PE=2 SV=1	MOUSE	1
1158	1.04	1.04	11.8	11.8	11.8			sp	Q64339	ISG15_MOUSE	Ubiquitin-like protein ISG15 OS=Mus musculus GN=Isg15 PE=1 SV=4	MOUSE	2
1159	1.03	1.03	4.762	4.762	4.762			sp	Q8VCR7	ABHEB_MOUSE	Alpha/beta hydrolase domain-containing protein 14B OS=Mus musculus GN=Abhd14b PE=2 SV=1	MOUSE	1
1160	1.02	1.02	4.791	1.217	0.6844			sp	Q5SW19	CLU_MOUSE	Clustered mitochondria protein homolog OS=Mus musculus GN=Cluh PE=2 SV=2	MOUSE	1
1161	1.02	1.02	3.202	1.747	1.747			sp	Q8C1A5	THOP1_MOUSE	Thimet oligopeptidase OS=Mus musculus GN=Thop1 PE=1 SV=1	MOUSE	1
1162	1.02	1.02	3.219	3.219	3.219			sp	Q9JIH2	NUP50_MOUSE	Nuclear pore complex protein Nup50 OS=Mus musculus GN=Nup50 PE=1 SV=3	MOUSE	1
1163	1.01	1.4	5.011	1.559	0.6682			sp	Q8BFY9	TNPO1_MOUSE	Transportin-1 OS=Mus musculus GN=Tnpo1 PE=1 SV=2	MOUSE	1
1164	1.01	1.01	5.574	2.623	2.623			sp	Q99M28	RNPS1_MOUSE	RNA-binding protein with serine-rich domain 1 OS=Mus musculus GN=Rnps1 PE=2 SV=1	MOUSE	1
1165	1	1	6.437	2.299	2.299			sp	P84091	AP2M1_MOUSE	AP-2 complex subunit mu OS=Mus musculus GN=Ap2m1 PE=1 SV=1	MOUSE	1
1166	0.99	0.99	15.3	6.011	6.011			sp	P61082	UBC12_MOUSE	NEDD8-conjugating enzyme Ubc12 OS=Mus musculus GN=Ube2m PE=2 SV=1	MOUSE	1
1167	0.99	0.99	3.319	3.319	3.319			sp	Q3THK7	GUAA_MOUSE	GMP synthase [glutamine-hydrolyzing] OS=Mus musculus GN=Gmps PE=1 SV=2	MOUSE	2
1168	0.98	0.98	2.32	1.418	1.418			sp	Q05512	MARK2_MOUSE	Serine/threonine-protein kinase MARK2 OS=Mus musculus GN=Mark2 PE=1 SV=3	MOUSE	1
1169	0.97	0.97	4.237	0.9887	0.9887			sp	Q9JLQ2	GIT2_MOUSE	ARF GTPase-activating protein GIT2 OS=Mus musculus GN=Git2 PE=1 SV=2	MOUSE	1
1170	0.97	0.97	2.363	0.7463	0.7463			RRRRRsp	A4Q9F6	TTL13_MOUSE	REVERSED Tubulin polyglutamylase TTLL13 OS=Mus musculus GN=Ttll13 PE=2 SV=1	MOUSE	1
1171	0.96	0.96	1.723	1.034	1.034			sp	Q8BHG1	NRDC_MOUSE	Nardilysin OS=Mus musculus GN=Nrd1 PE=1 SV=1	MOUSE	1
1172	0.95	0.95	9.63	5.185	5.185			sp	Q62193	RFA2_MOUSE	Replication protein A 32 kDa subunit OS=Mus musculus GN=Rpa2 PE=1 SV=1	MOUSE	1
1173	0.94	8.66	10.82	10.82	10.82			sp	Q60973	RBBP7_MOUSE	Histone-binding protein RBBP7 OS=Mus musculus GN=Rbbp7 PE=1 SV=1	MOUSE	5
1174	0.92	0.92	2.889	2.889	1.766			sp	Q6P1B1	XPP1_MOUSE	Xaa-Pro aminopeptidase 1 OS=Mus musculus GN=Xpnpep1 PE=2 SV=1	MOUSE	1
1175	0.92	0.92	10.19	10.19	10.19			sp	Q9CQZ7	RPC10_MOUSE	DNA-directed RNA polymerase III subunit RPC10 OS=Mus musculus GN=Polr3k PE=2 SV=1	MOUSE	1
1176	0.91	0.91	6.918	6.918	6.918			sp	Q8VDT9	RM50_MOUSE	39S ribosomal protein L50, mitochondrial OS=Mus musculus GN=Mrpl50 PE=2 SV=2	MOUSE	1
1177	0.9	0.9	10.27	3.367	1.347			sp	Q8BQ30	PPR18_MOUSE	Phostensin OS=Mus musculus GN=Ppp1r18 PE=1 SV=1	MOUSE	1
1178	0.9	0.9	8.117	2.11	2.11			sp	Q80TY0	FNBP1_MOUSE	Formin-binding protein 1 OS=Mus musculus GN=Fnbp1 PE=1 SV=2	MOUSE	1
1179	0.9	0.9	4.824	1.956	1.956			sp	Q04750	TOP1_MOUSE	DNA topoisomerase 1 OS=Mus musculus GN=Top1 PE=1 SV=2	MOUSE	1
1180	0.88	0.88	4.202	1.176	1.176			sp	Q91VH2	SNX9_MOUSE	Sorting nexin-9 OS=Mus musculus GN=Snx9 PE=1 SV=1	MOUSE	1
1181	0.88	0.88	1.48	1.48	1.48			sp	Q9WVG6	CARM1_MOUSE	Histone-arginine methyltransferase CARM1 OS=Mus musculus GN=Carm1 PE=1 SV=2	MOUSE	1
1182	0.88	0.88	2.213	2.213	2.213			sp	Q9D8M7	PHF10_MOUSE	PHD finger protein 10 OS=Mus musculus GN=Phf10 PE=1 SV=4	MOUSE	1
1183	0.88	0.88	7.857	7.857	7.857			sp	P21460	CYTC_MOUSE	Cystatin-C OS=Mus musculus GN=Cst3 PE=2 SV=2	MOUSE	1
1184	0.87	0.87	8.837	8.837	5.116			sp	P67871	CSK2B_MOUSE	Casein kinase II subunit beta OS=Mus musculus GN=Csnk2b PE=1 SV=1	MOUSE	1
1185	0.86	0.86	5.479	1.761	1.761			sp	Q5XJY5	COPD_MOUSE	Coatomer subunit delta OS=Mus musculus GN=Arcn1 PE=2 SV=2	MOUSE	1
1186	0.86	0.86	2.791	1.512	1.512			sp	Q8CJG0	AGO2_MOUSE	Protein argonaute-2 OS=Mus musculus GN=Ago2 PE=1 SV=3	MOUSE	1
1187	0.85	0.85	10.34	2.759	2.759			sp	Q9D711	PIR_MOUSE	Pirin OS=Mus musculus GN=Pir PE=2 SV=1	MOUSE	1
1188	0.84	3.76	8.54	8.54	7.989			sp	P54726	RD23A_MOUSE	UV excision repair protein RAD23 homolog A OS=Mus musculus GN=Rad23a PE=1 SV=2	MOUSE	3
1189	0.83	0.83	2.703	2.703	2.703			sp	Q9QZ73	DCNL1_MOUSE	DCN1-like protein 1 OS=Mus musculus GN=Dcun1d1 PE=2 SV=1	MOUSE	1
1190	0.83	0.83	1.597	1.597	1.597			sp	Q91YD9	WASL_MOUSE	Neural Wiskott-Aldrich syndrome protein OS=Mus musculus GN=Wasl PE=1 SV=1	MOUSE	1
1191	0.82	0.82	3.282	1.382	1.382			RRRRRsp	P98083	SHC1_MOUSE	REVERSED SHC-transforming protein 1 OS=Mus musculus GN=Shc1 PE=1 SV=3	MOUSE	1
1192	0.81	0.81	4	4	4			sp	Q9WTP2	SPY4_MOUSE	Protein sprouty homolog 4 OS=Mus musculus GN=Spry4 PE=2 SV=1	MOUSE	1
1193	0.8	0.8	2.16	2.16	2.16			sp	O88545	CSN6_MOUSE	COP9 signalosome complex subunit 6 OS=Mus musculus GN=Cops6 PE=1 SV=1	MOUSE	1
1194	0.79	0.79	5.231	3.385	3.385			sp	Q05186	RCN1_MOUSE	Reticulocalbin-1 OS=Mus musculus GN=Rcn1 PE=1 SV=1	MOUSE	1
1195	0.79	0.79	7.179	7.179	7.179			sp	Q5U5M8	BL1S3_MOUSE	Biogenesis of lysosome-related organelles complex 1 subunit 3 OS=Mus musculus GN=Bloc1s3 PE=1 SV=1	MOUSE	1
1196	0.78	0.78	10.48	3.493	3.493			sp	Q9JHS9	CWC15_MOUSE	Spliceosome-associated protein CWC15 homolog OS=Mus musculus GN=Cwc15 PE=1 SV=1	MOUSE	1
1197	0.78	0.78	2.179	2.179	2.179			sp	Q02819	NUCB1_MOUSE	Nucleobindin-1 OS=Mus musculus GN=Nucb1 PE=1 SV=2	MOUSE	1
1198	0.78	0.78	8.491	8.491	8.491			sp	P56375	ACYP2_MOUSE	Acylphosphatase-2 OS=Mus musculus GN=Acyp2 PE=2 SV=2	MOUSE	1
1199	0.76	0.76	3.668	0.6114	0.6114			RRRRRsp	E9QMW4	CP096_MOUSE	REVERSED Putative uncharacterized protein C16orf96 homolog OS=Mus musculus PE=5 SV=1	MOUSE	1
1200	0.01	0.3	1.082	0.01988	0.01988			RRRRRsp	A2ASS6	TITIN_MOUSE	REVERSED Titin OS=Mus musculus GN=Ttn PE=1 SV=1	MOUSE	1
1201	0.74	0.74	5.647	3.059	3.059			sp	P43883	PLIN2_MOUSE	Perilipin-2 OS=Mus musculus GN=Plin2 PE=2 SV=2	MOUSE	1
1202	0.72	0.72	20.22	7.865	7.865			sp	Q9D0M5	DYL2_MOUSE	Dynein light chain 2, cytoplasmic OS=Mus musculus GN=Dynll2 PE=1 SV=1	MOUSE	1
1203	0.72	0.72	7.66	3.404	3.404			sp	O08585	CLCA_MOUSE	Clathrin light chain A OS=Mus musculus GN=Clta PE=1 SV=2	MOUSE	1
1204	0.71	0.71	5.515	2.941	2.941			sp	Q9QZ47	TNNT3_MOUSE	Troponin T, fast skeletal muscle OS=Mus musculus GN=Tnnt3 PE=1 SV=3	MOUSE	1
1205	0.71	0.71	7.563	7.563	7.563			sp	Q9D1K2	VATF_MOUSE	V-type proton ATPase subunit F OS=Mus musculus GN=Atp6v1f PE=1 SV=2	MOUSE	1
1206	0.7	0.7	7.092	1.241	1.241			sp	Q8QZY1	EIF3L_MOUSE	Eukaryotic translation initiation factor 3 subunit L OS=Mus musculus GN=Eif3l PE=1 SV=1	MOUSE	1
1207	0.69	0.7	6.079	2.432	2.432			sp	Q91YR9	PTGR1_MOUSE	Prostaglandin reductase 1 OS=Mus musculus GN=Ptgr1 PE=2 SV=2	MOUSE	1
1208	0.69	0.69	6.931	6.931	3.168			sp	Q99LF4	RTCB_MOUSE	tRNA-splicing ligase RtcB homolog OS=Mus musculus GN=D10Wsu52e PE=2 SV=1	MOUSE	1
1209	0.69	0.69	5.263	2.105	2.105			sp	Q9JK81	MYG1_MOUSE	UPF0160 protein MYG1, mitochondrial OS=Mus musculus GN=Myg1 PE=2 SV=1	MOUSE	1
1210	0.68	0.68	6.342	2.96	2.96			sp	Q9Z2W0	DNPEP_MOUSE	Aspartyl aminopeptidase OS=Mus musculus GN=Dnpep PE=2 SV=2	MOUSE	1
1211	0.68	0.68	1.541	1.541	1.541			sp	Q9WTR5	CAD13_MOUSE	Cadherin-13 OS=Mus musculus GN=Cdh13 PE=1 SV=2	MOUSE	1
1212	0.68	0.68	2.163	2.163	2.163			sp	Q3TYX3	SMYD5_MOUSE	SET and MYND domain-containing protein 5 OS=Mus musculus GN=Smyd5 PE=2 SV=2	MOUSE	1
1213	0.67	0.67	5.385	1.758	1.758			sp	Q78PY7	SND1_MOUSE	Staphylococcal nuclease domain-containing protein 1 OS=Mus musculus GN=Snd1 PE=1 SV=1	MOUSE	1
1214	0.67	0.67	15.67	15.67	0			sp	P53026	RL10A_MOUSE	60S ribosomal protein L10a OS=Mus musculus GN=Rpl10a PE=1 SV=3	MOUSE	0
1215	0.66	4.72	16.67	16.67	16.67			sp	Q05144	RAC2_MOUSE	Ras-related C3 botulinum toxin substrate 2 OS=Mus musculus GN=Rac2 PE=2 SV=1	MOUSE	3
1216	0.66	0.66	2.235	2.235	2.235			sp	Q9DB94	WDR53_MOUSE	WD repeat-containing protein 53 OS=Mus musculus GN=Wdr53 PE=2 SV=1	MOUSE	1
1217	0.65	0.65	6.177	1.503	1.503			sp	O88448	KLC2_MOUSE	Kinesin light chain 2 OS=Mus musculus GN=Klc2 PE=1 SV=1	MOUSE	1
1218	0.65	0.65	1.394	1.394	1.394			sp	Q8BNV1	TRM2A_MOUSE	tRNA (uracil-5-)-methyltransferase homolog A OS=Mus musculus GN=Trmt2a PE=2 SV=1	MOUSE	1
1219	0.64	0.64	2.632	1.435	1.435			RRRRRsp	Q56A06	TMTC2_MOUSE	REVERSED Transmembrane and TPR repeat-containing protein 2 OS=Mus musculus GN=Tmtc2 PE=2 SV=1	MOUSE	1
1220	0.64	0.64	5.357	5.357	5.357			sp	P12979	MYOG_MOUSE	Myogenin OS=Mus musculus GN=Myog PE=2 SV=2	MOUSE	1
1221	0.63	0.63	8.333	2.083	2.083			RRRRRsp	P50247	SAHH_MOUSE	REVERSED Adenosylhomocysteinase OS=Mus musculus GN=Ahcy PE=1 SV=3	MOUSE	1
1222	0.63	0.63	3.912	3.912	3.912			sp	P39428	TRAF1_MOUSE	TNF receptor-associated factor 1 OS=Mus musculus GN=Traf1 PE=1 SV=2	MOUSE	1
1223	0.62	0.62	5.364	2	1.182			sp	Q8CGF7	TCRG1_MOUSE	Transcription elongation regulator 1 OS=Mus musculus GN=Tcerg1 PE=1 SV=2	MOUSE	1
1224	0.62	0.62	2.604	0.9299	0.9299			sp	Q3TKT4	SMCA4_MOUSE	Transcription activator BRG1 OS=Mus musculus GN=Smarca4 PE=1 SV=1	MOUSE	1
1225	0.62	0.62	2.16	1.08	1.08			sp	Q99N57	RAF1_MOUSE	RAF proto-oncogene serine/threonine-protein kinase OS=Mus musculus GN=Raf1 PE=1 SV=2	MOUSE	1
1226	0.61	7.35	53.1	53.1	46.02			sp	Q9CXU9	EIF1B_MOUSE	Eukaryotic translation initiation factor 1b OS=Mus musculus GN=Eif1b PE=2 SV=2	MOUSE	5
1227	0.61	2.5	2.129	1.151	0.8055			RRRRRsp	Q8BXR5	NALCN_MOUSE	REVERSED Sodium leak channel non-selective protein OS=Mus musculus GN=Nalcn PE=1 SV=2	MOUSE	2
1228	0.61	0.61	14.53	5.983	5.983			sp	Q9D1R9	RL34_MOUSE	60S ribosomal protein L34 OS=Mus musculus GN=Rpl34 PE=3 SV=2	MOUSE	1
1229	0.61	0.61	9.677	9.677	9.677			sp	Q9DAK9	PHP14_MOUSE	14 kDa phosphohistidine phosphatase OS=Mus musculus GN=Phpt1 PE=1 SV=1	MOUSE	1
1230	0.59	0.59	6.324	6.324	6.324			sp	Q6NZB0	DNJC8_MOUSE	DnaJ homolog subfamily C member 8 OS=Mus musculus GN=Dnajc8 PE=2 SV=2	MOUSE	1
1231	0.58	0.58	3.426	1.794	1.794			sp	Q04891	SOX13_MOUSE	Transcription factor SOX-13 OS=Mus musculus GN=Sox13 PE=2 SV=4	MOUSE	1
1232	0.58	0.58	6.462	6.462	3.077			sp	P01898	HA10_MOUSE	H-2 class I histocompatibility antigen, Q10 alpha chain OS=Mus musculus GN=H2-Q10 PE=1 SV=3	MOUSE	1
1233	0.58	0.58	4.598	2.011	2.011			sp	O54984	ASNA_MOUSE	ATPase Asna1 OS=Mus musculus GN=Asna1 PE=1 SV=2	MOUSE	1
1234	0.58	0.58	2.697	2.697	2.697			sp	P97465	DOK1_MOUSE	Docking protein 1 OS=Mus musculus GN=Dok1 PE=1 SV=2	MOUSE	1
1235	0.57	0.57	8.286	5.143	2			sp	Q9R1T2	SAE1_MOUSE	SUMO-activating enzyme subunit 1 OS=Mus musculus GN=Sae1 PE=2 SV=1	MOUSE	1
1236	0.57	0.57	2.447	2.447	2.447			sp	Q5SVQ0	KAT7_MOUSE	Histone acetyltransferase KAT7 OS=Mus musculus GN=Kat7 PE=2 SV=1	MOUSE	1
1237	0.55	0.55	1.453	0.5814	0.5814			sp	Q8BY87	UBP47_MOUSE	Ubiquitin carboxyl-terminal hydrolase 47 OS=Mus musculus GN=Usp47 PE=1 SV=2	MOUSE	1
1238	0.55	0.55	2.773	1.541	1.541			sp	Q7TNG5	EMAL2_MOUSE	Echinoderm microtubule-associated protein-like 2 OS=Mus musculus GN=Eml2 PE=2 SV=1	MOUSE	1
1239	0.55	0.55	0.8355	0.4178	0.4178			sp	Q6PDQ2	CHD4_MOUSE	Chromodomain-helicase-DNA-binding protein 4 OS=Mus musculus GN=Chd4 PE=1 SV=1	MOUSE	1
1240	0.55	0.55	2.518	1.049	1.049			sp	Q3TXS7	PSMD1_MOUSE	26S proteasome non-ATPase regulatory subunit 1 OS=Mus musculus GN=Psmd1 PE=1 SV=1	MOUSE	1
1241	0.55	0.55	6.737	2.526	2.526			sp	P01873	MUCM_MOUSE	Ig mu chain C region membrane-bound form OS=Mus musculus GN=Igh-6 PE=1 SV=3	MOUSE	1
1242	0.54	0.54	3.825	2.137	1.237			sp	P28271	ACOC_MOUSE	Cytoplasmic aconitate hydratase OS=Mus musculus GN=Aco1 PE=1 SV=3	MOUSE	1
1243	0.53	0.53	3.445	1.148	1.148			sp	Q9CSH3	RRP44_MOUSE	Exosome complex exonuclease RRP44 OS=Mus musculus GN=Dis3 PE=2 SV=4	MOUSE	1
1244	0.53	0.53	9.355	2.903	2.903			sp	Q61069	USF1_MOUSE	Upstream stimulatory factor 1 OS=Mus musculus GN=Usf1 PE=2 SV=1	MOUSE	1
1245	0.53	0.53	7.586	7.586	7.586			sp	Q9JKP7	DPOE3_MOUSE	DNA polymerase epsilon subunit 3 OS=Mus musculus GN=Pole3 PE=2 SV=1	MOUSE	1
1246	0.53	0.53	2.075	2.075	2.075			sp	Q8BG30	NELFA_MOUSE	Negative elongation factor A OS=Mus musculus GN=Nelfa PE=1 SV=1	MOUSE	1
1247	0.52	0.52	4.617	0.9235	0.9235			RRRRRsp	Q9CUX1	P52K_MOUSE	REVERSED 52 kDa repressor of the inhibitor of the protein kinase OS=Mus musculus GN=Prkrir PE=2 SV=2	MOUSE	1
1248	0	0.52	4.106	2.053	2.053			sp	Q06138	CAB39_MOUSE	Calcium-binding protein 39 OS=Mus musculus GN=Cab39 PE=1 SV=2	MOUSE	1
1249	0.52	0.52	1.955	0.9259	0.9259			sp	Q8BWZ3	NAA25_MOUSE	N-alpha-acetyltransferase 25, NatB auxiliary subunit OS=Mus musculus GN=Naa25 PE=1 SV=1	MOUSE	1
1250	0.51	0.51	4.93	2.794	0			sp	Q921M3	SF3B3_MOUSE	Splicing factor 3B subunit 3 OS=Mus musculus GN=Sf3b3 PE=2 SV=1	MOUSE	0
1251	0.51	0.51	1.33	1.33	1.33			RRRRRsp	A2AG58	CX023_MOUSE	REVERSED Uncharacterized protein CXorf23 homolog OS=Mus musculus PE=2 SV=1	MOUSE	1
1252	0.5	0.5	6.723	1.345	1.345			sp	Q8BLF2	CDKL3_MOUSE	Cyclin-dependent kinase-like 3 OS=Mus musculus GN=Cdkl3 PE=2 SV=2	MOUSE	1
1253	0.5	0.5	12.79	12.79	12.79			sp	P56391	CX6B1_MOUSE	Cytochrome c oxidase subunit 6B1 OS=Mus musculus GN=Cox6b1 PE=1 SV=2	MOUSE	1
1254	0.49	0.49	1.68	0.21	0.21			sp	Q61789	LAMA3_MOUSE	Laminin subunit alpha-3 OS=Mus musculus GN=Lama3 PE=1 SV=3	MOUSE	1
1255	0.49	0.49	4.762	4.762	4.762			sp	Q8VCG9	RFXAP_MOUSE	Regulatory factor X-associated protein OS=Mus musculus GN=Rfxap PE=2 SV=2	MOUSE	1
1256	0.48	0.48	5.275	2.064	2.064			sp	O54825	BYST_MOUSE	Bystin OS=Mus musculus GN=Bysl PE=1 SV=3	MOUSE	1
1257	0.47	2.74	21.05	16.45	4.605			sp	P61089	UBE2N_MOUSE	Ubiquitin-conjugating enzyme E2 N OS=Mus musculus GN=Ube2n PE=1 SV=1	MOUSE	1
1258	0.46	0.46	3.046	1.692	1.692			sp	P70698	PYRG1_MOUSE	CTP synthase 1 OS=Mus musculus GN=Ctps1 PE=1 SV=2	MOUSE	1
1259	0.45	0.45	7.347	4.082	4.082			sp	O55135	IF6_MOUSE	Eukaryotic translation initiation factor 6 OS=Mus musculus GN=Eif6 PE=1 SV=2	MOUSE	1
1260	0.45	0.45	1.796	1.796	1.796			sp	Q9D554	SF3A3_MOUSE	Splicing factor 3A subunit 3 OS=Mus musculus GN=Sf3a3 PE=2 SV=2	MOUSE	1
1261	0.44	2.65	10.98	10.98	10.98			sp	P84104	SRSF3_MOUSE	Serine/arginine-rich splicing factor 3 OS=Mus musculus GN=Srsf3 PE=1 SV=1	MOUSE	2
1262	0.44	0.44	9.662	5.314	5.314			sp	Q9CPR7	SIKE1_MOUSE	Suppressor of IKBKE 1 OS=Mus musculus GN=Sike1 PE=2 SV=1	MOUSE	1
1263	0.44	0.44	1.549	1.549	1.549			sp	O55222	ILK_MOUSE	Integrin-linked protein kinase OS=Mus musculus GN=Ilk PE=1 SV=2	MOUSE	1
1264	0.43	0.43	3.746	1.629	1.629			sp	Q91ZR2	SNX18_MOUSE	Sorting nexin-18 OS=Mus musculus GN=Snx18 PE=2 SV=1	MOUSE	1
1265	0.42	0.42	3.991	3.991	3.991			sp	Q3TIV5	ZC3HF_MOUSE	Zinc finger CCCH domain-containing protein 15 OS=Mus musculus GN=Zc3h15 PE=1 SV=2	MOUSE	2
1266	0.41	0.41	3.052	1.453	1.453			RRRRRsp	Q6NXW6	RAD17_MOUSE	REVERSED Cell cycle checkpoint protein RAD17 OS=Mus musculus GN=Rad17 PE=1 SV=2	MOUSE	1
1267	0.41	0.41	7.843	7.843	7.843			sp	Q9CY02	AHSP_MOUSE	Alpha-hemoglobin-stabilizing protein OS=Mus musculus GN=Ahsp PE=2 SV=1	MOUSE	1
1268	0.39	0.39	5.896	2.543	1.272			sp	Q80UM3	NAA15_MOUSE	N-alpha-acetyltransferase 15, NatA auxiliary subunit OS=Mus musculus GN=Naa15 PE=1 SV=1	MOUSE	1
1269	0.37	0.37	2.353	2.353	2.353			sp	Q921L7	HEMK1_MOUSE	HemK methyltransferase family member 1 OS=Mus musculus GN=Hemk1 PE=2 SV=2	MOUSE	1
1270	0.36	0.36	1.735	1.735	1.735			sp	E9PYY5	WDR78_MOUSE	WD repeat-containing protein 78 OS=Mus musculus GN=Wdr78 PE=2 SV=1	MOUSE	1
1271	0.35	2.55	4.78	3.633	1.53			sp	Q8BHD7	PTBP3_MOUSE	Polypyrimidine tract-binding protein 3 OS=Mus musculus GN=Ptbp3 PE=2 SV=1	MOUSE	2
1272	0.29	0.29	18.31	10.56	6.338			sp	Q9CQI6	COTL1_MOUSE	Coactosin-like protein OS=Mus musculus GN=Cotl1 PE=1 SV=3	MOUSE	1
1273	0.26	0.28	9.922	6.615	2.529			sp	P50096	IMDH1_MOUSE	Inosine-5'-monophosphate dehydrogenase 1 OS=Mus musculus GN=Impdh1 PE=2 SV=2	MOUSE	1
1274	0.25	4.57	8.205	4.744	2.564			sp	P47857	K6PF_MOUSE	6-phosphofructokinase, muscle type OS=Mus musculus GN=Pfkm PE=1 SV=3	MOUSE	2
1275	0.25	0.26	13.22	9.831	4.407			sp	O88271	CFDP1_MOUSE	Craniofacial development protein 1 OS=Mus musculus GN=Cfdp1 PE=1 SV=1	MOUSE	1
1276	0.2	2.35	9.804	9.804	3.431			sp	Q9CQ37	UBE2T_MOUSE	Ubiquitin-conjugating enzyme E2 T OS=Mus musculus GN=Ube2t PE=2 SV=1	MOUSE	1
1277	0.19	0.19	2.648	1.222	1.222			RRRRRsp	Q9R0N9	SYT9_MOUSE	REVERSED Synaptotagmin-9 OS=Mus musculus GN=Syt9 PE=1 SV=2	MOUSE	1
1278	0.17	0.17	6.038	1.698	0.9434			sp	Q5SFM8	RBM27_MOUSE	RNA-binding protein 27 OS=Mus musculus GN=Rbm27 PE=2 SV=3	MOUSE	1
1279	0.11	2.23	2.719	2.719	1.662			sp	Q62167	DDX3X_MOUSE	ATP-dependent RNA helicase DDX3X OS=Mus musculus GN=Ddx3x PE=1 SV=3	MOUSE	1
1280	0.11	0.11	4.255	1.915	1.915			sp	Q3UJU9	RMD3_MOUSE	Regulator of microtubule dynamics protein 3 OS=Mus musculus GN=Rmdn3 PE=1 SV=2	MOUSE	1
1281	0.1	0.1	5.474	2.555	2.555			RRRRRsp	O08807	PRDX4_MOUSE	REVERSED Peroxiredoxin-4 OS=Mus musculus GN=Prdx4 PE=1 SV=1	MOUSE	1
1282	0.09	2.19	2.624	1.682	0.8075			sp	Q7TPM1	PRC2B_MOUSE	Protein PRRC2B OS=Mus musculus GN=Prrc2b PE=1 SV=1	MOUSE	1
1283	0.09	0.09	1.935	1.324	1.324			sp	Q3TTA7	CBLB_MOUSE	E3 ubiquitin-protein ligase CBL-B OS=Mus musculus GN=Cblb PE=1 SV=3	MOUSE	1
1284	0.09	0.09	4.082	2.296	2.296			RRRRRsp	Q7TNC4	LC7L2_MOUSE	REVERSED Putative RNA-binding protein Luc7-like 2 OS=Mus musculus GN=Luc7l2 PE=1 SV=1	MOUSE	1
1285	0.09	0.09	2.427	2.427	0			sp	Q9QYJ0	DNJA2_MOUSE	DnaJ homolog subfamily A member 2 OS=Mus musculus GN=Dnaja2 PE=1 SV=1	MOUSE	0
1286	0.09	0.09	5	5	0			sp	Q8VE99	CC115_MOUSE	Coiled-coil domain-containing protein 115 OS=Mus musculus GN=Ccdc115 PE=2 SV=1	MOUSE	0
1287	0.09	0.09	1.623	1.623	0			sp	Q6IQY5	CEP70_MOUSE	Centrosomal protein of 70 kDa OS=Mus musculus GN=Cep70 PE=2 SV=1	MOUSE	0
1288	0.09	0.09	5.65	5.65	0			sp	P61924	COPZ1_MOUSE	Coatomer subunit zeta-1 OS=Mus musculus GN=Copz1 PE=2 SV=1	MOUSE	0
1289	0.09	0.09	0.4603	0.4603	0			sp	P01029	CO4B_MOUSE	Complement C4-B OS=Mus musculus GN=C4b PE=1 SV=3	MOUSE	0
1290	0.08	0.08	5.4	1.944	0			sp	Q9Z131	3BP5_MOUSE	SH3 domain-binding protein 5 OS=Mus musculus GN=Sh3bp5 PE=1 SV=3	MOUSE	0
1291	0.08	0.08	2.737	0.6387	0			RRRRRsp	Q3USB7	PLCL1_MOUSE	REVERSED Inactive phospholipase C-like protein 1 OS=Mus musculus GN=Plcl1 PE=1 SV=3	MOUSE	0
1292	0.08	0.08	3.608	1.546	0			sp	Q9JMK0	B4GT5_MOUSE	Beta-1,4-galactosyltransferase 5 OS=Mus musculus GN=B4galt5 PE=2 SV=2	MOUSE	0
1293	0.08	0.08	6.923	3.462	0			sp	P00920	CAH2_MOUSE	Carbonic anhydrase 2 OS=Mus musculus GN=Ca2 PE=1 SV=4	MOUSE	0
1294	0.08	0.08	2.425	0.9986	0			RRRRRsp	O70582	LX12B_MOUSE	REVERSED Arachidonate 12-lipoxygenase, 12R-type OS=Mus musculus GN=Alox12b PE=2 SV=1	MOUSE	0
1295	0.08	0.08	0.3219	0.1502	0			RRRRRsp	A2ARV4	LRP2_MOUSE	REVERSED Low-density lipoprotein receptor-related protein 2 OS=Mus musculus GN=Lrp2 PE=1 SV=1	MOUSE	0
1296	0.08	0.08	1.489	1.489	0			sp	Q9Z315	SNUT1_MOUSE	U4/U6.U5 tri-snRNP-associated protein 1 OS=Mus musculus GN=Sart1 PE=2 SV=1	MOUSE	0
1297	0.08	0.08	0.6711	0.6711	0			sp	Q99N32	KLOTB_MOUSE	Beta-klotho OS=Mus musculus GN=Klb PE=1 SV=1	MOUSE	0
1298	0.08	0.08	1.901	1.901	0			sp	Q63850	NUP62_MOUSE	Nuclear pore glycoprotein p62 OS=Mus musculus GN=Nup62 PE=1 SV=2	MOUSE	0
1299	0.08	0.08	10.59	10.59	0			sp	Q30KP5	DFB18_MOUSE	Beta-defensin 18 OS=Mus musculus GN=Defb18 PE=3 SV=1	MOUSE	0
1300	0.07	2.15	5.153	3.435	2.29			sp	Q9R0H5	K2C71_MOUSE	Keratin, type II cytoskeletal 71 OS=Mus musculus GN=Krt71 PE=1 SV=1	MOUSE	1
1301	0.06	0.64	7.837	5.016	2.194			sp	P97429	ANXA4_MOUSE	Annexin A4 OS=Mus musculus GN=Anxa4 PE=2 SV=4	MOUSE	1

## Sheet: Protein Level Summary
	Protein Level FDR Analysis
	Proteins Identified at Critical False Discovery Rates															Correspondence between FDR Levels and ProteinPilot Reported Confidences
		Number of Proteins Detected															Corresponding ProteinPilot Confidence
	Critical FDR	Local FDR	Global FDR	Global FDR from Fit												Critical FDR	Local FDR	Global FDR	Global FDR from Fit
	0.01	1161	1239	1236												0.01	0.897671	0.704879	0.704879
	0.05	1164	1400	1409												0.05	0.892848	0.205672	0.187169
	0.1	1165														0.1	0.890352
	* It is recommended you use numbers in bold and avoid using numbers in italics.																Corresponding Unused ProtScore
																Critical FDR	Local FDR	Global FDR	Global FDR from Fit
																0.01	0.99	0.53	0.53
																0.05	0.97	0.1	0.09
																0.1	0.96

## Sheet: Distinct Peptide Level Summary
	Distinct Peptide Level FDR Analysis
	Peptides Identified at Critical False Discovery Rates															Correspondence between FDR Levels and ProteinPilot Reported Confidences
		Number of Peptides Identified															Corresponding ProteinPilot Confidence
	Critical FDR	Local FDR	Global FDR	Global FDR from Fit												Critical FDR	Local FDR	Global FDR	Global FDR from Fit
	0.01	4612	5897	5850												0.01	0.9846	0.6659	0.695
	0.05	5419	6888	6877												0.05	0.8893	0.1383	0.145
	0.1	5786		7424												0.1	0.7321		0
	* It is recommended you use numbers in bold and avoid using numbers in italics.															* It is recommended you use numbers in bold and avoid using numbers in italics.

## Sheet: Spectral Level Summary
	Spectral Level FDR Analysis
	Spectra Identified at Critical False Discovery Rates															Correspondence between FDR Levels and ProteinPilot Reported Confidences
		Number of Spectra Identified															Corresponding ProteinPilot Confidence
	Critical FDR	Local FDR	Global FDR	Global FDR from Fit												Critical FDR	Local FDR	Global FDR	Global FDR from Fit
	0.01	6694	8652	8614												0.01	0.9839	0.6237	0.639
	0.05	7971	10207	10255												0.05	0.8626	0.09371	0.07376
	0.1	8593		10900												0.1	0.6515		0
	* It is recommended you use numbers in bold and avoid using numbers in italics.															* It is recommended you use numbers in bold and avoid using numbers in italics.

## Sheet: Protein Level Data
Protein Level Data	Unused ProtScore Threshold	Confidence Threshold	Forward	Reverse	Correct	Incorrect	Total	Global FDR	q-value	Fit Unused ProtScore Threshold	Fit Confidence Threshold	Fit Forward	Fit Reverse	Fit Correct	Fit Incorrect	Fit Total	Fit Global FDR	Fit Local FDR
	93.48	1	1	0	1	0	1	0	0	93.48	1	1	0	1	0	1	0	0
	64.27	1	2	0	2	0	2	0	0	64.27	1	2	0	2	0	2	0	0
	63.53	1	3	0	3	0	3	0	0	63.53	1	3	0	3	0	3	0	0
	59.06	1	4	0	4	0	4	0	0	59.06	1	4	0	4	0	4	0	0
	58.16	1	5	0	5	0	5	0	0	58.16	1	5	0	5	0	5	0	0
	57.64	1	6	0	6	0	6	0	0	57.64	1	6	0	6	0	6	0	0
	57.1	1	7	0	7	0	7	0	0	57.1	1	7	0	7	0	7	0	0
	54.39	1	8	0	8	0	8	0	0	54.39	1	8	0	8	0	8	0	0
	53.54	1	9	0	9	0	9	0	0	53.54	1	9	0	9	0	9	0	0
	48.33	1	10	0	10	0	10	0	0	48.33	1	10	0	10	0	10	0	0
	47.19	1	11	0	11	0	11	0	0	47.19	1	11	0	11	0	11	0	0
	46.2	1	12	0	12	0	12	0	0	46.2	1	12	0	12	0	12	0	0
	46.14	1	13	0	13	0	13	0	0	46.14	1	13	0	13	0	13	0	0
	45.73	1	14	0	14	0	14	0	0	45.73	1	14	0	14	0	14	0	0
	44.02	1	15	0	15	0	15	0	0	44.02	1	15	0	15	0	15	0	0
	43.31	1	16	0	16	0	16	0	0	43.31	1	16	0	16	0	16	0	0
	40.69	1	17	0	17	0	17	0	0	40.69	1	17	0	17	0	17	0	6.97994e-296
	40.04	1	18	0	18	0	18	0	0	40.04	1	18	0	18	0	18	0	2.03022e-281
	39.33	1	19	0	19	0	19	0	0	39.33	1	19	0	19	0	19	0	1.60788e-268
	38.02	1	20	0	20	0	20	0	0	38.02	1	20	0	20	0	20	0	6.03699e-257
	37.35	1	21	0	21	0	21	0	0	37.35	1	21	0	21	0	21	0	1.67911e-246
	36.09	1	22	0	22	0	22	0	0	36.09	1	22	0	22	0	22	0	4.97504e-237
	35.14	1	23	0	23	0	23	0	0	35.14	1	23	0	23	0	23	0	2.11685e-228
	34.72	1	24	0	24	0	24	0	0	34.72	1	24	0	24	0	24	0	1.65726e-220
	34.59	1	25	0	25	0	25	0	0	34.59	1	25	0	25	0	25	0	2.93737e-213
	34.37	1	26	0	26	0	26	0	0	34.37	1	26	0	26	0	26	0	1.40384e-206
	34.14	1	27	0	27	0	27	0	0	34.14	1	27	0	27	0	27	0	2.09863e-200
	32.3	1	28	0	28	0	28	0	0	32.3	1	28	0	28	0	28	0	1.11403e-194
	32.21	1	29	0	29	0	29	0	0	32.21	1	29	0	29	0	29	0	2.34184e-189
	30.56	1	30	0	30	0	30	0	0	30.56	1	30	0	30	0	30	0	2.14212e-184
	30.36	1	31	0	31	0	31	0	0	30.36	1	31	0	31	0	31	0	9.25382e-180
	29.88	1	32	0	32	0	32	0	0	29.88	1	32	0	32	0	32	0	2.02784e-175
	28.02	1	33	0	33	0	33	0	0	28.02	1	33	0	33	0	33	0	2.39995e-171
	27.89	1	34	0	34	0	34	0	0	27.89	1	34	0	34	0	34	0	1.62107e-167
	26.98	1	35	0	35	0	35	0	0	26.98	1	35	0	35	0	35	0	6.56178e-164
	26.85	1	36	0	36	0	36	0	0	26.85	1	36	0	36	0	36	0	1.66213e-160
	26.6	1	37	0	37	0	37	0	0	26.6	1	37	0	37	0	37	0	2.73827e-157
	26.58	1	38	0	38	0	38	0	0	26.58	1	38	0	38	0	38	0	3.03675e-154
	26.44	1	39	0	39	0	39	0	0	26.44	1	39	0	39	0	39	0	2.33811e-151
	26.21	1	40	0	40	0	40	0	0	26.21	1	40	0	40	0	40	0	1.28495e-148
	26.17	1	41	0	41	0	41	0	0	26.17	1	41	0	41	0	41	0	5.16809e-146
	26.15	1	42	0	42	0	42	0	0	26.15	1	42	0	42	0	42	0	1.55597e-143
	25.86	1	43	0	43	0	43	0	0	25.86	1	43	0	43	0	43	0	3.5792e-141
	25.75	1	44	0	44	0	44	0	0	25.75	1	44	0	44	0	44	0	6.4084e-139
	25.67	1	45	0	45	0	45	0	0	25.67	1	45	0	45	0	45	0	9.0831e-137
	25.59	1	46	0	46	0	46	0	0	25.59	1	46	0	46	0	46	0	1.03499e-134
	24.87	1	47	0	47	0	47	0	0	24.87	1	47	0	47	0	47	0	9.61552e-133
	24.77	1	48	0	48	0	48	0	0	24.77	1	48	0	48	0	48	0	7.37821e-131
	24.76	1	49	0	49	0	49	0	0	24.76	1	49	0	49	0	49	0	4.73163e-129
	24.71	1	50	0	50	0	50	0	0	24.71	1	50	0	50	0	50	0	2.56377e-127
	24.17	1	51	0	51	0	51	0	0	24.17	1	51	0	51	0	51	0	1.18552e-125
	24.12	1	52	0	52	0	52	0	0	24.12	1	52	0	52	0	52	0	4.72183e-124
	24	1	53	0	53	0	53	0	0	24	1	53	0	53	0	53	0	1.63378e-122
	23.95	1	54	0	54	0	54	0	0	23.95	1	54	0	54	0	54	0	4.9498e-121
	23.92	1	55	0	55	0	55	0	0	23.92	1	55	0	55	0	55	0	1.32273e-119
	23.81	1	56	0	56	0	56	0	0	23.81	1	56	0	56	0	56	0	3.13902e-118
	23.71	1	57	0	57	0	57	0	0	23.71	1	57	0	57	0	57	0	6.65727e-117
	23.16	1	58	0	58	0	58	0	0	23.16	1	58	0	58	0	58	0	1.26919e-115
	23.12	1	59	0	59	0	59	0	0	23.12	1	59	0	59	0	59	0	2.18706e-114
	23.03	1	60	0	60	0	60	0	0	23.03	1	60	0	60	0	60	0	3.42385e-113
	22.89	1	61	0	61	0	61	0	0	22.89	1	61	0	61	0	61	0	4.89278e-112
	22.77	1	62	0	62	0	62	0	0	22.77	1	62	0	62	0	62	0	6.41092e-111
	22.41	1	63	0	63	0	63	0	0	22.41	1	63	0	63	0	63	0	7.73423e-110
	22.29	1	64	0	64	0	64	0	0	22.29	1	64	0	64	0	64	0	8.62468e-109
	21.83	1	65	0	65	0	65	0	0	21.83	1	65	0	65	0	65	0	8.92255e-108
	21.74	1	66	0	66	0	66	0	0	21.74	1	66	0	66	0	66	0	8.59308e-107
	21.64	1	67	0	67	0	67	0	0	21.64	1	67	0	67	0	67	0	7.72907e-106
	21.51	1	68	0	68	0	68	0	0	21.51	1	68	0	68	0	68	0	6.51244e-105
	21.14	1	69	0	69	0	69	0	0	21.14	1	69	0	69	0	69	0	5.15516e-104
	21.06	1	70	0	70	0	70	0	0	21.06	1	70	0	70	0	70	0	3.8441e-103
	20.97	1	71	0	71	0	71	0	0	20.97	1	71	0	71	0	71	0	2.70711e-102
	20.81	1	72	0	72	0	72	0	0	20.81	1	72	0	72	0	72	0	1.80477e-101
	20.8	1	73	0	73	0	73	0	0	20.8	1	73	0	73	0	73	0	1.14163e-100
	20.7	1	74	0	74	0	74	0	0	20.7	1	74	0	74	0	74	0	6.86671e-100
	20.68	1	75	0	75	0	75	0	0	20.68	1	75	0	75	0	75	0	3.93529e-99
	20.59	1	76	0	76	0	76	0	0	20.59	1	76	0	76	0	76	0	2.15299e-98
	20.36	1	77	0	77	0	77	0	0	20.36	1	77	0	77	0	77	0	1.12652e-97
	20.28	1	78	0	78	0	78	0	0	20.28	1	78	0	78	0	78	0	5.64698e-97
	20.27	1	79	0	79	0	79	0	0	20.27	1	79	0	79	0	79	0	2.71635e-96
	20.12	1	80	0	80	0	80	0	0	20.12	1	80	0	80	0	80	0	1.25582e-95
	20.07	1	81	0	81	0	81	0	0	20.07	1	81	0	81	0	81	0	5.58831e-95
	20.04	1	82	0	82	0	82	0	0	20.04	1	82	0	82	0	82	0	2.39695e-94
	20	1	83	0	83	0	83	0	0	20	1	83	0	83	0	83	0	9.92298e-94
	19.92	1	84	0	84	0	84	0	0	19.92	1	84	0	84	0	84	0	3.96996e-93
	19.71	1	85	0	85	0	85	0	0	19.71	1	85	0	85	0	85	0	1.5368e-92
	19.49	1	86	0	86	0	86	0	0	19.49	1	86	0	86	0	86	0	5.76288e-92
	19.22	1	87	0	87	0	87	0	0	19.22	1	87	0	87	0	87	0	2.09571e-91
	18.89	1	88	0	88	0	88	0	0	18.89	1	88	0	88	0	88	0	7.39863e-91
	18.77	1	89	0	89	0	89	0	0	18.77	1	89	0	89	0	89	0	2.53826e-90
	18.76	1	90	0	90	0	90	0	0	18.76	1	90	0	90	0	90	0	8.47038e-90
	18.73	1	91	0	91	0	91	0	0	18.73	1	91	0	91	0	91	0	2.75202e-89
	18.65	1	92	0	92	0	92	0	0	18.65	1	92	0	92	0	92	0	8.71289e-89
	18.36	1	93	0	93	0	93	0	0	18.36	1	93	0	93	0	93	0	2.6903e-88
	18.28	1	94	0	94	0	94	0	0	18.28	1	94	0	94	0	94	0	8.10806e-88
	18.16	1	95	0	95	0	95	0	0	18.16	1	95	0	95	0	95	0	2.38696e-87
	18.13	1	96	0	96	0	96	0	0	18.13	1	96	0	96	0	96	0	6.86918e-87
	18.09	1	97	0	97	0	97	0	0	18.09	1	97	0	97	0	97	0	1.93377e-86
	18.02	1	99	0	99	0	99	0	0	18.02	1	98	0	98	0	98	0	8.77747e-86
	18	1	100	0	100	0	100	0	0	18.02	1	99	0	99	0	99	0	8.77747e-86
	17.86	1	101	0	101	0	101	0	0	18	1	100	0	100	0	100	0	3.80564e-85
	17.7	1	102	0	102	0	102	0	0	17.86	1	101	0	101	0	101	0	9.87452e-85
	17.2	1	103	0	103	0	103	0	0	17.7	1	102	0	102	0	102	0	2.51422e-84
	17.19	1	105	0	105	0	105	0	0	17.2	1	103	0	103	0	103	0	6.28534e-84
	16.92	1	106	0	106	0	106	0	0	17.19	1	104	0	104	0	104	0	2.40323e-83
	16.78	1	107	0	107	0	107	0	0	17.19	1	105	0	105	0	105	0	2.40323e-83
	16.76	1	108	0	108	0	108	0	0	16.92	1	106	0	106	0	106	0	8.84322e-83
	16.5	1	109	0	109	0	109	0	0	16.78	1	107	0	107	0	107	0	2.065e-82
	16.2	1	110	0	110	0	110	0	0	16.76	1	108	0	108	0	108	0	4.74612e-82
	16.11	1	111	0	111	0	111	0	0	16.5	1	109	0	109	0	109	0	1.07414e-81
	16.06	1	112	0	112	0	112	0	0	16.2	1	110	0	110	0	110	0	2.39478e-81
	15.98	1	113	0	113	0	113	0	0	16.11	1	111	0	111	0	111	0	5.26179e-81
	15.79	1	114	0	114	0	114	0	0	16.06	1	112	0	112	0	112	0	1.13982e-80
	15.75	1	115	0	115	0	115	0	0	15.98	1	113	0	113	0	113	0	2.43521e-80
	15.74	1	116	0	116	0	116	0	0	15.79	1	114	0	114	0	114	0	5.13325e-80
	15.73	1	117	0	117	0	117	0	0	15.75	1	115	0	115	0	115	0	1.06797e-79
	15.56	1	118	0	118	0	118	0	0	15.74	1	116	0	116	0	116	0	2.19375e-79
	15.53	1	119	0	119	0	119	0	0	15.73	1	117	0	117	0	117	0	4.45056e-79
	15.44	1	120	0	120	0	120	0	0	15.56	1	118	0	118	0	118	0	8.92034e-79
	15.37	1	122	0	122	0	122	0	0	15.53	1	119	0	119	0	119	0	1.76694e-78
	15.33	1	123	0	123	0	123	0	0	15.44	1	120	0	120	0	120	0	3.4599e-78
	15.31	1	124	0	124	0	124	0	0	15.37	1	121	0	121	0	121	0	9.28385e-78
	15	1	125	0	125	0	125	0	0	15.37	1	122	0	122	0	122	0	9.28385e-78
	14.82	1	126	0	126	0	126	0	0	15.33	1	123	0	123	0	123	0	2.43125e-77
	14.75	1	127	0	127	0	127	0	0	15.31	1	124	0	124	0	124	0	4.55918e-77
	14.46	1	128	0	128	0	128	0	0	15	1	125	0	125	0	125	0	8.46311e-77
	14.44	1	129	0	129	0	129	0	0	14.82	1	126	0	126	0	126	0	1.55548e-76
	14.37	1	130	0	130	0	130	0	0	14.75	1	127	0	127	0	127	0	2.83135e-76
	14.36	1	131	0	131	0	131	0	0	14.46	1	128	0	128	0	128	0	5.10524e-76
	14.3	1	132	0	132	0	132	0	0	14.44	1	129	0	129	0	129	0	9.12069e-76
	14.24	1	133	0	133	0	133	0	0	14.37	1	130	0	130	0	130	0	1.61481e-75
	14.23	1	134	0	134	0	134	0	0	14.36	1	131	0	131	0	131	0	2.83393e-75
	14.22	1	135	0	135	0	135	0	0	14.3	1	132	0	132	0	132	0	4.93079e-75
	14.14	1	136	0	136	0	136	0	0	14.24	1	133	0	133	0	133	0	8.50724e-75
	14.07	1	137	0	137	0	137	0	0	14.23	1	134	0	134	0	134	0	1.45576e-74
	14.03	1	138	0	138	0	138	0	0	14.22	1	135	0	135	0	135	0	2.47113e-74
	14.02	1	139	0	139	0	139	0	0	14.14	1	136	0	136	0	136	0	4.16186e-74
	14.01	1	140	0	140	0	140	0	0	14.07	1	137	0	137	0	137	0	6.95568e-74
	14	1	143	0	143	0	143	0	0	14.03	1	138	0	138	0	138	0	1.15378e-73
	13.89	1	144	0	144	0	144	0	0	14.02	1	139	0	139	0	139	0	1.89983e-73
	13.73	1	146	0	146	0	146	0	0	14.01	1	140	0	140	0	140	0	3.10582e-73
	13.61	1	147	0	147	0	147	0	0	14	1	141	0	141	0	141	0	8.12803e-73
	13.46	1	148	0	148	0	148	0	0	14	1	142	0	142	0	142	0	8.12803e-73
	13.43	1	149	0	149	0	149	0	0	14	1	143	0	143	0	143	0	8.12803e-73
	13.42	1	150	0	150	0	150	0	0	13.89	1	144	0	144	0	144	0	2.07045e-72
	13.36	1	151	0	151	0	151	0	0	13.73	1	145	0	145	0	145	0	4.10412e-72
	13.25	1	152	0	152	0	152	0	0	13.73	1	146	0	146	0	146	0	4.10412e-72
	13.24	1	153	0	153	0	153	0	0	13.61	1	147	0	147	0	147	0	8.0213e-72
	13.12	1	154	0	154	0	154	0	0	13.46	1	148	0	148	0	148	0	1.24437e-71
	13.06	1	155	0	155	0	155	0	0	13.43	1	149	0	149	0	149	0	1.91896e-71
	13.01	1	156	0	156	0	156	0	0	13.42	1	150	0	150	0	150	0	2.94202e-71
	12.98	1	157	0	157	0	157	0	0	13.36	1	151	0	151	0	151	0	4.48479e-71
	12.93	1	158	0	158	0	158	0	0	13.25	1	152	0	152	0	152	0	6.79833e-71
	12.92	1	159	0	159	0	159	0	0	13.24	1	153	0	153	0	153	0	1.02488e-70
	12.86	1	160	0	160	0	160	0	0	13.12	1	154	0	154	0	154	0	1.53676e-70
	12.83	1	161	0	161	0	161	0	0	13.06	1	155	0	155	0	155	0	2.29215e-70
	12.82	1	163	0	163	0	163	0	0	13.01	1	156	0	156	0	156	0	3.40118e-70
	12.68	1	164	0	164	0	164	0	0	12.98	1	157	0	157	0	157	0	5.02121e-70
	12.55	1	165	0	165	0	165	0	0	12.93	1	158	0	158	0	158	0	7.37601e-70
	12.51	1	166	0	166	0	166	0	0	12.92	1	159	0	159	0	159	0	1.07823e-69
	12.37	1	167	0	167	0	167	0	0	12.86	1	160	0	160	0	160	0	1.56861e-69
	12.36	1	168	0	168	0	168	0	0	12.83	1	161	0	161	0	161	0	2.2713e-69
	12.31	1	169	0	169	0	169	0	0	12.82	1	162	0	162	0	162	0	3.9234e-69
	12.26	1	170	0	170	0	170	0	0	12.82	1	163	0	163	0	163	0	3.9234e-69
	12.13	1	172	0	172	0	172	0	0	12.68	1	164	0	164	0	164	0	6.70902e-69
	12.12	1	173	0	173	0	173	0	0	12.55	1	165	0	165	0	165	0	9.54135e-69
	12.07	1	174	0	174	0	174	0	0	12.51	1	166	0	166	0	166	0	1.35113e-68
	12.06	1	175	0	175	0	175	0	0	12.37	1	167	0	167	0	167	0	1.90526e-68
	12.05	1	177	0	177	0	177	0	0	12.36	1	168	0	168	0	168	0	2.67555e-68
	12	1	180	0	180	0	180	0	0	12.31	1	169	0	169	0	169	0	3.74204e-68
	11.92	1	182	0	182	0	182	0	0	12.26	1	170	0	170	0	170	0	5.21277e-68
	11.89	1	183	0	183	0	183	0	0	12.13	1	171	0	171	0	171	0	8.50796e-68
	11.85	1	184	0	184	0	184	0	0	12.13	1	172	0	172	0	172	0	8.50796e-68
	11.82	1	186	0	186	0	186	0	0	12.12	1	173	0	173	0	173	0	1.37674e-67
	11.75	1	187	0	187	0	187	0	0	12.07	1	174	0	174	0	174	0	1.88875e-67
	11.74	1	188	0	188	0	188	0	0	12.06	1	175	0	175	0	175	0	2.58173e-67
	11.72	1	190	0	190	0	190	0	0	12.05	1	176	0	176	0	176	0	4.09825e-67
	11.66	1	191	0	191	0	191	0	0	12.05	1	177	0	177	0	177	0	4.09825e-67
	11.54	1	192	0	192	0	192	0	0	12	1	178	0	178	0	178	0	8.69994e-67
	11.52	1	193	0	193	0	193	0	0	12	1	179	0	179	0	179	0	8.69994e-67
	11.37	1	194	0	194	0	194	0	0	12	1	180	0	180	0	180	0	8.69994e-67
	11.35	1	195	0	195	0	195	0	0	11.92	1	181	0	181	0	181	0	1.80851e-66
	11.33	1	196	0	196	0	196	0	0	11.92	1	182	0	182	0	182	0	1.80851e-66
	11.31	1	197	0	197	0	197	0	0	11.89	1	183	0	183	0	183	0	2.77835e-66
	11.21	1	198	0	198	0	198	0	0	11.85	1	184	0	184	0	184	0	3.68458e-66
	11.19	1	199	0	199	0	199	0	0	11.82	1	185	0	185	0	185	0	5.59477e-66
	11.12	1	200	0	200	0	200	0	0	11.82	1	186	0	186	0	186	0	5.59477e-66
	10.96	1	201	0	201	0	201	0	0	11.75	1	187	0	187	0	187	0	8.43782e-66
	10.95	1	202	0	202	0	202	0	0	11.74	1	188	0	188	0	188	0	1.10559e-65
	10.88	1	203	0	203	0	203	0	0	11.72	1	189	0	189	0	189	0	1.64927e-65
	10.86	1	204	0	204	0	204	0	0	11.72	1	190	0	190	0	190	0	1.64927e-65
	10.85	1	205	0	205	0	205	0	0	11.66	1	191	0	191	0	191	0	2.4447e-65
	10.82	1	206	0	206	0	206	0	0	11.54	1	192	0	192	0	192	0	3.16723e-65
	10.73	1	207	0	207	0	207	0	0	11.52	1	193	0	193	0	193	0	4.09218e-65
	10.7	1	208	0	208	0	208	0	0	11.37	1	194	0	194	0	194	0	5.27312e-65
	10.68	1	209	0	209	0	209	0	0	11.35	1	195	0	195	0	195	0	6.77701e-65
	10.65	1	210	0	210	0	210	0	0	11.33	1	196	0	196	0	196	0	8.68724e-65
	10.58	1	211	0	211	0	211	0	0	11.31	1	197	0	197	0	197	0	1.11075e-64
	10.55	1	212	0	212	0	212	0	0	11.21	1	198	0	198	0	198	0	1.41665e-64
	10.5	1	213	0	213	0	213	0	0	11.19	1	199	0	199	0	199	0	1.80232e-64
	10.42	1	214	0	214	0	214	0	0	11.12	1	200	0	200	0	200	0	2.28739e-64
	10.4	1	215	0	215	0	215	0	0	10.96	1	201	0	201	0	201	0	2.89607e-64
	10.29	1	216	0	216	0	216	0	0	10.95	1	202	0	202	0	202	0	3.65804e-64
	10.26	1	217	0	217	0	217	0	0	10.88	1	203	0	203	0	203	0	4.60974e-64
	10.24	1	218	0	218	0	218	0	0	10.86	1	204	0	204	0	204	0	5.79571e-64
	10.2	1	219	0	219	0	219	0	0	10.85	1	205	0	205	0	205	0	7.27034e-64
	10.12	1	220	0	220	0	220	0	0	10.82	1	206	0	206	0	206	0	9.09987e-64
	10.11	1	221	0	221	0	221	0	0	10.73	1	207	0	207	0	207	0	1.13648e-63
	10.07	1	222	0	222	0	222	0	0	10.7	1	208	0	208	0	208	0	1.41628e-63
	10.05	1	223	0	223	0	223	0	0	10.68	1	209	0	209	0	209	0	1.76119e-63
	10.04	1	224	0	224	0	224	0	0	10.65	1	210	0	210	0	210	0	2.18552e-63
	10.03	1	225	0	225	0	225	0	0	10.58	1	211	0	211	0	211	0	2.70645e-63
	9.99	1	226	0	226	0	226	0	0	10.55	1	212	0	212	0	212	0	3.34472e-63
	9.93	1	227	0	227	0	227	0	0	10.5	1	213	0	213	0	213	0	4.12519e-63
	9.9	1	228	0	228	0	228	0	0	10.42	1	214	0	214	0	214	0	5.07768e-63
	9.88	1	229	0	229	0	229	0	0	10.4	1	215	0	215	0	215	0	6.23788e-63
	9.84	1	231	0	231	0	231	0	0	10.29	1	216	0	216	0	216	0	7.64839e-63
	9.71	1	232	0	232	0	232	0	0	10.26	1	217	0	217	0	217	0	9.36001e-63
	9.7	1	233	0	233	0	233	0	0	10.24	1	218	0	218	0	218	0	1.14332e-62
	9.65	1	234	0	234	0	234	0	0	10.2	1	219	0	219	0	219	0	1.39397e-62
	9.62	1	235	0	235	0	235	0	0	10.12	1	220	0	220	0	220	0	1.69648e-62
	9.61	1	236	0	236	0	236	0	0	10.11	1	221	0	221	0	221	0	2.06091e-62
	9.59	1	237	0	237	0	237	0	0	10.07	1	222	0	222	0	222	0	2.4992e-62
	9.57	1	238	0	238	0	238	0	0	10.05	1	223	0	223	0	223	0	3.02537e-62
	9.53	1	240	0	240	0	240	0	0	10.04	1	224	0	224	0	224	0	3.65601e-62
	9.52	1	241	0	241	0	241	0	0	10.03	1	225	0	225	0	225	0	4.41057e-62
	9.5	1	243	0	243	0	243	0	0	9.99	1	226	0	226	0	226	0	5.31191e-62
	9.49	1	244	0	244	0	244	0	0	9.93	1	227	0	227	0	227	0	6.38684e-62
	9.46	1	245	0	245	0	245	0	0	9.9	1	228	0	228	0	228	0	7.66672e-62
	9.42	1	246	0	246	0	246	0	0	9.88	1	229	0	229	0	229	0	9.18821e-62
	9.4	1	247	0	247	0	247	0	0	9.84	1	230	0	230	0	230	0	1.20189e-61
	9.35	1	248	0	248	0	248	0	0	9.84	1	231	0	231	0	231	0	1.20189e-61
	9.33	1	250	0	250	0	250	0	0	9.71	1	232	0	232	0	232	0	1.56665e-61
	9.32	1	251	0	251	0	251	0	0	9.7	1	233	0	233	0	233	0	1.86584e-61
	9.31	1	252	0	252	0	252	0	0	9.65	1	234	0	234	0	234	0	2.21881e-61
	9.26	1	253	0	253	0	253	0	0	9.62	1	235	0	235	0	235	0	2.63461e-61
	9.25	1	255	0	255	0	255	0	0	9.61	1	236	0	236	0	236	0	3.12371e-61
	9.23	1	256	0	256	0	256	0	0	9.59	1	237	0	237	0	237	0	3.69822e-61
	9.19	1	257	0	257	0	257	0	0	9.57	1	238	0	238	0	238	0	4.37209e-61
	9.17	1	258	0	258	0	258	0	0	9.53	1	239	0	239	0	239	0	5.60506e-61
	9.11	1	259	0	259	0	259	0	0	9.53	1	240	0	240	0	240	0	5.60506e-61
	9.1	1	260	0	260	0	260	0	0	9.52	1	241	0	241	0	241	0	7.16324e-61
	9.07	1	261	0	261	0	261	0	0	9.5	1	242	0	242	0	242	0	9.12646e-61
	9.04	1	262	0	262	0	262	0	0	9.5	1	243	0	243	0	243	0	9.12646e-61
	9.02	1	263	0	263	0	263	0	0	9.49	1	244	0	244	0	244	0	1.15927e-60
	9	1	264	0	264	0	264	0	0	9.46	1	245	0	245	0	245	0	1.35744e-60
	8.99	1	266	0	266	0	266	0	0	9.42	1	246	0	246	0	246	0	1.58742e-60
	8.95	1	267	0	267	0	267	0	0	9.4	1	247	0	247	0	247	0	1.85398e-60
	8.89	1	268	0	268	0	268	0	0	9.35	1	248	0	248	0	248	0	2.16256e-60
	8.86	1	269	0	269	0	269	0	0	9.33	1	249	0	249	0	249	0	2.71795e-60
	8.84	1	270	0	270	0	270	0	0	9.33	1	250	0	250	0	250	0	2.71795e-60
	8.82	1	272	0	272	0	272	0	0	9.32	1	251	0	251	0	251	0	3.40652e-60
	8.8	1	273	0	273	0	273	0	0	9.31	1	252	0	252	0	252	0	3.95396e-60
	8.77	1	274	0	274	0	274	0	0	9.26	1	253	0	253	0	253	0	4.5839e-60
	8.74	1	275	0	275	0	275	0	0	9.25	1	254	0	254	0	254	0	5.70925e-60
	8.69	1	277	0	277	0	277	0	0	9.25	1	255	0	255	0	255	0	5.70925e-60
	8.68	1	278	0	278	0	278	0	0	9.23	1	256	0	256	0	256	0	7.09233e-60
	8.65	1	280	0	280	0	280	0	0	9.19	1	257	0	257	0	257	0	8.18419e-60
	8.62	1	282	0	282	0	282	0	0	9.17	1	258	0	258	0	258	0	9.43351e-60
	8.61	1	283	0	283	0	283	0	0	9.11	1	259	0	259	0	259	0	1.08614e-59
	8.58	1	284	0	284	0	284	0	0	9.1	1	260	0	260	0	260	0	1.24918e-59
	8.57	1	285	0	285	0	285	0	0	9.07	1	261	0	261	0	261	0	1.43512e-59
	8.44	1	287	0	287	0	287	0	0	9.04	1	262	0	262	0	262	0	1.64696e-59
	8.43	1	288	0	288	0	288	0	0	9.02	1	263	0	263	0	263	0	1.88807e-59
	8.42	1	289	0	289	0	289	0	0	9	1	264	0	264	0	264	0	2.16221e-59
	8.39	1	290	0	290	0	290	0	0	8.99	1	265	0	265	0	265	0	2.64467e-59
	8.38	1	291	0	291	0	291	0	0	8.99	1	266	0	266	0	266	0	2.64467e-59
	8.28	1	292	0	292	0	292	0	0	8.95	1	267	0	267	0	267	0	3.22736e-59
	8.25	1	294	0	294	0	294	0	0	8.89	1	268	0	268	0	268	0	3.68089e-59
	8.24	1	295	0	295	0	295	0	0	8.86	1	269	0	269	0	269	0	4.19398e-59
	8.17	1	298	0	298	0	298	0	0	8.84	1	270	0	270	0	270	0	4.7739e-59
	8.15	1	300	0	300	0	300	0	0	8.82	1	271	0	271	0	271	0	5.78703e-59
	8.14	1	301	0	301	0	301	0	0	8.82	1	272	0	272	0	272	0	5.78703e-59
	8.12	1	304	0	304	0	304	0	0	8.8	1	273	0	273	0	273	0	7.00012e-59
	8.1	1	305	0	305	0	305	0	0	8.77	1	274	0	274	0	274	0	7.9377e-59
	8.08	1	306	0	306	0	306	0	0	8.74	1	275	0	275	0	275	0	8.9925e-59
	8.06	1	307	0	307	0	307	0	0	8.69	1	276	0	276	0	276	0	1.08246e-58
	8.04	1	308	0	308	0	308	0	0	8.69	1	277	0	277	0	277	0	1.08246e-58
	8.03	1	310	0	310	0	310	0	0	8.68	1	278	0	278	0	278	0	1.30036e-58
	8.02	1	314	0	314	0	314	0	0	8.65	1	279	0	279	0	279	0	1.55899e-58
	8.01	1	315	0	315	0	315	0	0	8.65	1	280	0	280	0	280	0	1.55899e-58
	8	1	326	0	326	0	326	0	0	8.62	1	281	0	281	0	281	0	1.97952e-58
	7.96	1	327	0	327	0	327	0	0	8.62	1	282	0	282	0	282	0	1.97952e-58
	7.9	1	328	0	328	0	328	0	0	8.61	1	283	0	283	0	283	0	2.36248e-58
	7.89	1	329	0	329	0	329	0	0	8.58	1	284	0	284	0	284	0	2.65532e-58
	7.86	1	330	0	330	0	330	0	0	8.57	1	285	0	285	0	285	0	2.98197e-58
	7.84	1	331	0	331	0	331	0	0	8.44	1	286	0	286	0	286	0	3.54334e-58
	7.83	1	333	0	333	0	333	0	0	8.44	1	287	0	287	0	287	0	3.54334e-58
	7.82	1	334	0	334	0	334	0	0	8.43	1	288	0	288	0	288	0	4.20271e-58
	7.77	1	335	0	335	0	335	0	0	8.42	1	289	0	289	0	289	0	4.70442e-58
	7.75	1	336	0	336	0	336	0	0	8.39	1	290	0	290	0	290	0	5.26187e-58
	7.74	1	337	0	337	0	337	0	0	8.38	1	291	0	291	0	291	0	5.88076e-58
	7.71	1	338	0	338	0	338	0	0	8.28	1	292	0	292	0	292	0	6.56736e-58
	7.7	1	339	0	339	0	339	0	0	8.25	1	293	0	293	0	293	0	7.73935e-58
	7.66	1	341	0	341	0	341	0	0	8.25	1	294	0	294	0	294	0	7.73935e-58
	7.65	1	342	0	342	0	342	0	0	8.24	1	295	0	295	0	295	0	9.10502e-58
	7.61	1	343	0	343	0	343	0	0	8.17	1	296	0	296	0	296	0	1.12786e-57
	7.58	1	344	0	344	0	344	0	0	8.17	1	297	0	297	0	297	0	1.12786e-57
	7.5	1	345	0	345	0	345	0	0	8.17	1	298	0	298	0	298	0	1.12786e-57
	7.47	1	346	0	346	0	346	0	0	8.15	1	299	0	299	0	299	0	1.46791e-57
	7.46	1	349	0	349	0	349	0	0	8.15	1	300	0	300	0	300	0	1.46791e-57
	7.43	1	350	0	350	0	350	0	0	8.14	1	301	0	301	0	301	0	1.71569e-57
	7.41	1	351	0	351	0	351	0	0	8.12	1	302	0	302	0	302	0	2.10715e-57
	7.4	1	352	0	352	0	352	0	0	8.12	1	303	0	303	0	303	0	2.10715e-57
	7.34	1	353	0	353	0	353	0	0	8.12	1	304	0	304	0	304	0	2.10715e-57
	7.28	1	354	0	354	0	354	0	0	8.1	1	305	0	305	0	305	0	2.58084e-57
	7.25	1	355	0	355	0	355	0	0	8.08	1	306	0	306	0	306	0	2.85336e-57
	7.24	1	356	0	356	0	356	0	0	8.06	1	307	0	307	0	307	0	3.15255e-57
	7.2	1	357	0	357	0	357	0	0	8.04	1	308	0	308	0	308	0	3.48082e-57
	7.19	1	358	0	358	0	358	0	0	8.03	1	309	0	309	0	309	0	4.03349e-57
	7.17	1	359	0	359	0	359	0	0	8.03	1	310	0	310	0	310	0	4.03349e-57
	7.15	1	360	0	360	0	360	0	0	8.02	1	311	0	311	0	311	0	5.39268e-57
	7.12	1	361	0	361	0	361	0	0	8.02	1	312	0	312	0	312	0	5.39268e-57
	7.08	1	363	0	363	0	363	0	0	8.02	1	313	0	313	0	313	0	5.39268e-57
	7.06	1	364	0	364	0	364	0	0	8.02	1	314	0	314	0	314	0	5.39268e-57
	7	1	368	0	368	0	368	0	0	8.01	1	315	0	315	0	315	0	6.83977e-57
	6.98	1	369	0	369	0	369	0	0	8	1	316	0	316	0	316	0	1.19161e-56
	6.94	1	371	0	371	0	371	0	0	8	1	317	0	317	0	317	0	1.19161e-56
	6.93	1	372	0	372	0	372	0	0	8	1	318	0	318	0	318	0	1.19161e-56
	6.9	1	374	0	374	0	374	0	0	8	1	319	0	319	0	319	0	1.19161e-56
	6.89	1	376	0	376	0	376	0	0	8	1	320	0	320	0	320	0	1.19161e-56
	6.87	1	377	0	377	0	377	0	0	8	1	321	0	321	0	321	0	1.19161e-56
	6.85	1	379	0	379	0	379	0	0	8	1	322	0	322	0	322	0	1.19161e-56
	6.81	1	380	0	380	0	380	0	0	8	1	323	0	323	0	323	0	1.19161e-56
	6.8	1	381	0	381	0	381	0	0	8	1	324	0	324	0	324	0	1.19161e-56
	6.79	1	382	0	382	0	382	0	0	8	1	325	0	325	0	325	0	1.19161e-56
	6.75	1	383	0	383	0	383	0	0	8	1	326	0	326	0	326	0	1.19161e-56
	6.74	1	385	0	385	0	385	0	0	7.96	1	327	0	327	0	327	0	2.03343e-56
	6.72	1	387	0	387	0	387	0	0	7.9	1	328	0	328	0	328	0	2.21856e-56
	6.7	1	388	0	388	0	388	0	0	7.89	1	329	0	329	0	329	0	2.41924e-56
	6.69	1	389	0	389	0	389	0	0	7.86	1	330	0	330	0	330	0	2.63666e-56
	6.68	1	390	0	390	0	390	0	0	7.84	1	331	0	331	0	331	0	2.87211e-56
	6.66	1	391	0	391	0	391	0	0	7.83	1	332	0	332	0	332	0	3.26207e-56
	6.6	1	393	0	393	0	393	0	0	7.83	1	333	0	333	0	333	0	3.26207e-56
	6.58	1	395	0	395	0	395	0	0	7.82	1	334	0	334	0	334	0	3.70067e-56
	6.57	1	396	0	396	0	396	0	0	7.77	1	335	0	335	0	335	0	4.02279e-56
	6.5	1	397	0	397	0	397	0	0	7.75	1	336	0	336	0	336	0	4.37074e-56
	6.47	1	398	0	398	0	398	0	0	7.74	1	337	0	337	0	337	0	4.7464e-56
	6.41	1	399	0	399	0	399	0	0	7.71	1	338	0	338	0	338	0	5.15179e-56
	6.38	1	400	0	400	0	400	0	0	7.7	1	339	0	339	0	339	0	5.58905e-56
	6.36	1	401	0	401	0	401	0	0	7.66	1	340	0	340	0	340	0	6.30973e-56
	6.35	1	402	0	402	0	402	0	0	7.66	1	341	0	341	0	341	0	6.30973e-56
	6.32	1	403	0	403	0	403	0	0	7.65	1	342	0	342	0	342	0	7.11563e-56
	6.3	0.999999	404	0	404	0	404	0	0	7.61	1	343	0	343	0	343	0	7.70472e-56
	6.29	0.999999	405	0	405	0	405	0	0	7.58	1	344	0	344	0	344	0	8.33865e-56
	6.27	0.999999	406	0	406	0	406	0	0	7.5	1	345	0	345	0	345	0	9.02052e-56
	6.26	0.999999	407	0	407	0	407	0	0	7.47	1	346	0	346	0	346	0	9.75364e-56
	6.24	0.999999	408	0	408	0	408	0	0	7.46	1	347	0	347	0	347	0	1.13878e-55
	6.23	0.999999	409	0	409	0	409	0	0	7.46	1	348	0	348	0	348	0	1.13878e-55
	6.21	0.999999	410	0	410	0	410	0	0	7.46	1	349	0	349	0	349	0	1.13878e-55
	6.2	0.999999	412	0	412	0	412	0	0	7.43	1	350	0	350	0	350	0	1.32719e-55
	6.17	0.999999	413	0	413	0	413	0	0	7.41	1	351	0	351	0	351	0	1.43182e-55
	6.15	0.999999	414	0	414	0	414	0	0	7.4	1	352	0	352	0	352	0	1.54402e-55
	6.14	0.999999	415	0	415	0	415	0	0	7.34	1	353	0	353	0	353	0	1.66429e-55
	6.12	0.999999	416	0	416	0	416	0	0	7.28	1	354	0	354	0	354	0	1.79315e-55
	6.1	0.999999	417	0	417	0	417	0	0	7.25	1	355	0	355	0	355	0	1.93116e-55
	6.09	0.999999	420	0	420	0	420	0	0	7.24	1	356	0	356	0	356	0	2.07892e-55
	6.07	0.999999	421	0	421	0	421	0	0	7.2	1	357	0	357	0	357	0	2.23703e-55
	6.04	0.999999	423	0	423	0	423	0	0	7.19	1	358	0	358	0	358	0	2.40617e-55
	6.03	0.999999	425	0	425	0	425	0	0	7.17	1	359	0	359	0	359	0	2.58702e-55
	6.02	0.999999	430	0	430	0	430	0	0	7.15	1	360	0	360	0	360	0	2.78033e-55
	6.01	0.999999	433	0	433	0	433	0	0	7.12	1	361	0	361	0	361	0	2.98686e-55
	6	0.999999	451	0	451	0	451	0	0	7.08	1	362	0	362	0	362	0	3.32327e-55
	5.97	0.999999	452	0	452	0	452	0	0	7.08	1	363	0	363	0	363	0	3.32327e-55
	5.96	0.999999	454	0	454	0	454	0	0	7.06	1	364	0	364	0	364	0	3.69426e-55
	5.94	0.999999	455	0	455	0	455	0	0	7	1	365	0	365	0	365	0	4.39822e-55
	5.93	0.999999	456	0	456	0	456	0	0	7	1	366	0	366	0	366	0	4.39822e-55
	5.92	0.999999	457	0	457	0	457	0	0	7	1	367	0	367	0	367	0	4.39822e-55
	5.89	0.999999	459	0	459	0	459	0	0	7	1	368	0	368	0	368	0	4.39822e-55
	5.88	0.999999	460	0	460	0	460	0	0	6.98	1	369	0	369	0	369	0	5.22373e-55
	5.84	0.999999	461	0	461	0	461	0	0	6.94	1	370	0	370	0	370	0	5.78508e-55
	5.81	0.999998	462	0	462	0	462	0	0	6.94	1	371	0	371	0	371	0	5.78508e-55
	5.75	0.999998	464	0	464	0	464	0	0	6.93	1	372	0	372	0	372	0	6.40137e-55
	5.74	0.999998	465	0	465	0	465	0	0	6.9	1	373	0	373	0	373	0	7.07745e-55
	5.72	0.999998	469	0	469	0	469	0	0	6.9	1	374	0	374	0	374	0	7.07745e-55
	5.71	0.999998	471	0	471	0	471	0	0	6.89	1	375	0	375	0	375	0	8.08095e-55
	5.66	0.999998	473	0	473	0	473	0	0	6.89	1	376	0	376	0	376	0	8.08095e-55
	5.65	0.999998	474	0	474	0	474	0	0	6.87	1	377	0	377	0	377	0	8.9175e-55
	5.63	0.999998	475	0	475	0	475	0	0	6.85	1	378	0	378	0	378	0	9.83281e-55
	5.6	0.999997	476	0	476	0	476	0	0	6.85	1	379	0	379	0	379	0	9.83281e-55
	5.59	0.999997	477	0	477	0	477	0	0	6.81	1	380	0	380	0	380	0	1.08335e-54
	5.57	0.999997	478	0	478	0	478	0	0	6.8	1	381	0	381	0	381	0	1.15517e-54
	5.54	0.999997	480	0	480	0	480	0	0	6.79	1	382	0	382	0	382	0	1.23132e-54
	5.51	0.999997	482	0	482	0	482	0	0	6.75	1	383	0	383	0	383	0	1.31204e-54
	5.48	0.999997	483	0	483	0	483	0	0	6.74	1	384	0	384	0	384	0	1.44224e-54
	5.47	0.999997	484	0	484	0	484	0	0	6.74	1	385	0	385	0	385	0	1.44224e-54
	5.46	0.999997	485	0	485	0	485	0	0	6.72	1	386	0	386	0	386	0	1.63426e-54
	5.44	0.999996	486	0	486	0	486	0	0	6.72	1	387	0	387	0	387	0	1.63426e-54
	5.42	0.999996	488	0	488	0	488	0	0	6.7	1	388	0	388	0	388	0	1.79332e-54
	5.39	0.999996	489	0	489	0	489	0	0	6.69	1	389	0	389	0	389	0	1.9071e-54
	5.38	0.999996	491	0	491	0	491	0	0	6.68	1	390	0	390	0	390	0	2.02744e-54
	5.36	0.999996	492	0	492	0	492	0	0	6.66	1	391	0	391	0	391	0	2.15469e-54
	5.35	0.999996	493	0	493	0	493	0	0	6.6	1	392	0	392	0	392	0	2.35929e-54
	5.32	0.999995	494	0	494	0	494	0	0	6.6	1	393	0	393	0	393	0	2.35929e-54
	5.3	0.999995	496	0	496	0	496	0	0	6.58	1	394	0	394	0	394	0	2.65972e-54
	5.28	0.999995	497	0	497	0	497	0	0	6.58	1	395	0	395	0	395	0	2.65972e-54
	5.26	0.999995	499	0	499	0	499	0	0	6.57	1	396	0	396	0	396	0	2.90752e-54
	5.22	0.999994	500	0	500	0	500	0	0	6.5	1	397	0	397	0	397	0	3.08425e-54
	5.2	0.999994	501	0	501	0	501	0	0	6.47	1	398	0	398	0	398	0	3.27072e-54
	5.18	0.999993	502	0	502	0	502	0	0	6.41	1	399	0	399	0	399	0	3.46743e-54
	5.16	0.999993	503	0	503	0	503	0	0	6.38	1	400	0	400	0	400	0	3.67488e-54
	5.13	0.999993	504	0	504	0	504	0	0	6.36	1	401	0	401	0	401	0	3.89358e-54
	5.11	0.999992	505	0	505	0	505	0	0	6.35	1	402	0	402	0	402	0	4.12409e-54
	5.1	0.999992	506	0	506	0	506	0	0	6.32	1	403	0	403	0	403	0	4.36697e-54
	5.09	0.999992	507	0	507	0	507	0	0	6.3	0.999999	404	0	404	0	404	0	4.62281e-54
	5.08	0.999992	509	0	509	0	509	0	0	6.29	0.999999	405	0	405	0	405	0	4.89224e-54
	5.06	0.999991	510	0	510	0	510	0	0	6.27	0.999999	406	0	406	0	406	0	5.1759e-54
	5.05	0.999991	511	0	511	0	511	0	0	6.26	0.999999	407	0	407	0	407	0	5.47446e-54
	5.04	0.999991	512	0	512	0	512	0	0	6.24	0.999999	408	0	408	0	408	0	5.78861e-54
	5.03	0.999991	513	0	513	0	513	0	0	6.23	0.999999	409	0	409	0	409	0	6.11908e-54
	5.02	0.99999	515	0	515	0	515	0	0	6.21	0.999999	410	0	410	0	410	0	6.46664e-54
	5.01	0.99999	516	0	516	0	516	0	0	6.2	0.999999	411	0	411	0	411	0	7.02171e-54
	4.99	0.99999	518	0	518	0	518	0	0	6.2	0.999999	412	0	412	0	412	0	7.02171e-54
	4.98	0.99999	519	0	519	0	519	0	0	6.17	0.999999	413	0	413	0	413	0	7.61978e-54
	4.95	0.999989	520	0	520	0	520	0	0	6.15	0.999999	414	0	414	0	414	0	8.04382e-54
	4.94	0.999989	521	0	521	0	521	0	0	6.14	0.999999	415	0	415	0	415	0	8.4892e-54
	4.93	0.999988	522	0	522	0	522	0	0	6.12	0.999999	416	0	416	0	416	0	8.95687e-54
	4.91	0.999988	524	0	524	0	524	0	0	6.1	0.999999	417	0	417	0	417	0	9.44782e-54
	4.88	0.999987	525	0	525	0	525	0	0	6.09	0.999999	418	0	418	0	418	0	1.05037e-53
	4.82	0.999985	526	0	526	0	526	0	0	6.09	0.999999	419	0	419	0	419	0	1.05037e-53
	4.8	0.999984	527	0	527	0	527	0	0	6.09	0.999999	420	0	420	0	420	0	1.05037e-53
	4.79	0.999984	528	0	528	0	528	0	0	6.07	0.999999	421	0	421	0	421	0	1.16656e-53
	4.77	0.999983	529	0	529	0	529	0	0	6.04	0.999999	422	0	422	0	422	0	1.26123e-53
	4.76	0.999983	531	0	531	0	531	0	0	6.04	0.999999	423	0	423	0	423	0	1.26123e-53
	4.75	0.999982	533	0	533	0	533	0	0	6.03	0.999999	424	0	424	0	424	0	1.39827e-53
	4.72	0.999981	534	0	534	0	534	0	0	6.03	0.999999	425	0	425	0	425	0	1.39827e-53
	4.67	0.999979	535	0	535	0	535	0	0	6.02	0.999999	426	0	426	0	426	0	1.67093e-53
	4.65	0.999978	537	0	537	0	537	0	0	6.02	0.999999	427	0	427	0	427	0	1.67093e-53
	4.6	0.999975	538	0	538	0	538	0	0	6.02	0.999999	428	0	428	0	428	0	1.67093e-53
	4.59	0.999974	539	0	539	0	539	0	0	6.02	0.999999	429	0	429	0	429	0	1.67093e-53
	4.58	0.999974	540	0	540	0	540	0	0	6.02	0.999999	430	0	430	0	430	0	1.67093e-53
	4.55	0.999972	542	0	542	0	542	0	0	6.01	0.999999	431	0	431	0	431	0	2.04085e-53
	4.54	0.999971	543	0	543	0	543	0	0	6.01	0.999999	432	0	432	0	432	0	2.04085e-53
	4.53	0.99997	544	0	544	0	544	0	0	6.01	0.999999	433	0	433	0	433	0	2.04085e-53
	4.52	0.99997	545	0	545	0	545	0	0	6	0.999999	434	0	434	0	434	0	3.38972e-53
	4.51	0.999969	547	0	547	0	547	0	0	6	0.999999	435	0	435	0	435	0	3.38972e-53
	4.5	0.999968	548	0	548	0	548	0	0	6	0.999999	436	0	436	0	436	0	3.38972e-53
	4.48	0.999967	550	0	550	0	550	0	0	6	0.999999	437	0	437	0	437	0	3.38972e-53
	4.47	0.999966	551	0	551	0	551	0	0	6	0.999999	438	0	438	0	438	0	3.38972e-53
	4.45	0.999965	552	0	552	0	552	0	0	6	0.999999	439	0	439	0	439	0	3.38972e-53
	4.44	0.999964	553	0	553	0	553	0	0	6	0.999999	440	0	440	0	440	0	3.38972e-53
	4.42	0.999962	554	0	554	0	554	0	0	6	0.999999	441	0	441	0	441	0	3.38972e-53
	4.39	0.999959	555	0	555	0	555	0	0	6	0.999999	442	0	442	0	442	0	3.38972e-53
	4.38	0.999958	556	0	556	0	556	0	0	6	0.999999	443	0	443	0	443	0	3.38972e-53
	4.36	0.999956	559	0	559	0	559	0	0	6	0.999999	444	0	444	0	444	0	3.38972e-53
	4.33	0.999953	560	0	560	0	560	0	0	6	0.999999	445	0	445	0	445	0	3.38972e-53
	4.3	0.99995	561	0	561	0	561	0	0	6	0.999999	446	0	446	0	446	0	3.38972e-53
	4.28	0.999948	564	0	564	0	564	0	0	6	0.999999	447	0	447	0	447	0	3.38972e-53
	4.25	0.999944	568	0	568	0	568	0	0	6	0.999999	448	0	448	0	448	0	3.38972e-53
	4.24	0.999942	569	0	569	0	569	0	0	6	0.999999	449	0	449	0	449	0	3.38972e-53
	4.23	0.999941	570	0	570	0	570	0	0	6	0.999999	450	0	450	0	450	0	3.38972e-53
	4.21	0.999938	573	0	573	0	573	0	0	6	0.999999	451	0	451	0	451	0	3.38972e-53
	4.2	0.999937	575	0	575	0	575	0	0	5.97	0.999999	452	0	452	0	452	0	5.25431e-53
	4.15	0.999929	577	0	577	0	577	0	0	5.96	0.999999	453	0	453	0	453	0	5.62116e-53
	4.14	0.999928	578	0	578	0	578	0	0	5.96	0.999999	454	0	454	0	454	0	5.62116e-53
	4.12	0.999924	579	0	579	0	579	0	0	5.94	0.999999	455	0	455	0	455	0	6.01089e-53
	4.11	0.999922	584	0	584	0	584	0	0	5.93	0.999999	456	0	456	0	456	0	6.28404e-53
	4.09	0.999919	585	0	585	0	585	0	0	5.92	0.999999	457	0	457	0	457	0	6.56829e-53
	4.06	0.999913	587	0	587	0	587	0	0	5.89	0.999999	458	0	458	0	458	0	7.01635e-53
	4.05	0.999911	590	0	590	0	590	0	0	5.89	0.999999	459	0	459	0	459	0	7.01635e-53
	4.04	0.999909	593	0	593	0	593	0	0	5.88	0.999999	460	0	460	0	460	0	7.49169e-53
	4.03	0.999907	594	0	594	0	594	0	0	5.84	0.999999	461	0	461	0	461	0	7.82445e-53
	4.02	0.999905	603	0	603	0	603	0	0	5.81	0.999998	462	0	462	0	462	0	8.17041e-53
	4.01	0.999902	612	0	612	0	612	0	0	5.75	0.999998	463	0	463	0	463	0	8.71512e-53
	4	0.9999	652	0	652	0	652	0	0	5.75	0.999998	464	0	464	0	464	0	8.71512e-53
	3.96	0.99989	654	0	654	0	654	0	0	5.74	0.999998	465	0	465	0	465	0	9.2922e-53
	3.92	0.99988	656	0	656	0	656	0	0	5.72	0.999998	466	0	466	0	466	0	1.03305e-52
	3.9	0.999874	657	0	657	0	657	0	0	5.72	0.999998	467	0	467	0	467	0	1.03305e-52
	3.89	0.999871	659	0	659	0	659	0	0	5.72	0.999998	468	0	468	0	468	0	1.03305e-52
	3.85	0.999859	660	0	660	0	660	0	0	5.72	0.999998	469	0	469	0	469	0	1.03305e-52
	3.84	0.999855	661	0	661	0	661	0	0	5.71	0.999998	470	0	470	0	470	0	1.17129e-52
	3.83	0.999852	662	0	662	0	662	0	0	5.71	0.999998	471	0	471	0	471	0	1.17129e-52
	3.8	0.999842	664	0	664	0	664	0	0	5.66	0.999998	472	0	472	0	472	0	1.27243e-52
	3.78	0.999834	665	0	665	0	665	0	0	5.66	0.999998	473	0	473	0	473	0	1.27243e-52
	3.75	0.999822	666	0	666	0	666	0	0	5.65	0.999998	474	0	474	0	474	0	1.35334e-52
	3.74	0.999818	667	0	667	0	667	0	0	5.63	0.999998	475	0	475	0	475	0	1.40981e-52
	3.73	0.999814	668	0	668	0	668	0	0	5.6	0.999997	476	0	476	0	476	0	1.46838e-52
	3.71	0.999805	669	0	669	0	669	0	0	5.59	0.999997	477	0	477	0	477	0	1.52911e-52
	3.7	0.9998	671	0	671	0	671	0	0	5.57	0.999997	478	0	478	0	478	0	1.59208e-52
	3.68	0.999791	672	0	672	0	672	0	0	5.54	0.999997	479	0	479	0	479	0	1.69088e-52
	3.67	0.999786	673	0	673	0	673	0	0	5.54	0.999997	480	0	480	0	480	0	1.69088e-52
	3.66	0.999781	675	0	675	0	675	0	0	5.51	0.999997	481	0	481	0	481	0	1.83113e-52
	3.65	0.999776	676	0	676	0	676	0	0	5.51	0.999997	482	0	482	0	482	0	1.83113e-52
	3.63	0.999766	679	0	679	0	679	0	0	5.48	0.999997	483	0	483	0	483	0	1.94304e-52
	3.62	0.99976	681	0	681	0	681	0	0	5.47	0.999997	484	0	484	0	484	0	2.021e-52
	3.61	0.999755	682	0	682	0	682	0	0	5.46	0.999997	485	0	485	0	485	0	2.10174e-52
	3.6	0.999749	684	0	684	0	684	0	0	5.44	0.999996	486	0	486	0	486	0	2.18535e-52
	3.58	0.999737	685	0	685	0	685	0	0	5.42	0.999996	487	0	487	0	487	0	2.31633e-52
	3.57	0.999731	686	0	686	0	686	0	0	5.42	0.999996	488	0	488	0	488	0	2.31633e-52
	3.56	0.999725	688	0	688	0	688	0	0	5.39	0.999996	489	0	489	0	489	0	2.45426e-52
	3.55	0.999718	690	0	690	0	690	0	0	5.38	0.999996	490	0	490	0	490	0	2.59947e-52
	3.52	0.999698	692	0	692	0	692	0	0	5.38	0.999996	491	0	491	0	491	0	2.59947e-52
	3.51	0.999691	693	0	693	0	693	0	0	5.36	0.999996	492	0	492	0	492	0	2.75229e-52
	3.5	0.999684	694	0	694	0	694	0	0	5.35	0.999996	493	0	493	0	493	0	2.85857e-52
	3.49	0.999676	698	0	698	0	698	0	0	5.32	0.999995	494	0	494	0	494	0	2.96848e-52
	3.48	0.999669	699	0	699	0	699	0	0	5.3	0.999995	495	0	495	0	495	0	3.14042e-52
	3.46	0.999653	700	0	700	0	700	0	0	5.3	0.999995	496	0	496	0	496	0	3.14042e-52
	3.45	0.999645	701	0	701	0	701	0	0	5.28	0.999995	497	0	497	0	497	0	3.32116e-52
	3.42	0.99962	702	0	702	0	702	0	0	5.26	0.999995	498	0	498	0	498	0	3.5111e-52
	3.41	0.999611	703	0	703	0	703	0	0	5.26	0.999995	499	0	499	0	499	0	3.5111e-52
	3.39	0.999593	706	0	706	0	706	0	0	5.22	0.999994	500	0	500	0	500	0	3.71065e-52
	3.37	0.999573	707	0	707	0	707	0	0	5.2	0.999994	501	0	501	0	501	0	3.84922e-52
	3.35	0.999553	709	0	709	0	709	0	0	5.18	0.999993	502	0	502	0	502	0	3.99237e-52
	3.34	0.999543	710	0	710	0	710	0	0	5.16	0.999993	503	0	503	0	503	0	4.14023e-52
	3.32	0.999521	712	0	712	0	712	0	0	5.13	0.999993	504	0	504	0	504	0	4.29295e-52
	3.29	0.999487	715	0	715	0	715	0	0	5.11	0.999992	505	0	505	0	505	0	4.45064e-52
	3.28	0.999475	716	0	716	0	716	0	0	5.1	0.999992	506	0	506	0	506	0	4.61346e-52
	3.27	0.999463	721	0	721	0	721	0	0	5.09	0.999992	507	0	507	0	507	0	4.78155e-52
	3.26	0.99945	723	0	723	0	723	0	0	5.08	0.999992	508	0	508	0	508	0	5.04389e-52
	3.23	0.999411	724	0	724	0	724	0	0	5.08	0.999992	509	0	509	0	509	0	5.04389e-52
	3.2	0.999369	725	0	725	0	725	0	0	5.06	0.999991	510	0	510	0	510	0	5.31892e-52
	3.18	0.999339	727	0	727	0	727	0	0	5.05	0.999991	511	0	511	0	511	0	5.50959e-52
	3.17	0.999324	728	0	728	0	728	0	0	5.04	0.999991	512	0	512	0	512	0	5.7063e-52
	3.15	0.999292	729	0	729	0	729	0	0	5.03	0.999991	513	0	513	0	513	0	5.90922e-52
	3.11	0.999224	731	0	731	0	731	0	0	5.02	0.99999	514	0	514	0	514	0	6.22559e-52
	3.1	0.999206	732	0	732	0	732	0	0	5.02	0.99999	515	0	515	0	515	0	6.22559e-52
	3.08	0.999168	735	0	735	0	735	0	0	5.01	0.99999	516	0	516	0	516	0	6.55689e-52
	3.06	0.999129	736	0	736	0	736	0	0	4.99	0.99999	517	0	517	0	517	0	6.90373e-52
	3.05	0.999109	738	0	738	0	738	0	0	4.99	0.99999	518	0	518	0	518	0	6.90373e-52
	3.04	0.999088	740	0	740	0	740	0	0	4.98	0.99999	519	0	519	0	519	0	7.26672e-52
	3.03	0.999067	741	0	741	0	741	0	0	4.95	0.999989	520	0	520	0	520	0	7.51801e-52
	3.01	0.999023	743	0	743	0	743	0	0	4.94	0.999989	521	0	521	0	521	0	7.77697e-52
	2.98	0.998953	744	0	744	0	744	0	0	4.93	0.999988	522	0	522	0	522	0	8.0438e-52
	2.96	0.998904	745	0	745	0	745	0	0	4.91	0.999988	523	0	523	0	523	0	8.45924e-52
	2.95	0.998878	746	0	746	0	746	0	0	4.91	0.999988	524	0	524	0	524	0	8.45924e-52
	2.94	0.998852	747	0	747	0	747	0	0	4.88	0.999987	525	0	525	0	525	0	8.89357e-52
	2.92	0.998798	750	0	750	0	750	0	0	4.82	0.999985	526	0	526	0	526	0	9.19397e-52
	2.91	0.99877	751	0	751	0	751	0	0	4.8	0.999984	527	0	527	0	527	0	9.50331e-52
	2.9	0.998741	753	0	753	0	753	0	0	4.79	0.999984	528	0	528	0	528	0	9.82183e-52
	2.87	0.998651	754	0	754	0	754	0	0	4.77	0.999983	529	0	529	0	529	0	1.01498e-51
	2.85	0.998587	755	0	755	0	755	0	0	4.76	0.999983	530	0	530	0	530	0	1.06598e-51
	2.83	0.998521	756	0	756	0	756	0	0	4.76	0.999983	531	0	531	0	531	0	1.06598e-51
	2.82	0.998486	758	0	758	0	758	0	0	4.75	0.999982	532	0	532	0	532	0	1.13751e-51
	2.81	0.998451	760	0	760	0	760	0	0	4.75	0.999982	533	0	533	0	533	0	1.13751e-51
	2.79	0.998378	763	0	763	0	763	0	0	4.72	0.999981	534	0	534	0	534	0	1.1939e-51
	2.78	0.99834	764	0	764	0	764	0	0	4.67	0.999979	535	0	535	0	535	0	1.23286e-51
	2.77	0.998302	766	0	766	0	766	0	0	4.65	0.999978	536	0	536	0	536	0	1.2934e-51
	2.75	0.998222	768	0	768	0	768	0	0	4.65	0.999978	537	0	537	0	537	0	1.2934e-51
	2.74	0.99818	769	0	769	0	769	0	0	4.6	0.999975	538	0	538	0	538	0	1.35655e-51
	2.71	0.99805	771	0	771	0	771	0	0	4.59	0.999974	539	0	539	0	539	0	1.40016e-51
	2.68	0.997911	772	0	772	0	772	0	0	4.58	0.999974	540	0	540	0	540	0	1.44499e-51
	2.67	0.997862	773	0	773	0	773	0	0	4.55	0.999972	541	0	541	0	541	0	1.51462e-51
	2.66	0.997812	775	0	775	0	775	0	0	4.55	0.999972	542	0	542	0	542	0	1.51462e-51
	2.65	0.997761	776	0	776	0	776	0	0	4.54	0.999971	543	0	543	0	543	0	1.5872e-51
	2.64	0.997709	777	0	777	0	777	0	0	4.53	0.99997	544	0	544	0	544	0	1.63727e-51
	2.62	0.997601	778	0	778	0	778	0	0	4.52	0.99997	545	0	545	0	545	0	1.68874e-51
	2.6	0.997488	779	0	779	0	779	0	0	4.51	0.999969	546	0	546	0	546	0	1.76861e-51
	2.59	0.99743	782	0	782	0	782	0	0	4.51	0.999969	547	0	547	0	547	0	1.76861e-51
	2.57	0.997308	784	0	784	0	784	0	0	4.5	0.999968	548	0	548	0	548	0	1.85181e-51
	2.55	0.997182	786	0	786	0	786	0	0	4.48	0.999967	549	0	549	0	549	0	1.93844e-51
	2.54	0.997116	787	0	787	0	787	0	0	4.48	0.999967	550	0	550	0	550	0	1.93844e-51
	2.53	0.997049	788	0	788	0	788	0	0	4.47	0.999966	551	0	551	0	551	0	2.02862e-51
	2.49	0.996764	790	0	790	0	790	0	0	4.45	0.999965	552	0	552	0	552	0	2.09079e-51
	2.48	0.996689	791	0	791	0	791	0	0	4.44	0.999964	553	0	553	0	553	0	2.15463e-51
	2.46	0.996533	793	0	793	0	793	0	0	4.42	0.999962	554	0	554	0	554	0	2.22018e-51
	2.45	0.996452	796	0	796	0	796	0	0	4.39	0.999959	555	0	555	0	555	0	2.28749e-51
	2.44	0.996369	799	0	799	0	799	0	0	4.38	0.999958	556	0	556	0	556	0	2.35659e-51
	2.43	0.996285	801	0	801	0	801	0	0	4.36	0.999956	557	0	557	0	557	0	2.50035e-51
	2.4	0.996019	802	0	802	0	802	0	0	4.36	0.999956	558	0	558	0	558	0	2.50035e-51
	2.39	0.995926	803	0	803	0	803	0	0	4.36	0.999956	559	0	559	0	559	0	2.50035e-51
	2.37	0.995734	805	0	805	0	805	0	0	4.33	0.999953	560	0	560	0	560	0	2.65179e-51
	2.34	0.995429	806	0	806	0	806	0	0	4.3	0.99995	561	0	561	0	561	0	2.73051e-51
	2.33	0.995323	807	0	807	0	807	0	0	4.28	0.999948	562	0	562	0	562	0	2.89416e-51
	2.3	0.994988	808	0	808	0	808	0	0	4.28	0.999948	563	0	563	0	563	0	2.89416e-51
	2.29	0.994871	809	0	809	0	809	0	0	4.28	0.999948	564	0	564	0	564	0	2.89416e-51
	2.28	0.994752	812	0	812	0	812	0	0	4.25	0.999944	565	0	565	0	565	0	3.20147e-51
	2.26	0.994505	813	0	813	0	813	0	0	4.25	0.999944	566	0	566	0	566	0	3.20147e-51
	2.24	0.994246	814	0	814	0	814	0	0	4.25	0.999944	567	0	567	0	567	0	3.20147e-51
	2.23	0.994112	817	0	817	0	817	0	0	4.25	0.999944	568	0	568	0	568	0	3.20147e-51
	2.22	0.993974	820	0	820	0	820	0	0	4.24	0.999942	569	0	569	0	569	0	3.43829e-51
	2.21	0.993834	821	0	821	0	821	0	0	4.23	0.999941	570	0	570	0	570	0	3.53727e-51
	2.2	0.99369	822	0	822	0	822	0	0	4.21	0.999938	571	0	571	0	571	0	3.74281e-51
	2.19	0.993543	826	0	826	0	826	0	0	4.21	0.999938	572	0	572	0	572	0	3.74281e-51
	2.17	0.993239	827	0	827	0	827	0	0	4.21	0.999938	573	0	573	0	573	0	3.74281e-51
	2.16	0.993082	829	0	829	0	829	0	0	4.2	0.999937	574	0	574	0	574	0	4.01455e-51
	2.15	0.992921	832	0	832	0	832	0	0	4.2	0.999937	575	0	575	0	575	0	4.01455e-51
	2.14	0.992756	837	0	837	0	837	0	0	4.15	0.999929	576	0	576	0	576	0	4.24436e-51
	2.13	0.992587	840	0	840	0	840	0	0	4.15	0.999929	577	0	577	0	577	0	4.24436e-51
	2.12	0.992414	841	0	841	0	841	0	0	4.14	0.999928	578	0	578	0	578	0	4.42429e-51
	2.11	0.992238	842	0	842	0	842	0	0	4.12	0.999924	579	0	579	0	579	0	4.54796e-51
	2.1	0.992057	846	0	846	0	846	0	0	4.11	0.999922	580	0	580	0	580	0	4.93755e-51
	2.09	0.991872	850	0	850	0	850	0	0	4.11	0.999922	581	0	581	0	581	0	4.93755e-51
	2.08	0.991682	855	0	855	0	855	0	0	4.11	0.999922	582	0	582	0	582	0	4.93755e-51
	2.07	0.991489	858	0	858	0	858	0	0	4.11	0.999922	583	0	583	0	583	0	4.93755e-51
	2.06	0.99129	861	0	861	0	861	0	0	4.11	0.999922	584	0	584	0	584	0	4.93755e-51
	2.05	0.991087	865	0	865	0	865	0	0	4.09	0.999919	585	0	585	0	585	0	5.35646e-51
	2.04	0.99088	875	0	875	0	875	0	0	4.06	0.999913	586	0	586	0	586	0	5.5775e-51
	2.03	0.990667	881	0	881	0	881	0	0	4.06	0.999913	587	0	587	0	587	0	5.5775e-51
	2.02	0.99045	888	0	888	0	888	0	0	4.05	0.999911	588	0	588	0	588	0	5.96397e-51
	2.01	0.990228	902	0	902	0	902	0	0	4.05	0.999911	589	0	589	0	589	0	5.96397e-51
	2	0.99	1051	0	1051	0	1051	0	0	4.05	0.999911	590	0	590	0	590	0	5.96397e-51
	1.92	0.987977	1053	0	1053	0	1053	0	0	4.04	0.999909	591	0	591	0	591	0	6.45903e-51
	1.89	0.987118	1055	0	1055	0	1055	0	0	4.04	0.999909	592	0	592	0	592	0	6.45903e-51
	1.85	0.985875	1057	0	1057	0	1057	0	0	4.04	0.999909	593	0	593	0	593	0	6.45903e-51
	1.84	0.985546	1058	0	1058	0	1058	0	0	4.03	0.999907	594	0	594	0	594	0	6.80908e-51
	1.83	0.985209	1060	0	1060	0	1060	0	0	4.02	0.999905	595	0	595	0	595	0	7.75936e-51
	1.82	0.984864	1062	0	1062	0	1062	0	0	4.02	0.999905	596	0	596	0	596	0	7.75936e-51
	1.8	0.984151	1065	0	1065	0	1065	0	0	4.02	0.999905	597	0	597	0	597	0	7.75936e-51
	1.79	0.983782	1066	0	1066	0	1066	0	0	4.02	0.999905	598	0	598	0	598	0	7.75936e-51
	1.77	0.983018	1067	0	1067	0	1067	0	0	4.02	0.999905	599	0	599	0	599	0	7.75936e-51
	1.75	0.982217	1068	0	1068	0	1068	0	0	4.02	0.999905	600	0	600	0	600	0	7.75936e-51
	1.74	0.981803	1072	0	1072	0	1072	0	0	4.02	0.999905	601	0	601	0	601	0	7.75936e-51
	1.73	0.981379	1074	0	1074	0	1074	0	0	4.02	0.999905	602	0	602	0	602	0	7.75936e-51
	1.72	0.980945	1075	0	1075	0	1075	0	0	4.02	0.999905	603	0	603	0	603	0	7.75936e-51
	1.71	0.980502	1077	0	1077	0	1077	0	0	4.01	0.999902	604	0	604	0	604	0	9.77313e-51
	1.69	0.979583	1078	0	1078	0	1078	0	0	4.01	0.999902	605	0	605	0	605	0	9.77313e-51
	1.68	0.979107	1079	0	1079	0	1079	0	0	4.01	0.999902	606	0	606	0	606	0	9.77313e-51
	1.66	0.978122	1081	0	1081	0	1081	0	0	4.01	0.999902	607	0	607	0	607	0	9.77313e-51
	1.64	0.977091	1084	0	1084	0	1084	0	0	4.01	0.999902	608	0	608	0	608	0	9.77313e-51
	1.63	0.976558	1085	0	1085	0	1085	0	0	4.01	0.999902	609	0	609	0	609	0	9.77313e-51
	1.6	0.974881	1087	0	1087	0	1087	0	0	4.01	0.999902	610	0	610	0	610	0	9.77313e-51
	1.59	0.974296	1088	0	1088	0	1088	0	0	4.01	0.999902	611	0	611	0	611	0	9.77313e-51
	1.57	0.973085	1090	0	1090	0	1090	0	0	4.01	0.999902	612	0	612	0	612	0	9.77313e-51
	1.56	0.972458	1091	0	1091	0	1091	0	0	4	0.9999	613	0	613	0	613	0	1.78735e-50
	1.55	0.971816	1093	0	1093	0	1093	0	0	4	0.9999	614	0	614	0	614	0	1.78735e-50
	1.54	0.97116	1096	0	1096	0	1096	0	0	4	0.9999	615	0	615	0	615	0	1.78735e-50
	1.53	0.970488	1098	0	1098	0	1098	0	0	4	0.9999	616	0	616	0	616	0	1.78735e-50
	1.52	0.9698	1100	0	1100	0	1100	0	0	4	0.9999	617	0	617	0	617	0	1.78735e-50
	1.51	0.969097	1102	0	1102	0	1102	0	0	4	0.9999	618	0	618	0	618	0	1.78735e-50
	1.49	0.967641	1103	0	1103	0	1103	0	0	4	0.9999	619	0	619	0	619	0	1.78735e-50
	1.48	0.966887	1104	0	1104	0	1104	0	0	4	0.9999	620	0	620	0	620	0	1.78735e-50
	1.47	0.966116	1105	0	1105	0	1105	0	0	4	0.9999	621	0	621	0	621	0	1.78735e-50
	1.46	0.965326	1108	0	1108	0	1108	0	0	4	0.9999	622	0	622	0	622	0	1.78735e-50
	1.45	0.964519	1109	0	1109	0	1109	0	0	4	0.9999	623	0	623	0	623	0	1.78735e-50
	1.44	0.963692	1110	0	1110	0	1110	0	0	4	0.9999	624	0	624	0	624	0	1.78735e-50
	1.43	0.962846	1114	0	1114	0	1114	0	0	4	0.9999	625	0	625	0	625	0	1.78735e-50
	1.41	0.961095	1115	0	1115	0	1115	0	0	4	0.9999	626	0	626	0	626	0	1.78735e-50
	1.4	0.960189	1117	0	1117	0	1117	0	0	4	0.9999	627	0	627	0	627	0	1.78735e-50
	1.39	0.959262	1118	0	1118	0	1118	0	0	4	0.9999	628	0	628	0	628	0	1.78735e-50
	1.36	0.956348	1120	0	1120	0	1120	0	0	4	0.9999	629	0	629	0	629	0	1.78735e-50
	1.35	0.955332	1121	0	1121	0	1121	0	0	4	0.9999	630	0	630	0	630	0	1.78735e-50
	1.33	0.953226	1123	0	1123	0	1123	0	0	4	0.9999	631	0	631	0	631	0	1.78735e-50
	1.31	0.951022	1125	0	1125	0	1125	0	0	4	0.9999	632	0	632	0	632	0	1.78735e-50
	1.3	0.949881	1127	0	1127	0	1127	0	0	4	0.9999	633	0	633	0	633	0	1.78735e-50
	1.29	0.948714	1129	0	1129	0	1129	0	0	4	0.9999	634	0	634	0	634	0	1.78735e-50
	1.28	0.947519	1130	0	1130	0	1130	0	0	4	0.9999	635	0	635	0	635	0	1.78735e-50
	1.27	0.946297	1131	0	1131	0	1131	0	0	4	0.9999	636	0	636	0	636	0	1.78735e-50
	1.26	0.945046	1132	0	1132	0	1132	0	0	4	0.9999	637	0	637	0	637	0	1.78735e-50
	1.24	0.942456	1133	0	1133	0	1133	0	0	4	0.9999	638	0	638	0	638	0	1.78735e-50
	1.22	0.939744	1135	0	1135	0	1135	0	0	4	0.9999	639	0	639	0	639	0	1.78735e-50
	1.21	0.938341	1136	0	1136	0	1136	0	0	4	0.9999	640	0	640	0	640	0	1.78735e-50
	1.19	0.935435	1137	0	1137	0	1137	0	0	4	0.9999	641	0	641	0	641	0	1.78735e-50
	1.18	0.933931	1138	0	1138	0	1138	0	0	4	0.9999	642	0	642	0	642	0	1.78735e-50
	1.16	0.930817	1140	0	1140	0	1140	0	0	4	0.9999	643	0	643	0	643	0	1.78735e-50
	1.15	0.929205	1141	0	1141	0	1141	0	0	4	0.9999	644	0	644	0	644	0	1.78735e-50
	1.13	0.925869	1142	0	1142	0	1142	0	0	4	0.9999	645	0	645	0	645	0	1.78735e-50
	1.12	0.924142	1145	0	1145	0	1145	0	0	4	0.9999	646	0	646	0	646	0	1.78735e-50
	1.11	0.922375	1146	0	1146	0	1146	0	0	4	0.9999	647	0	647	0	647	0	1.78735e-50
	1.1	0.920567	1147	0	1147	0	1147	0	0	4	0.9999	648	0	648	0	648	0	1.78735e-50
	1.09	0.918717	1148	0	1148	0	1148	0	0	4	0.9999	649	0	649	0	649	0	1.78735e-50
	1.07	0.914886	1149	0	1149	0	1149	0	0	4	0.9999	650	0	650	0	650	0	1.78735e-50
	1.06	0.912904	1150	0	1150	0	1150	0	0	4	0.9999	651	0	651	0	651	0	1.78735e-50
	1.05	0.910875	1151	0	1151	0	1151	0	0	4	0.9999	652	0	652	0	652	0	1.78735e-50
	1.04	0.908799	1152	0	1152	0	1152	0	0	3.96	0.99989	653	0	653	0	653	0	2.9377e-50
	1.03	0.906675	1153	0	1153	0	1153	0	0	3.96	0.99989	654	0	654	0	654	0	2.9377e-50
	1.02	0.904501	1156	0	1156	0	1156	0	0	3.92	0.99988	655	0	655	0	655	0	3.07814e-50
	1.01	0.902276	1158	0	1158	0	1158	0	0	3.92	0.99988	656	0	656	0	656	0	3.07814e-50
	1	0.9	1159	0	1159	0	1159	0	0	3.9	0.999874	657	0	657	0	657	0	3.18772e-50
	0.99	0.897671	1161	0	1161	0	1161	0	0	3.89	0.999871	658	0	658	0	658	0	3.30107e-50
	0.98	0.895287	1162	0	1162	0	1162	0	0	3.89	0.999871	659	0	659	0	659	0	3.30107e-50
	0.97	0.892848	1163	1	1162	2	1164	0.00171821	0.00168919	3.85	0.999859	660	0	660	0	660	0	3.41835e-50
	0.96	0.890352	1164	1	1163	2	1165	0.00171674	0.00168919	3.84	0.999855	661	0	661	0	661	0	3.49879e-50
	0.95	0.887798	1165	1	1164	2	1166	0.00171527	0.00168919	3.83	0.999852	662	0	662	0	662	0	3.58108e-50
	0.94	0.885185	1166	1	1165	2	1167	0.0017138	0.00168919	3.8	0.999842	663	0	663	0	663	0	3.70809e-50
	0.92	0.879774	1168	1	1167	2	1169	0.00171086	0.00168919	3.8	0.999842	664	0	664	0	664	0	3.70809e-50
	0.91	0.876973	1169	1	1168	2	1170	0.0017094	0.00168919	3.78	0.999834	665	0	665	0	665	0	3.83954e-50
	0.9	0.874107	1172	1	1171	2	1173	0.00170503	0.00168919	3.75	0.999822	666	0	666	0	666	0	3.92972e-50
	0.88	0.868174	1176	1	1175	2	1177	0.00169924	0.00168919	3.74	0.999818	667	0	667	0	667	0	4.02199e-50
	0.87	0.865104	1177	1	1176	2	1178	0.00169779	0.00168919	3.73	0.999814	668	0	668	0	668	0	4.11642e-50
	0.86	0.861962	1179	1	1178	2	1180	0.00169492	0.00168919	3.71	0.999805	669	0	669	0	669	0	4.21306e-50
	0.85	0.858746	1180	1	1179	2	1181	0.00169348	0.00168919	3.7	0.9998	670	0	670	0	670	0	4.36228e-50
	0.84	0.855456	1181	1	1180	2	1182	0.00169205	0.00168919	3.7	0.9998	671	0	671	0	671	0	4.36228e-50
	0.83	0.852089	1183	1	1182	2	1184	0.00168919	0.00168919	3.68	0.999791	672	0	672	0	672	0	4.5168e-50
	0.82	0.848644	1183	2	1181	4	1185	0.00337553	0.0033557	3.67	0.999786	673	0	673	0	673	0	4.62286e-50
	0.81	0.845118	1184	2	1182	4	1186	0.00337268	0.0033557	3.66	0.999781	674	0	674	0	674	0	4.78668e-50
	0.8	0.841511	1185	2	1183	4	1187	0.00336984	0.0033557	3.66	0.999781	675	0	675	0	675	0	4.78668e-50
	0.79	0.837819	1187	2	1185	4	1189	0.00336417	0.0033557	3.65	0.999776	676	0	676	0	676	0	4.95638e-50
	0.78	0.834041	1190	2	1188	4	1192	0.0033557	0.0033557	3.63	0.999766	677	0	677	0	677	0	5.1922e-50
	0.76	0.82622	1190	3	1187	6	1193	0.00502934	0.00495458	3.63	0.999766	678	0	678	0	678	0	5.1922e-50
	0.74	0.81803	1191	3	1188	6	1194	0.00502513	0.00495458	3.63	0.999766	679	0	679	0	679	0	5.1922e-50
	0.72	0.809454	1193	3	1190	6	1196	0.00501672	0.00495458	3.62	0.99976	680	0	680	0	680	0	5.50319e-50
	0.71	0.805016	1195	3	1192	6	1198	0.00500835	0.00495458	3.62	0.99976	681	0	681	0	681	0	5.50319e-50
	0.7	0.800474	1196	3	1193	6	1199	0.00500417	0.00495458	3.61	0.999755	682	0	682	0	682	0	5.69891e-50
	0.69	0.795826	1199	3	1196	6	1202	0.00499168	0.00495458	3.6	0.999749	683	0	683	0	683	0	5.90182e-50
	0.68	0.79107	1202	3	1199	6	1205	0.00497925	0.00495458	3.6	0.999749	684	0	684	0	684	0	5.90182e-50
	0.67	0.786204	1204	3	1201	6	1207	0.004971	0.00495458	3.58	0.999737	685	0	685	0	685	0	6.11223e-50
	0.66	0.781224	1206	3	1203	6	1209	0.00496278	0.00495458	3.57	0.999731	686	0	686	0	686	0	6.25682e-50
	0.65	0.776128	1208	3	1205	6	1211	0.00495458	0.00495458	3.56	0.999725	687	0	687	0	687	0	6.48045e-50
	0.64	0.770913	1209	4	1205	8	1213	0.00659522	0.00659522	3.56	0.999725	688	0	688	0	688	0	6.48045e-50
	0.63	0.765577	1210	5	1205	10	1215	0.00823045	0.00821018	3.55	0.999718	689	0	689	0	689	0	6.79172e-50
	0.62	0.760117	1213	5	1208	10	1218	0.00821018	0.00821018	3.55	0.999718	690	0	690	0	690	0	6.79172e-50
	0.61	0.754529	1216	6	1210	12	1222	0.00981997	0.00968523	3.52	0.999698	691	0	691	0	691	0	7.11878e-50
	0.59	0.74296	1217	6	1211	12	1223	0.00981194	0.00968523	3.52	0.999698	692	0	692	0	692	0	7.11878e-50
	0.58	0.736973	1221	6	1215	12	1227	0.00977995	0.00968523	3.51	0.999691	693	0	693	0	693	0	7.37499e-50
	0.57	0.730847	1223	6	1217	12	1229	0.00976404	0.00968523	3.5	0.999684	694	0	694	0	694	0	7.55123e-50
	0.55	0.718162	1228	6	1222	12	1234	0.00972447	0.00968523	3.49	0.999676	695	0	695	0	695	0	8.0118e-50
	0.54	0.711597	1229	6	1223	12	1235	0.0097166	0.00968523	3.49	0.999676	696	0	696	0	696	0	8.0118e-50
	0.53	0.704879	1233	6	1227	12	1239	0.00968523	0.00968523	3.49	0.999676	697	0	697	0	697	0	8.0118e-50
	0.52	0.698005	1234	7	1227	14	1241	0.0112812	0.0112812	3.49	0.999676	698	0	698	0	698	0	8.0118e-50
	0.51	0.69097	1235	8	1227	16	1243	0.0128721	0.0127186	3.48	0.999669	699	0	699	0	699	0	8.50264e-50
	0.5	0.683772	1237	8	1229	16	1245	0.0128514	0.0127186	3.46	0.999653	700	0	700	0	700	0	8.70798e-50
	0.49	0.676406	1239	8	1231	16	1247	0.0128308	0.0127186	3.45	0.999645	701	0	701	0	701	0	8.9187e-50
	0.48	0.668869	1240	8	1232	16	1248	0.0128205	0.0127186	3.42	0.99962	702	0	702	0	702	0	9.13496e-50
	0.47	0.661156	1241	8	1233	16	1249	0.0128102	0.0127186	3.41	0.999611	703	0	703	0	703	0	9.35694e-50
	0.46	0.653263	1242	8	1234	16	1250	0.0128	0.0127186	3.39	0.999593	704	0	704	0	704	0	9.81879e-50
	0.45	0.645187	1244	8	1236	16	1252	0.0127796	0.0127186	3.39	0.999593	705	0	705	0	705	0	9.81879e-50
	0.44	0.636922	1247	8	1239	16	1255	0.012749	0.0127186	3.39	0.999593	706	0	706	0	706	0	9.81879e-50
	0.43	0.628465	1248	8	1240	16	1256	0.0127389	0.0127186	3.37	0.999573	707	0	707	0	707	0	1.03058e-49
	0.42	0.619811	1250	8	1242	16	1258	0.0127186	0.0127186	3.35	0.999553	708	0	708	0	708	0	1.06885e-49
	0.41	0.610955	1251	9	1242	18	1260	0.0142857	0.0141287	3.35	0.999553	709	0	709	0	709	0	1.06885e-49
	0.39	0.59262	1255	9	1246	18	1264	0.0142405	0.0141287	3.34	0.999543	710	0	710	0	710	0	1.1087e-49
	0.38	0.583131	1257	9	1248	18	1266	0.014218	0.0141287	3.32	0.999521	711	0	711	0	711	0	1.1502e-49
	0.37	0.57342	1259	9	1250	18	1268	0.0141956	0.0141287	3.32	0.999521	712	0	712	0	712	0	1.1502e-49
	0.36	0.563484	1261	9	1252	18	1270	0.0141732	0.0141287	3.29	0.999487	713	0	713	0	713	0	1.22329e-49
	0.35	0.553316	1265	9	1256	18	1274	0.0141287	0.0141287	3.29	0.999487	714	0	714	0	714	0	1.22329e-49
	0.34	0.542912	1267	10	1257	20	1277	0.0156617	0.0156495	3.29	0.999487	715	0	715	0	715	0	1.22329e-49
	0.33	0.532265	1268	10	1258	20	1278	0.0156495	0.0156495	3.28	0.999475	716	0	716	0	716	0	1.28551e-49
	0.32	0.52137	1271	11	1260	22	1282	0.0171607	0.0171607	3.27	0.999463	717	0	717	0	717	0	1.38566e-49
	0.31	0.510221	1271	12	1259	24	1283	0.0187062	0.0186625	3.27	0.999463	718	0	718	0	718	0	1.38566e-49
	0.3	0.498813	1274	12	1262	24	1286	0.0186625	0.0186625	3.27	0.999463	719	0	719	0	719	0	1.38566e-49
	0.29	0.487139	1277	14	1263	28	1291	0.0216886	0.0216383	3.27	0.999463	720	0	720	0	720	0	1.38566e-49
	0.28	0.475193	1280	14	1266	28	1294	0.0216383	0.0216383	3.27	0.999463	721	0	721	0	721	0	1.38566e-49
	0.27	0.462968	1282	15	1267	30	1297	0.0231303	0.0229183	3.26	0.99945	722	0	722	0	722	0	1.51386e-49
	0.26	0.450459	1285	15	1270	30	1300	0.0230769	0.0229183	3.26	0.99945	723	0	723	0	723	0	1.51386e-49
	0.25	0.437659	1288	15	1273	30	1303	0.0230238	0.0229183	3.23	0.999411	724	0	724	0	724	0	1.57291e-49
	0.24	0.42456	1294	15	1279	30	1309	0.0229183	0.0229183	3.2	0.999369	725	0	725	0	725	0	1.61374e-49
	0.23	0.411156	1296	16	1280	32	1312	0.0243902	0.0241875	3.18	0.999339	726	0	726	0	726	0	1.6773e-49
	0.22	0.39744	1302	16	1286	32	1318	0.0242792	0.0241875	3.18	0.999339	727	0	727	0	727	0	1.6773e-49
	0.21	0.383405	1307	16	1291	32	1323	0.0241875	0.0241875	3.17	0.999324	728	0	728	0	728	0	1.74376e-49
	0.2	0.369043	1309	18	1291	36	1327	0.0271289	0.0271289	3.15	0.999292	729	0	729	0	729	0	1.78976e-49
	0.19	0.354346	1313	21	1292	42	1334	0.0314843	0.0314843	3.11	0.999224	730	0	730	0	730	0	1.86141e-49
	0.18	0.339307	1315	24	1291	48	1339	0.0358476	0.0358476	3.11	0.999224	731	0	731	0	731	0	1.86141e-49
	0.17	0.323917	1320	25	1295	50	1345	0.0371747	0.0370645	3.1	0.999206	732	0	732	0	732	0	1.93642e-49
	0.16	0.308169	1324	25	1299	50	1349	0.0370645	0.0370645	3.08	0.999168	733	0	733	0	733	0	2.04198e-49
	0.15	0.292054	1331	26	1305	52	1357	0.0383198	0.0383198	3.08	0.999168	734	0	734	0	734	0	2.04198e-49
	0.14	0.275564	1335	27	1308	54	1362	0.0396476	0.0396476	3.08	0.999168	735	0	735	0	735	0	2.04198e-49
	0.13	0.25869	1340	28	1312	56	1368	0.0409357	0.0406977	3.06	0.999129	736	0	736	0	736	0	2.15433e-49
	0.12	0.241422	1348	28	1320	56	1376	0.0406977	0.0406977	3.05	0.999109	737	0	737	0	737	0	2.24336e-49
	0.11	0.223753	1353	31	1322	62	1384	0.0447977	0.0447977	3.05	0.999109	738	0	738	0	738	0	2.24336e-49
	0.1	0.205672	1366	34	1332	68	1400	0.0485714	0.0485714	3.04	0.999088	739	0	739	0	739	0	2.36888e-49
	0.09	0.187169	1377	36	1341	72	1413	0.0509554	0.0509554	3.04	0.999088	740	0	740	0	740	0	2.36888e-49
	0.08	0.168236	1384	39	1345	78	1423	0.0548138	0.0542797	3.03	0.999067	741	0	741	0	741	0	2.46848e-49
	0.07	0.148862	1398	39	1359	78	1437	0.0542797	0.0542797	3.01	0.999023	742	0	742	0	742	0	2.57306e-49
	0.06	0.129036	1408	48	1360	96	1456	0.0659341	0.0659341	3.01	0.999023	743	0	743	0	743	0	2.57306e-49
	0.05	0.108749	1428	58	1370	116	1486	0.0780619	0.0780619	2.98	0.998953	744	0	744	0	744	0	2.68293e-49
										2.96	0.998904	745	0	745	0	745	0	2.75927e-49
										2.95	0.998878	746	0	746	0	746	0	2.8382e-49
										2.94	0.998852	747	0	747	0	747	0	2.91984e-49
										2.92	0.998798	748	0	748	0	748	0	3.09166e-49
										2.92	0.998798	749	0	749	0	749	0	3.09166e-49
										2.92	0.998798	750	0	750	0	750	0	3.09166e-49
										2.91	0.99877	751	0	751	0	751	0	3.27569e-49
										2.9	0.998741	752	0	752	0	752	0	3.42235e-49
										2.9	0.998741	753	0	753	0	753	0	3.42235e-49
										2.87	0.998651	754	0	754	0	754	0	3.57694e-49
										2.85	0.998587	755	0	755	0	755	0	3.68466e-49
										2.83	0.998521	756	0	756	0	756	0	3.79631e-49
										2.82	0.998486	757	0	757	0	757	0	3.9715e-49
										2.82	0.998486	758	0	758	0	758	0	3.9715e-49
										2.81	0.998451	759	0	759	0	759	0	4.22047e-49
										2.81	0.998451	760	0	760	0	760	0	4.22047e-49
										2.79	0.998378	761	0	761	0	761	0	4.55866e-49
										2.79	0.998378	762	0	762	0	762	0	4.55866e-49
										2.79	0.998378	763	0	763	0	763	0	4.55866e-49
										2.78	0.99834	764	0	764	0	764	0	4.85298e-49
										2.77	0.998302	765	0	765	0	765	0	5.08886e-49
										2.77	0.998302	766	0	766	0	766	0	5.08886e-49
										2.75	0.998222	767	0	767	0	767	0	5.42532e-49
										2.75	0.998222	768	0	768	0	768	0	5.42532e-49
										2.74	0.99818	769	0	769	0	769	0	5.69542e-49
										2.71	0.99805	770	0	770	0	770	0	5.98198e-49
										2.71	0.99805	771	0	771	0	771	0	5.98198e-49
										2.68	0.997911	772	0	772	0	772	0	6.28618e-49
										2.67	0.997862	773	0	773	0	773	0	6.49941e-49
										2.66	0.997812	774	0	774	0	774	0	6.83594e-49
										2.66	0.997812	775	0	775	0	775	0	6.83594e-49
										2.65	0.997761	776	0	776	0	776	0	7.19382e-49
										2.64	0.997709	777	0	777	0	777	0	7.44505e-49
										2.62	0.997601	778	0	778	0	778	0	7.70699e-49
										2.6	0.997488	779	0	779	0	779	0	7.98019e-49
										2.59	0.99743	780	0	780	0	780	0	8.56264e-49
										2.59	0.99743	781	0	781	0	781	0	8.56264e-49
										2.59	0.99743	782	0	782	0	782	0	8.56264e-49
										2.57	0.997308	783	0	783	0	783	0	9.36491e-49
										2.57	0.997308	784	0	784	0	784	0	9.36491e-49
										2.55	0.997182	785	0	785	0	785	0	1.0073e-48
										2.55	0.997182	786	0	786	0	786	0	1.0073e-48
										2.54	0.997116	787	0	787	0	787	0	1.06468e-48
										2.53	0.997049	788	0	788	0	788	0	1.10515e-48
										2.49	0.996764	789	0	789	0	789	0	1.16939e-48
										2.49	0.996764	790	0	790	0	790	0	1.16939e-48
										2.48	0.996689	791	0	791	0	791	0	1.2382e-48
										2.46	0.996533	792	0	792	0	792	0	1.31196e-48
										2.46	0.996533	793	0	793	0	793	0	1.31196e-48
										2.45	0.996452	794	0	794	0	794	0	1.44705e-48
										2.45	0.996452	795	0	795	0	795	0	1.44705e-48
										2.45	0.996452	796	0	796	0	796	0	1.44705e-48
										2.44	0.996369	797	0	797	0	797	0	1.632e-48
										2.44	0.996369	798	0	798	0	798	0	1.632e-48
										2.44	0.996369	799	0	799	0	799	0	1.632e-48
										2.43	0.996285	800	0	800	0	800	0	1.80822e-48
										2.43	0.996285	801	0	801	0	801	0	1.80822e-48
										2.4	0.996019	802	0	802	0	802	0	1.92495e-48
										2.39	0.995926	803	0	803	0	803	0	2.00781e-48
										2.37	0.995734	804	0	804	0	804	0	2.14028e-48
										2.37	0.995734	805	0	805	0	805	0	2.14028e-48
										2.34	0.995429	806	0	806	0	806	0	2.28336e-48
										2.33	0.995323	807	0	807	0	807	0	2.38513e-48
										2.3	0.994988	808	0	808	0	808	0	2.49238e-48
										2.29	0.994871	809	0	809	0	809	0	2.60544e-48
										2.28	0.994752	810	0	810	0	810	0	2.85048e-48
										2.28	0.994752	811	0	811	0	811	0	2.85048e-48
										2.28	0.994752	812	0	812	0	812	0	2.85048e-48
										2.26	0.994505	813	0	813	0	813	0	3.12352e-48
										2.24	0.994246	814	0	814	0	814	0	3.27167e-48
										2.23	0.994112	815	0	815	0	815	0	3.59384e-48
										2.23	0.994112	816	0	816	0	816	0	3.59384e-48
										2.23	0.994112	817	0	817	0	817	0	3.59384e-48
										2.22	0.993974	818	0	818	0	818	0	4.15064e-48
										2.22	0.993974	819	0	819	0	819	0	4.15064e-48
										2.22	0.993974	820	0	820	0	820	0	4.15064e-48
										2.21	0.993834	821	0	821	0	821	0	4.57891e-48
										2.2	0.99369	822	0	822	0	822	0	4.81255e-48
										2.19	0.993543	823	0	823	0	823	0	5.46097e-48
										2.19	0.993543	824	0	824	0	824	0	5.46097e-48
										2.19	0.993543	825	0	825	0	825	0	5.46097e-48
										2.19	0.993543	826	0	826	0	826	0	5.46097e-48
										2.17	0.993239	827	0	827	0	827	0	6.21478e-48
										2.16	0.993082	828	0	828	0	828	0	6.72573e-48
										2.16	0.993082	829	0	829	0	829	0	6.72573e-48
										2.15	0.992921	830	0	830	0	830	0	7.69112e-48
										2.15	0.992921	831	0	831	0	831	0	7.69112e-48
										2.15	0.992921	832	0	832	0	832	0	7.69112e-48
										2.14	0.992756	833	0	833	0	833	0	9.59468e-48
										2.14	0.992756	834	0	834	0	834	0	9.59468e-48
										2.14	0.992756	835	0	835	0	835	0	9.59468e-48
										2.14	0.992756	836	0	836	0	836	0	9.59468e-48
										2.14	0.992756	837	0	837	0	837	0	9.59468e-48
										2.13	0.992587	838	0	838	0	838	0	1.207e-47
										2.13	0.992587	839	0	839	0	839	0	1.207e-47
										2.13	0.992587	840	0	840	0	840	0	1.207e-47
										2.12	0.992414	841	0	841	0	841	0	1.35819e-47
										2.11	0.992238	842	0	842	0	842	0	1.44194e-47
										2.1	0.992057	843	0	843	0	843	0	1.6788e-47
										2.1	0.992057	844	0	844	0	844	0	1.6788e-47
										2.1	0.992057	845	0	845	0	845	0	1.6788e-47
										2.1	0.992057	846	0	846	0	846	0	1.6788e-47
										2.09	0.991872	847	0	847	0	847	0	2.15761e-47
										2.09	0.991872	848	0	848	0	848	0	2.15761e-47
										2.09	0.991872	849	0	849	0	849	0	2.15761e-47
										2.09	0.991872	850	0	850	0	850	0	2.15761e-47
										2.08	0.991682	851	0	851	0	851	0	2.89472e-47
										2.08	0.991682	852	0	852	0	852	0	2.89472e-47
										2.08	0.991682	853	0	853	0	853	0	2.89472e-47
										2.08	0.991682	854	0	854	0	854	0	2.89472e-47
										2.08	0.991682	855	0	855	0	855	0	2.89472e-47
										2.07	0.991489	856	0	856	0	856	0	3.79956e-47
										2.07	0.991489	857	0	857	0	857	0	3.79956e-47
										2.07	0.991489	858	0	858	0	858	0	3.79956e-47
										2.06	0.99129	859	0	859	0	859	0	4.69174e-47
										2.06	0.99129	860	0	860	0	860	0	4.69174e-47
										2.06	0.99129	861	0	861	0	861	0	4.69174e-47
										2.05	0.991087	862	0	862	0	862	0	6.04746e-47
										2.05	0.991087	863	0	863	0	863	0	6.04746e-47
										2.05	0.991087	864	0	864	0	864	0	6.04746e-47
										2.05	0.991087	865	0	865	0	865	0	6.04746e-47
										2.04	0.99088	866	0	866	0	866	0	1.03146e-46
										2.04	0.99088	867	0	867	0	867	0	1.03146e-46
										2.04	0.99088	868	0	868	0	868	0	1.03146e-46
										2.04	0.99088	869	0	869	0	869	0	1.03146e-46
										2.04	0.99088	870	0	870	0	870	0	1.03146e-46
										2.04	0.99088	871	0	871	0	871	0	1.03146e-46
										2.04	0.99088	872	0	872	0	872	0	1.03146e-46
										2.04	0.99088	873	0	873	0	873	0	1.03146e-46
										2.04	0.99088	874	0	874	0	874	0	1.03146e-46
										2.04	0.99088	875	0	875	0	875	0	1.03146e-46
										2.03	0.990667	876	0	876	0	876	0	1.98717e-46
										2.03	0.990667	877	0	877	0	877	0	1.98717e-46
										2.03	0.990667	878	0	878	0	878	0	1.98717e-46
										2.03	0.990667	879	0	879	0	879	0	1.98717e-46
										2.03	0.990667	880	0	880	0	880	0	1.98717e-46
										2.03	0.990667	881	0	881	0	881	0	1.98717e-46
										2.02	0.99045	882	0	882	0	882	0	3.51774e-46
										2.02	0.99045	883	0	883	0	883	0	3.51774e-46
										2.02	0.99045	884	0	884	0	884	0	3.51774e-46
										2.02	0.99045	885	0	885	0	885	0	3.51774e-46
										2.02	0.99045	886	0	886	0	886	0	3.51774e-46
										2.02	0.99045	887	0	887	0	887	0	3.51774e-46
										2.02	0.99045	888	0	888	0	888	0	3.51774e-46
										2.01	0.990228	889	0	889	0	889	0	9.5723e-46
										2.01	0.990228	890	0	890	0	890	0	9.5723e-46
										2.01	0.990228	891	0	891	0	891	0	9.5723e-46
										2.01	0.990228	892	0	892	0	892	0	9.5723e-46
										2.01	0.990228	893	0	893	0	893	0	9.5723e-46
										2.01	0.990228	894	0	894	0	894	0	9.5723e-46
										2.01	0.990228	895	0	895	0	895	0	9.5723e-46
										2.01	0.990228	896	0	896	0	896	0	9.5723e-46
										2.01	0.990228	897	0	897	0	897	0	9.5723e-46
										2.01	0.990228	898	0	898	0	898	0	9.5723e-46
										2.01	0.990228	899	0	899	0	899	0	9.5723e-46
										2.01	0.990228	900	0	900	0	900	0	9.5723e-46
										2.01	0.990228	901	0	901	0	901	0	9.5723e-46
										2.01	0.990228	902	0	902	0	902	0	9.5723e-46
										2	0.99	903	0	903	0	903	0	1.9299e-40
										2	0.99	904	0	904	0	904	0	1.9299e-40
										2	0.99	905	0	905	0	905	0	1.9299e-40
										2	0.99	906	0	906	0	906	0	1.9299e-40
										2	0.99	907	0	907	0	907	0	1.9299e-40
										2	0.99	908	0	908	0	908	0	1.9299e-40
										2	0.99	909	0	909	0	909	0	1.9299e-40
										2	0.99	910	0	910	0	910	0	1.9299e-40
										2	0.99	911	0	911	0	911	0	1.9299e-40
										2	0.99	912	0	912	0	912	0	1.9299e-40
										2	0.99	913	0	913	0	913	0	1.9299e-40
										2	0.99	914	0	914	0	914	0	1.9299e-40
										2	0.99	915	0	915	0	915	0	1.9299e-40
										2	0.99	916	0	916	0	916	0	1.9299e-40
										2	0.99	917	0	917	0	917	0	1.9299e-40
										2	0.99	918	0	918	0	918	0	1.9299e-40
										2	0.99	919	0	919	0	919	0	1.9299e-40
										2	0.99	920	0	920	0	920	0	1.9299e-40
										2	0.99	921	0	921	0	921	0	1.9299e-40
										2	0.99	922	0	922	0	922	0	1.9299e-40
										2	0.99	923	0	923	0	923	0	1.9299e-40
										2	0.99	924	0	924	0	924	0	1.9299e-40
										2	0.99	925	0	925	0	925	0	1.9299e-40
										2	0.99	926	0	926	0	926	0	1.9299e-40
										2	0.99	927	0	927	0	927	0	1.9299e-40
										2	0.99	928	0	928	0	928	0	1.9299e-40
										2	0.99	929	0	929	0	929	0	1.9299e-40
										2	0.99	930	0	930	0	930	0	1.9299e-40
										2	0.99	931	0	931	0	931	0	1.9299e-40
										2	0.99	932	0	932	0	932	0	1.9299e-40
										2	0.99	933	0	933	0	933	0	1.9299e-40
										2	0.99	934	0	934	0	934	0	1.9299e-40
										2	0.99	935	0	935	0	935	0	1.9299e-40
										2	0.99	936	0	936	0	936	0	1.9299e-40
										2	0.99	937	0	937	0	937	0	1.9299e-40
										2	0.99	938	0	938	0	938	0	1.9299e-40
										2	0.99	939	0	939	0	939	0	1.9299e-40
										2	0.99	940	0	940	0	940	0	1.9299e-40
										2	0.99	941	0	941	0	941	0	1.9299e-40
										2	0.99	942	0	942	0	942	0	1.9299e-40
										2	0.99	943	0	943	0	943	0	1.9299e-40
										2	0.99	944	0	944	0	944	0	1.9299e-40
										2	0.99	945	0	945	0	945	0	1.9299e-40
										2	0.99	946	0	946	0	946	0	1.9299e-40
										2	0.99	947	0	947	0	947	0	1.9299e-40
										2	0.99	948	0	948	0	948	0	1.9299e-40
										2	0.99	949	0	949	0	949	0	1.9299e-40
										2	0.99	950	0	950	0	950	0	1.9299e-40
										2	0.99	951	0	951	0	951	0	1.9299e-40
										2	0.99	952	0	952	0	952	0	1.9299e-40
										2	0.99	953	0	953	0	953	0	1.9299e-40
										2	0.99	954	0	954	0	954	0	1.9299e-40
										2	0.99	955	0	955	0	955	0	1.9299e-40
										2	0.99	956	0	956	0	956	0	1.9299e-40
										2	0.99	957	0	957	0	957	0	1.9299e-40
										2	0.99	958	0	958	0	958	0	1.9299e-40
										2	0.99	959	0	959	0	959	0	1.9299e-40
										2	0.99	960	0	960	0	960	0	1.9299e-40
										2	0.99	961	0	961	0	961	0	1.9299e-40
										2	0.99	962	0	962	0	962	0	1.9299e-40
										2	0.99	963	0	963	0	963	0	1.9299e-40
										2	0.99	964	0	964	0	964	0	1.9299e-40
										2	0.99	965	0	965	0	965	0	1.9299e-40
										2	0.99	966	0	966	0	966	0	1.9299e-40
										2	0.99	967	0	967	0	967	0	1.9299e-40
										2	0.99	968	0	968	0	968	0	1.9299e-40
										2	0.99	969	0	969	0	969	0	1.9299e-40
										2	0.99	970	0	970	0	970	0	1.9299e-40
										2	0.99	971	0	971	0	971	0	1.9299e-40
										2	0.99	972	0	972	0	972	0	1.9299e-40
										2	0.99	973	0	973	0	973	0	1.9299e-40
										2	0.99	974	0	974	0	974	0	1.9299e-40
										2	0.99	975	0	975	0	975	0	1.9299e-40
										2	0.99	976	0	976	0	976	0	1.9299e-40
										2	0.99	977	0	977	0	977	0	1.9299e-40
										2	0.99	978	0	978	0	978	0	1.9299e-40
										2	0.99	979	0	979	0	979	0	1.9299e-40
										2	0.99	980	0	980	0	980	0	1.9299e-40
										2	0.99	981	0	981	0	981	0	1.9299e-40
										2	0.99	982	0	982	0	982	0	1.9299e-40
										2	0.99	983	0	983	0	983	0	1.9299e-40
										2	0.99	984	0	984	0	984	0	1.9299e-40
										2	0.99	985	0	985	0	985	0	1.9299e-40
										2	0.99	986	0	986	0	986	0	1.9299e-40
										2	0.99	987	0	987	0	987	0	1.9299e-40
										2	0.99	988	0	988	0	988	0	1.9299e-40
										2	0.99	989	0	989	0	989	0	1.9299e-40
										2	0.99	990	0	990	0	990	0	1.9299e-40
										2	0.99	991	0	991	0	991	0	1.9299e-40
										2	0.99	992	0	992	0	992	0	1.9299e-40
										2	0.99	993	0	993	0	993	0	1.9299e-40
										2	0.99	994	0	994	0	994	0	1.9299e-40
										2	0.99	995	0	995	0	995	0	1.9299e-40
										2	0.99	996	0	996	0	996	0	1.9299e-40
										2	0.99	997	0	997	0	997	0	1.9299e-40
										2	0.99	998	0	998	0	998	0	1.9299e-40
										2	0.99	999	0	999	0	999	0	1.9299e-40
										2	0.99	1000	0	1000	0	1000	0	1.9299e-40
										2	0.99	1001	0	1001	0	1001	0	1.9299e-40
										2	0.99	1002	0	1002	0	1002	0	1.9299e-40
										2	0.99	1003	0	1003	0	1003	0	1.9299e-40
										2	0.99	1004	0	1004	0	1004	0	1.9299e-40
										2	0.99	1005	0	1005	0	1005	0	1.9299e-40
										2	0.99	1006	0	1006	0	1006	0	1.9299e-40
										2	0.99	1007	0	1007	0	1007	0	1.9299e-40
										2	0.99	1008	0	1008	0	1008	0	1.9299e-40
										2	0.99	1009	0	1009	0	1009	0	1.9299e-40
										2	0.99	1010	0	1010	0	1010	0	1.9299e-40
										2	0.99	1011	0	1011	0	1011	0	1.9299e-40
										2	0.99	1012	0	1012	0	1012	0	1.9299e-40
										2	0.99	1013	0	1013	0	1013	0	1.9299e-40
										2	0.99	1014	0	1014	0	1014	0	1.9299e-40
										2	0.99	1015	0	1015	0	1015	0	1.9299e-40
										2	0.99	1016	0	1016	0	1016	0	1.9299e-40
										2	0.99	1017	0	1017	0	1017	0	1.9299e-40
										2	0.99	1018	0	1018	0	1018	0	1.9299e-40
										2	0.99	1019	0	1019	0	1019	0	1.9299e-40
										2	0.99	1020	0	1020	0	1020	0	1.9299e-40
										2	0.99	1021	0	1021	0	1021	0	1.9299e-40
										2	0.99	1022	0	1022	0	1022	0	1.9299e-40
										2	0.99	1023	0	1023	0	1023	0	1.9299e-40
										2	0.99	1024	0	1024	0	1024	0	1.9299e-40
										2	0.99	1025	0	1025	0	1025	0	1.9299e-40
										2	0.99	1026	0	1026	0	1026	0	1.9299e-40
										2	0.99	1027	0	1027	0	1027	0	1.9299e-40
										2	0.99	1028	0	1028	0	1028	0	1.9299e-40
										2	0.99	1029	0	1029	0	1029	0	1.9299e-40
										2	0.99	1030	0	1030	0	1030	0	1.9299e-40
										2	0.99	1031	0	1031	0	1031	0	1.9299e-40
										2	0.99	1032	0	1032	0	1032	0	1.9299e-40
										2	0.99	1033	0	1033	0	1033	0	1.9299e-40
										2	0.99	1034	0	1034	0	1034	0	1.9299e-40
										2	0.99	1035	0	1035	0	1035	0	1.9299e-40
										2	0.99	1036	0	1036	0	1036	0	1.9299e-40
										2	0.99	1037	0	1037	0	1037	0	1.9299e-40
										2	0.99	1038	0	1038	0	1038	0	1.9299e-40
										2	0.99	1039	0	1039	0	1039	0	1.9299e-40
										2	0.99	1040	0	1040	0	1040	0	1.9299e-40
										2	0.99	1041	0	1041	0	1041	0	1.9299e-40
										2	0.99	1042	0	1042	0	1042	0	1.9299e-40
										2	0.99	1043	0	1043	0	1043	0	1.9299e-40
										2	0.99	1044	0	1044	0	1044	0	1.9299e-40
										2	0.99	1045	0	1045	0	1045	0	1.9299e-40
										2	0.99	1046	0	1046	0	1046	0	1.9299e-40
										2	0.99	1047	0	1047	0	1047	0	1.9299e-40
										2	0.99	1048	0	1048	0	1048	0	1.9299e-40
										2	0.99	1049	0	1049	0	1049	0	1.9299e-40
										2	0.99	1050	0	1050	0	1050	0	1.9299e-40
										2	0.99	1051	0	1051	0	1051	0	1.9299e-40
										1.92	0.987977	1052	0	1052	0	1052	0	8.62361e-31
										1.92	0.987977	1053	0	1053	0	1053	0	8.62361e-31
										1.89	0.987118	1054	0	1054	0	1054	0	1.89921e-30
										1.89	0.987118	1055	0	1055	0	1055	0	1.89921e-30
										1.85	0.985875	1056	0	1056	0	1056	0	4.23373e-30
										1.85	0.985875	1057	0	1057	0	1057	0	4.23373e-30
										1.84	0.985546	1058	0	1058	0	1058	0	7.7863e-30
										1.83	0.985209	1059	0	1059	0	1059	0	1.442e-29
										1.83	0.985209	1060	0	1060	0	1060	0	1.442e-29
										1.82	0.984864	1061	0	1061	0	1061	0	3.31557e-29
										1.82	0.984864	1062	0	1062	0	1062	0	3.31557e-29
										1.8	0.984151	1063	0	1063	0	1063	0	9.55596e-29
										1.8	0.984151	1064	0	1064	0	1064	0	9.55596e-29
										1.8	0.984151	1065	0	1065	0	1065	0	9.55596e-29
										1.79	0.983782	1066	0	1066	0	1066	0	2.26102e-28
										1.77	0.983018	1067	0	1067	0	1067	0	3.49483e-28
										1.75	0.982217	1068	0	1068	0	1068	0	5.41956e-28
										1.74	0.981803	1069	0	1069	0	1069	0	1.64648e-27
										1.74	0.981803	1070	0	1070	0	1070	0	1.64648e-27
										1.74	0.981803	1071	0	1071	0	1071	0	1.64648e-27
										1.74	0.981803	1072	0	1072	0	1072	0	1.64648e-27
										1.73	0.981379	1073	0	1073	0	1073	0	6.42085e-27
										1.73	0.981379	1074	0	1074	0	1074	0	6.42085e-27
										1.72	0.980945	1075	0	1075	0	1075	0	1.28249e-26
										1.71	0.980502	1076	0	1076	0	1076	0	2.58135e-26
										1.71	0.980502	1077	0	1077	0	1077	0	2.58135e-26
										1.69	0.979583	1078	0	1078	0	1078	0	5.23602e-26
										1.68	0.979107	1079	0	1079	0	1079	0	8.42659e-26
										1.66	0.978122	1080	0	1080	0	1080	0	1.73169e-25
										1.66	0.978122	1081	0	1081	0	1081	0	1.73169e-25
										1.64	0.977091	1082	0	1082	0	1082	0	5.85438e-25
										1.64	0.977091	1083	0	1083	0	1083	0	5.85438e-25
										1.64	0.977091	1084	0	1084	0	1084	0	5.85438e-25
										1.63	0.976558	1085	0	1085	0	1085	0	1.57634e-24
										1.6	0.974881	1086	0	1086	0	1086	0	3.3449e-24
										1.6	0.974881	1087	0	1087	0	1087	0	3.3449e-24
										1.59	0.974296	1088	0	1088	0	1088	0	7.15593e-24
										1.57	0.973085	1089	0	1089	0	1089	0	1.54358e-23
										1.57	0.973085	1090	0	1090	0	1090	0	1.54358e-23
										1.56	0.972458	1091	0	1091	0	1091	0	3.35738e-23
										1.55	0.971816	1092	0	1092	0	1092	0	7.36392e-23
										1.55	0.971816	1093	0	1093	0	1093	0	7.36392e-23
										1.54	0.97116	1094	0	1094	0	1094	0	2.77837e-22
										1.54	0.97116	1095	0	1095	0	1095	0	2.77837e-22
										1.54	0.97116	1096	0	1096	0	1096	0	2.77837e-22
										1.53	0.970488	1097	0	1097	0	1097	0	1.07348e-21
										1.53	0.970488	1098	0	1098	0	1098	0	1.07348e-21
										1.52	0.9698	1099	0	1099	0	1099	0	3.22051e-21
										1.52	0.9698	1100	0	1100	0	1100	0	3.22051e-21
										1.51	0.969097	1101	0	1101	0	1101	0	9.81346e-21
										1.51	0.969097	1102	0	1102	0	1102	0	9.81346e-21
										1.49	0.967641	1103	0	1103	0	1103	0	2.28681e-20
										1.48	0.966887	1104	0	1104	0	1104	0	4.03943e-20
										1.47	0.966116	1105	0	1105	0	1105	0	7.16379e-20
										1.46	0.965326	1106	0	1106	0	1106	0	2.28045e-19
										1.46	0.965326	1107	0	1107	0	1107	0	2.28045e-19
										1.46	0.965326	1108	0	1108	0	1108	0	2.28045e-19
										1.45	0.964519	1109	0	1109	0	1109	0	7.37797e-19
										1.44	0.963692	1110	0	1110	0	1110	0	1.33523e-18
										1.43	0.962846	1111	0	1111	0	1111	0	5.99026e-18
										1.43	0.962846	1112	0	1112	0	1112	0	5.99026e-18
										1.43	0.962846	1113	1.78383e-17	1113	3.56767e-17	1113	3.20545e-20	5.99026e-18
										1.43	0.962846	1114	1.78383e-17	1114	3.56767e-17	1114	3.20257e-20	5.99026e-18
										1.41	0.961095	1115	3.56767e-17	1115	7.13534e-17	1115	6.3994e-20	2.75834e-17
										1.4	0.960189	1116	5.3515e-17	1116	1.0703e-16	1116	9.5905e-20	6.98326e-17
										1.4	0.960189	1117	1.0703e-16	1117	2.1406e-16	1117	1.91638e-19	6.98326e-17
										1.39	0.959262	1118	1.96222e-16	1118	3.92443e-16	1118	3.51023e-19	1.78495e-16
										1.36	0.956348	1119	3.74605e-16	1119	7.4921e-16	1119	6.69535e-19	4.60662e-16
										1.36	0.956348	1120	6.95695e-16	1120	1.39139e-15	1120	1.24231e-18	4.60662e-16
										1.35	0.955332	1121	1.3022e-15	1121	2.6044e-15	1121	2.32328e-18	1.20049e-15
										1.33	0.953226	1122	2.46169e-15	1122	4.92338e-15	1122	4.38804e-18	3.15926e-15
										1.33	0.953226	1123	4.69148e-15	1123	9.38297e-15	1123	8.35527e-18	3.15926e-15
										1.31	0.951022	1124	8.95485e-15	1124	1.79097e-14	1124	1.59339e-17	1.16562e-14
										1.31	0.951022	1125	1.7214e-14	1125	3.4428e-14	1125	3.06027e-17	1.16562e-14
										1.3	0.949881	1126	3.31971e-14	1126	6.63943e-14	1126	5.89647e-17	4.37747e-14
										1.3	0.949881	1127	6.4325e-14	1127	1.2865e-13	1127	1.14153e-16	4.37747e-14
										1.29	0.948714	1128	1.25225e-13	1128	2.5045e-13	1128	2.2203e-16	1.67362e-13
										1.29	0.948714	1129	2.44849e-13	1129	4.89698e-13	1129	4.33745e-16	1.67362e-13
										1.28	0.947519	1130	4.80922e-13	1130	9.61843e-13	1130	8.51189e-16	4.6305e-13
										1.27	0.946297	1131	9.48964e-13	1131	1.89793e-12	1131	1.6781e-15	9.1779e-13
										1.26	0.945046	1132	1.88116e-12	1132	3.76232e-12	1132	3.3236e-15	1.82745e-12
										1.24	0.942456	1133	3.74632e-12	1133	7.49264e-12	1133	6.6131e-15	3.65545e-12
										1.22	0.939744	1134	7.49549e-12	1134	1.4991e-11	1134	1.32196e-14	1.04316e-11
										1.22	0.939744	1135	1.50668e-11	1135	3.01336e-11	1135	2.65494e-14	1.04316e-11
										1.21	0.938341	1136	3.04282e-11	1136	6.08564e-11	1136	5.35708e-14	3.00817e-11
										1.19	0.935435	1137	6.17415e-11	1137	1.23483e-10	1137	1.08604e-13	6.13026e-11
										1.18	0.933931	1138	1.25873e-10	1138	2.51746e-10	1138	2.21218e-13	1.25516e-10
										1.16	0.930817	1139	2.57842e-10	1139	5.15684e-10	1139	4.52751e-13	3.71013e-10
										1.16	0.930817	1140	5.307e-10	1140	1.0614e-09	1140	9.31053e-13	3.71013e-10
										1.15	0.929205	1141	1.09756e-09	1141	2.19513e-09	1141	1.92386e-12	1.10849e-09
										1.13	0.925869	1142	2.28089e-09	1142	4.56179e-09	1142	3.99456e-12	2.31331e-09
										1.12	0.924142	1143	4.76305e-09	1143	9.5261e-09	1143	8.33429e-12	1.02218e-08
										1.12	0.924142	1144	9.99493e-09	1144	1.99899e-08	1144	1.74737e-11	1.02218e-08
										1.12	0.924142	1145	2.10766e-08	1145	4.21531e-08	1145	3.68149e-11	1.02218e-08
										1.11	0.922375	1146	4.46637e-08	1146	8.93273e-08	1146	7.79471e-11	4.60552e-08
										1.1	0.920567	1147	9.51161e-08	1147	1.90232e-07	1147	1.65852e-10	9.84807e-08
										1.09	0.918717	1148	2.03568e-07	1148	4.07136e-07	1148	3.54648e-10	2.11626e-07
										1.07	0.914886	1149	4.37854e-07	1149	8.75707e-07	1149	7.62147e-10	4.57026e-07
										1.06	0.912904	1150	9.46507e-07	1150	1.89301e-06	1150	1.6461e-09	9.91922e-07
										1.05	0.910875	1151	2.05638e-06	1151	4.11275e-06	1151	3.5732e-09	2.16365e-06
										1.04	0.908799	1152	4.49028e-06	1152	8.98057e-06	1152	7.79563e-09	4.74327e-06
										1.03	0.906675	1153	9.8547e-06	1153	1.97094e-05	1153	1.7094e-08	1.04509e-05
										1.02	0.904501	1154	2.17376e-05	1154	4.34752e-05	1154	3.76735e-08	5.15033e-05
										1.02	0.904501	1155	4.81912e-05	1155	9.63824e-05	1155	8.3448e-08	5.15033e-05
										1.02	0.904501	1156	0.000107367	1156	0.000214735	1156	1.85757e-07	5.15033e-05
										1.01	0.902276	1157	0.00024034	1157	0.000480679	1157	4.15453e-07	0.000388394
										1.01	0.902276	1158	0.000540237	1158	0.00108047	1158	9.33051e-07	0.000388394
										1	0.9	1159	0.00121783	1159	0.00243567	1159	2.10152e-06	0.00131848
										0.99	0.897671	1160	0.00274511	1159.99	0.00549022	1160	4.73295e-06	0.00445251
										0.99	0.897671	1160.99	0.00614731	1160.99	0.0122946	1161	1.05897e-05	0.00445251
										0.98	0.895287	1161.99	0.0134937	1161.97	0.0269873	1162	2.32249e-05	0.0143931
										0.97	0.892848	1162.97	0.0283333	1162.94	0.0566666	1163	4.87245e-05	0.0401521
										0.97	0.892848	1163.95	0.0549993	1163.89	0.109999	1164	9.45006e-05	0.0401521
										0.96	0.890352	1164.9	0.0958505	1164.81	0.191701	1165	0.00016455	0.0818743
										0.95	0.887798	1165.85	0.149104	1165.7	0.298207	1166	0.000255752	0.106887
										0.94	0.885185	1166.79	0.21058	1166.58	0.42116	1167	0.000360891	0.123264
										0.92	0.879774	1167.72	0.276627	1167.45	0.553254	1168	0.000473676	0.134987
										0.92	0.879774	1168.65	0.345062	1168.31	0.690124	1169	0.000590355	0.134987
										0.91	0.876973	1169.59	0.414803	1169.17	0.829606	1170	0.000709065	0.13952
										0.9	0.874107	1170.51	0.485359	1170.03	0.970718	1171	0.000828965	0.142324
										0.9	0.874107	1171.44	0.556518	1170.89	1.11304	1172	0.000949689	0.142324
										0.9	0.874107	1172.37	0.628189	1171.74	1.25638	1173	0.00107108	0.142324
										0.88	0.868174	1173.3	0.700337	1172.6	1.40067	1174	0.00119308	0.145679
										0.88	0.868174	1174.23	0.772947	1173.45	1.54589	1175	0.00131565	0.145679
										0.88	0.868174	1175.15	0.846015	1174.31	1.69203	1176	0.0014388	0.145679
										0.88	0.868174	1176.08	0.919539	1175.16	1.83908	1177	0.00156251	0.145679
										0.87	0.865104	1177.01	0.993522	1176.01	1.98704	1178	0.00168679	0.147965
										0.86	0.861962	1177.93	1.06796	1176.86	2.13593	1179	0.00181164	0.149344
										0.86	0.861962	1178.86	1.14287	1177.71	2.28573	1180	0.00193706	0.149344
										0.85	0.858746	1179.78	1.21823	1178.56	2.43647	1181	0.00206305	0.150732
										0.84	0.855456	1180.71	1.29406	1179.41	2.58813	1182	0.00218962	0.151663
										0.83	0.852089	1181.63	1.37036	1180.26	2.74073	1183	0.00231676	0.153066
										0.83	0.852089	1182.55	1.44713	1181.11	2.89426	1184	0.00244448	0.153066
										0.82	0.848644	1183.48	1.52437	1181.95	3.04874	1185	0.00257278	0.154478
										0.81	0.845118	1184.4	1.60208	1182.8	3.20416	1186	0.00270166	0.155424
										0.8	0.841511	1185.32	1.68027	1183.64	3.36054	1187	0.00283112	0.156375
										0.79	0.837819	1186.24	1.75893	1184.48	3.51787	1188	0.00296117	0.157809
										0.79	0.837819	1187.16	1.83808	1185.32	3.67616	1189	0.00309181	0.157809
										0.78	0.834041	1188.08	1.9177	1186.16	3.83541	1190	0.00322303	0.160219
										0.78	0.834041	1189	1.99781	1187	3.99563	1191	0.00335485	0.160219
										0.78	0.834041	1189.92	2.07841	1187.84	4.15682	1192	0.00348726	0.160219
										0.76	0.82622	1190.84	2.15949	1188.68	4.31898	1193	0.00362027	0.162166
										0.74	0.81803	1191.76	2.24107	1189.52	4.48213	1194	0.00375388	0.163145
										0.72	0.809454	1192.68	2.32313	1190.35	4.64626	1195	0.00388808	0.164623
										0.72	0.809454	1193.59	2.40569	1191.19	4.81138	1196	0.00402289	0.164623
										0.71	0.805016	1194.51	2.48874	1192.02	4.97749	1197	0.0041583	0.166607
										0.71	0.805016	1195.43	2.5723	1192.86	5.14459	1198	0.00429432	0.166607
										0.7	0.800474	1196.34	2.65635	1193.69	5.3127	1199	0.00443094	0.168106
										0.69	0.795826	1197.26	2.74091	1194.52	5.48181	1200	0.00456818	0.17012
										0.69	0.795826	1198.17	2.82597	1195.35	5.65193	1201	0.00470602	0.17012
										0.69	0.795826	1199.09	2.91153	1196.18	5.82306	1202	0.00484448	0.17012
										0.68	0.79107	1200	2.99761	1197	5.99521	1203	0.00498355	0.173173
										0.68	0.79107	1200.92	3.08419	1197.83	6.16839	1204	0.00512325	0.173173
										0.68	0.79107	1201.83	3.17129	1198.66	6.34259	1205	0.00526356	0.173173
										0.67	0.786204	1202.74	3.25891	1199.48	6.51782	1206	0.00540449	0.175746
										0.67	0.786204	1203.65	3.34704	1200.31	6.69408	1207	0.00554605	0.175746
										0.66	0.781224	1204.56	3.43569	1201.13	6.87138	1208	0.00568823	0.177823
										0.66	0.781224	1205.48	3.52486	1201.95	7.04973	1209	0.00583104	0.177823
										0.65	0.776128	1206.39	3.61456	1202.77	7.22912	1210	0.00597448	0.179918
										0.65	0.776128	1207.3	3.70478	1203.59	7.40956	1211	0.00611855	0.179918
										0.64	0.770913	1208.2	3.79553	1204.41	7.59106	1212	0.00626325	0.18203
										0.64	0.770913	1209.11	3.88681	1205.23	7.77363	1213	0.0064086	0.18203
										0.63	0.765577	1210.02	3.97863	1206.04	7.95725	1214	0.00655457	0.18416
										0.63	0.765577	1210.93	4.07097	1206.86	8.14195	1215	0.00670119	0.18416
										0.62	0.760117	1211.84	4.16386	1207.67	8.32771	1216	0.00684845	0.186846
										0.62	0.760117	1212.74	4.25728	1208.49	8.51456	1217	0.00699635	0.186846
										0.62	0.760117	1213.65	4.35124	1209.3	8.70249	1218	0.0071449	0.186846
										0.61	0.754529	1214.55	4.44575	1210.11	8.8915	1219	0.0072941	0.190652
										0.61	0.754529	1215.46	4.5408	1210.92	9.08161	1220	0.00744394	0.190652
										0.61	0.754529	1216.36	4.6364	1211.73	9.27281	1221	0.00759444	0.190652
										0.61	0.754529	1217.27	4.73255	1212.53	9.46511	1222	0.00774559	0.190652
										0.59	0.74296	1218.17	4.82926	1213.34	9.65851	1223	0.00789739	0.193404
										0.58	0.736973	1219.07	4.92651	1214.15	9.85303	1224	0.00804986	0.196184
										0.58	0.736973	1219.98	5.02433	1214.95	10.0487	1225	0.00820298	0.196184
										0.58	0.736973	1220.88	5.1227	1215.75	10.2454	1226	0.00835677	0.196184
										0.58	0.736973	1221.78	5.22163	1216.56	10.4433	1227	0.00851121	0.196184
										0.57	0.730847	1222.68	5.32113	1217.36	10.6423	1228	0.00866633	0.199556
										0.57	0.730847	1223.58	5.42119	1218.16	10.8424	1229	0.00882211	0.199556
										0.55	0.718162	1224.48	5.52182	1218.96	11.0436	1230	0.00897856	0.203541
										0.55	0.718162	1225.38	5.62301	1219.75	11.246	1231	0.00913568	0.203541
										0.55	0.718162	1226.28	5.72478	1220.55	11.4496	1232	0.00929348	0.203541
										0.55	0.718162	1227.17	5.82713	1221.35	11.6543	1233	0.00945195	0.203541
										0.55	0.718162	1228.07	5.93005	1222.14	11.8601	1234	0.0096111	0.203541
										0.54	0.711597	1228.97	6.03355	1222.93	12.0671	1235	0.00977093	0.207
										0.53	0.704879	1229.86	6.13763	1223.72	12.2753	1236	0.00993144	0.209914
										0.53	0.704879	1230.76	6.2423	1224.52	12.4846	1237	0.0100926	0.209914
										0.53	0.704879	1231.65	6.34755	1225.3	12.6951	1238	0.0102545	0.209914
										0.53	0.704879	1232.55	6.45338	1226.09	12.9068	1239	0.0104171	0.209914
										0.52	0.698005	1233.44	6.55981	1226.88	13.1196	1240	0.0105803	0.213448
										0.52	0.698005	1234.33	6.66683	1227.67	13.3337	1241	0.0107443	0.213448
										0.51	0.69097	1235.23	6.77445	1228.45	13.5489	1242	0.0109089	0.215826
										0.51	0.69097	1236.12	6.88266	1229.23	13.7653	1243	0.0110743	0.215826
										0.5	0.683772	1237.01	6.99147	1230.02	13.9829	1244	0.0112403	0.218223
										0.5	0.683772	1237.9	7.10088	1230.8	14.2018	1245	0.011407	0.218223
										0.49	0.676406	1238.79	7.2109	1231.58	14.4218	1246	0.0115745	0.220639
										0.49	0.676406	1239.68	7.32152	1232.36	14.643	1247	0.0117426	0.220639
										0.48	0.668869	1240.57	7.43275	1233.13	14.8655	1248	0.0119115	0.222462
										0.47	0.661156	1241.46	7.54459	1233.91	15.0892	1249	0.012081	0.223684
										0.46	0.653263	1242.34	7.65705	1234.69	15.3141	1250	0.0122513	0.22491
										0.45	0.645187	1243.23	7.77012	1235.46	15.5402	1251	0.0124223	0.226758
										0.45	0.645187	1244.12	7.88381	1236.23	15.7676	1252	0.0125939	0.226758
										0.44	0.636922	1245	7.99812	1237	15.9962	1253	0.0127663	0.229861
										0.44	0.636922	1245.89	8.11305	1237.77	16.2261	1254	0.0129395	0.229861
										0.44	0.636922	1246.77	8.2286	1238.54	16.4572	1255	0.0131133	0.229861
										0.43	0.628465	1247.66	8.34478	1239.31	16.6896	1256	0.0132879	0.232364
										0.42	0.619811	1248.54	8.4616	1240.08	16.9232	1257	0.0134632	0.234254
										0.42	0.619811	1249.42	8.57904	1240.84	17.1581	1258	0.0136392	0.234254
										0.41	0.610955	1250.3	8.69712	1241.61	17.3942	1259	0.0138159	0.23679
										0.41	0.610955	1251.18	8.81583	1242.37	17.6317	1260	0.0139934	0.23679
										0.39	0.59262	1252.06	8.93518	1243.13	17.8704	1261	0.0141716	0.24063
										0.39	0.59262	1252.94	9.05518	1243.89	18.1104	1262	0.0143505	0.24063
										0.39	0.59262	1253.82	9.17581	1244.65	18.3516	1263	0.0145302	0.24063
										0.39	0.59262	1254.7	9.2971	1245.41	18.5942	1264	0.0147106	0.24063
										0.38	0.583131	1255.58	9.41903	1246.16	18.8381	1265	0.0148917	0.244512
										0.38	0.583131	1256.46	9.54161	1246.92	19.0832	1266	0.0150736	0.244512
										0.37	0.57342	1257.34	9.66484	1247.67	19.3297	1267	0.0152563	0.247123
										0.37	0.57342	1258.21	9.78873	1248.42	19.5775	1268	0.0154396	0.247123
										0.36	0.563484	1259.09	9.91328	1249.17	19.8266	1269	0.0156238	0.249754
										0.36	0.563484	1259.96	10.0385	1249.92	20.077	1270	0.0158086	0.249754
										0.35	0.553316	1260.84	10.1644	1250.67	20.3287	1271	0.0159943	0.253736
										0.35	0.553316	1261.71	10.2909	1251.42	20.5818	1272	0.0161806	0.253736
										0.35	0.553316	1262.58	10.4181	1252.16	20.8362	1273	0.0163678	0.253736
										0.35	0.553316	1263.45	10.546	1252.91	21.0919	1274	0.0165557	0.253736
										0.34	0.542912	1264.33	10.6745	1253.65	21.349	1275	0.0167443	0.258436
										0.34	0.542912	1265.2	10.8037	1254.39	21.6075	1276	0.0169337	0.258436
										0.34	0.542912	1266.07	10.9336	1255.13	21.8672	1277	0.0171239	0.258436
										0.33	0.532265	1266.94	11.0642	1255.87	22.1284	1278	0.0173149	0.261149
										0.32	0.52137	1267.8	11.1955	1256.61	22.3909	1279	0.0175066	0.264567
										0.32	0.52137	1268.67	11.3274	1257.35	22.6548	1280	0.0176991	0.264567
										0.32	0.52137	1269.54	11.46	1258.08	22.92	1281	0.0178923	0.264567
										0.32	0.52137	1270.41	11.5933	1258.81	23.1867	1282	0.0180863	0.264567
										0.31	0.510221	1271.27	11.7273	1259.55	23.4547	1283	0.0182811	0.268015
										0.3	0.498813	1272.14	11.862	1260.28	23.7241	1284	0.0184767	0.270795
										0.3	0.498813	1273	11.9974	1261.01	23.9949	1285	0.0186731	0.270795
										0.3	0.498813	1273.87	12.1335	1261.73	24.2671	1286	0.0188702	0.270795
										0.29	0.487139	1274.73	12.2703	1262.46	24.5407	1287	0.0190681	0.276414
										0.29	0.487139	1275.59	12.4078	1263.18	24.8157	1288	0.0192668	0.276414
										0.29	0.487139	1276.45	12.546	1263.91	25.0921	1289	0.0194663	0.276414
										0.29	0.487139	1277.32	12.685	1264.63	25.3699	1290	0.0196666	0.276414
										0.29	0.487139	1278.18	12.8246	1265.35	25.6492	1291	0.0198677	0.276414
										0.28	0.475193	1279.04	12.9649	1266.07	25.9299	1292	0.0200695	0.282113
										0.28	0.475193	1279.89	13.106	1266.79	26.212	1293	0.0202722	0.282113
										0.28	0.475193	1280.75	13.2478	1267.5	26.4955	1294	0.0204757	0.282113
										0.27	0.462968	1281.61	13.3903	1268.22	26.7805	1295	0.0206799	0.286438
										0.27	0.462968	1282.47	13.5335	1268.93	27.0669	1296	0.020885	0.286438
										0.27	0.462968	1283.32	13.6774	1269.65	27.3548	1297	0.0210909	0.286438
										0.26	0.450459	1284.18	13.8221	1270.36	27.6442	1298	0.0212975	0.290808
										0.26	0.450459	1285.03	13.9675	1271.07	27.935	1299	0.021505	0.290808
										0.26	0.450459	1285.89	14.1136	1271.77	28.2273	1300	0.0217133	0.290808
										0.25	0.437659	1286.74	14.2605	1272.48	28.521	1301	0.0219224	0.295223
										0.25	0.437659	1287.59	14.4081	1273.18	28.8162	1302	0.0221323	0.295223
										0.25	0.437659	1288.44	14.5565	1273.89	29.1129	1303	0.022343	0.295223
										0.24	0.42456	1289.29	14.7056	1274.59	29.4111	1304	0.0225546	0.30193
										0.24	0.42456	1290.14	14.8554	1275.29	29.7108	1305	0.0227669	0.30193
										0.24	0.42456	1290.99	15.006	1275.99	30.012	1306	0.0229801	0.30193
										0.24	0.42456	1291.84	15.1573	1276.69	30.3147	1307	0.0231941	0.30193
										0.24	0.42456	1292.69	15.3094	1277.38	30.6189	1308	0.0234089	0.30193
										0.24	0.42456	1293.54	15.4623	1278.08	30.9246	1309	0.0236246	0.30193
										0.23	0.411156	1294.38	15.6159	1278.77	31.2318	1310	0.0238411	0.308739
										0.23	0.411156	1295.23	15.7703	1279.46	31.5405	1311	0.0240584	0.308739
										0.23	0.411156	1296.07	15.9254	1280.15	31.8508	1312	0.0242765	0.308739
										0.22	0.39744	1296.92	16.0813	1280.84	32.1626	1313	0.0244955	0.31565
										0.22	0.39744	1297.76	16.238	1281.52	32.4759	1314	0.0247153	0.31565
										0.22	0.39744	1298.6	16.3954	1282.21	32.7908	1315	0.024936	0.31565
										0.22	0.39744	1299.45	16.5536	1282.89	33.1072	1316	0.0251575	0.31565
										0.22	0.39744	1300.29	16.7126	1283.57	33.4252	1317	0.0253798	0.31565
										0.22	0.39744	1301.13	16.8724	1284.26	33.7447	1318	0.025603	0.31565
										0.21	0.383405	1301.97	17.0329	1284.93	34.0658	1319	0.025827	0.324237
										0.21	0.383405	1302.81	17.1942	1285.61	34.3885	1320	0.0260519	0.324237
										0.21	0.383405	1303.64	17.3564	1286.29	34.7127	1321	0.0262776	0.324237
										0.21	0.383405	1304.48	17.5193	1286.96	35.0385	1322	0.0265042	0.324237
										0.21	0.383405	1305.32	17.683	1287.63	35.3659	1323	0.0267316	0.324237
										0.2	0.369043	1306.15	17.8475	1288.31	35.6949	1324	0.0269599	0.331378
										0.2	0.369043	1306.99	18.0128	1288.97	36.0255	1325	0.0271891	0.331378
										0.2	0.369043	1307.82	18.1788	1289.64	36.3577	1326	0.0274191	0.331378
										0.2	0.369043	1308.65	18.3457	1290.31	36.6915	1327	0.0276499	0.331378
										0.19	0.354346	1309.49	18.5134	1290.97	37.0269	1328	0.0278817	0.340248
										0.19	0.354346	1310.32	18.6819	1291.64	37.3639	1329	0.0281143	0.340248
										0.19	0.354346	1311.15	18.8512	1292.3	37.7025	1330	0.0283477	0.340248
										0.19	0.354346	1311.98	19.0214	1292.96	38.0427	1331	0.0285821	0.340248
										0.19	0.354346	1312.81	19.1923	1293.62	38.3846	1332	0.0288173	0.340248
										0.19	0.354346	1313.64	19.3641	1294.27	38.7281	1333	0.0290534	0.340248
										0.19	0.354346	1314.46	19.5366	1294.93	39.0733	1334	0.0292903	0.340248
										0.18	0.339307	1315.29	19.71	1295.58	39.4201	1335	0.0295281	0.350103
										0.18	0.339307	1316.12	19.8843	1296.23	39.7685	1336	0.0297669	0.350103
										0.18	0.339307	1316.94	20.0593	1296.88	40.1186	1337	0.0300065	0.350103
										0.18	0.339307	1317.76	20.2352	1297.53	40.4704	1338	0.0302469	0.350103
										0.18	0.339307	1318.59	20.4119	1298.18	40.8238	1339	0.0304883	0.350103
										0.17	0.323917	1319.41	20.5895	1298.82	41.1789	1340	0.0307305	0.359302
										0.17	0.323917	1320.23	20.7678	1299.46	41.5357	1341	0.0309737	0.359302
										0.17	0.323917	1321.05	20.9471	1300.11	41.8942	1342	0.0312177	0.359302
										0.17	0.323917	1321.87	21.1272	1300.75	42.2543	1343	0.0314626	0.359302
										0.17	0.323917	1322.69	21.3081	1301.38	42.6161	1344	0.0317084	0.359302
										0.17	0.323917	1323.51	21.4898	1302.02	42.9797	1345	0.0319552	0.359302
										0.16	0.308169	1324.33	21.6725	1302.66	43.3449	1346	0.0322028	0.367802
										0.16	0.308169	1325.14	21.8559	1303.29	43.7119	1347	0.0324513	0.367802
										0.16	0.308169	1325.96	22.0403	1303.92	44.0805	1348	0.0327007	0.367802
										0.16	0.308169	1326.77	22.2255	1304.55	44.4509	1349	0.032951	0.367802
										0.15	0.292054	1327.59	22.4115	1305.18	44.823	1350	0.0332022	0.378177
										0.15	0.292054	1328.4	22.5984	1305.8	45.1968	1351	0.0334544	0.378177
										0.15	0.292054	1329.21	22.7862	1306.43	45.5724	1352	0.0337074	0.378177
										0.15	0.292054	1330.03	22.9749	1307.05	45.9497	1353	0.0339613	0.378177
										0.15	0.292054	1330.84	23.1644	1307.67	46.3288	1354	0.0342162	0.378177
										0.15	0.292054	1331.65	23.3548	1308.29	46.7096	1355	0.034472	0.378177
										0.15	0.292054	1332.45	23.5461	1308.91	47.0921	1356	0.0347287	0.378177
										0.15	0.292054	1333.26	23.7382	1309.52	47.4764	1357	0.0349863	0.378177
										0.14	0.275564	1334.07	23.9313	1310.14	47.8625	1358	0.0352449	0.389632
										0.14	0.275564	1334.87	24.1252	1310.75	48.2504	1359	0.0355043	0.389632
										0.14	0.275564	1335.68	24.32	1311.36	48.64	1360	0.0357647	0.389632
										0.14	0.275564	1336.48	24.5157	1311.97	49.0314	1361	0.036026	0.389632
										0.14	0.275564	1337.29	24.7123	1312.58	49.4246	1362	0.0362883	0.389632
										0.13	0.25869	1338.09	24.9098	1313.18	49.8196	1363	0.0365514	0.399501
										0.13	0.25869	1338.89	25.1082	1313.78	50.2164	1364	0.0368155	0.399501
										0.13	0.25869	1339.69	25.3075	1314.38	50.615	1365	0.0370806	0.399501
										0.13	0.25869	1340.49	25.5077	1314.98	51.0154	1366	0.0373466	0.399501
										0.13	0.25869	1341.29	25.7088	1315.58	51.4176	1367	0.0376135	0.399501
										0.13	0.25869	1342.09	25.9108	1316.18	51.8217	1368	0.0378813	0.399501
										0.12	0.241422	1342.89	26.1138	1316.77	52.2275	1369	0.0381501	0.412298
										0.12	0.241422	1343.68	26.3176	1317.36	52.6352	1370	0.0384199	0.412298
										0.12	0.241422	1344.48	26.5224	1317.96	53.0448	1371	0.0386906	0.412298
										0.12	0.241422	1345.27	26.7281	1318.54	53.4561	1372	0.0389622	0.412298
										0.12	0.241422	1346.07	26.9347	1319.13	53.8694	1373	0.0392348	0.412298
										0.12	0.241422	1346.86	27.1422	1319.72	54.2844	1374	0.0395083	0.412298
										0.12	0.241422	1347.65	27.3507	1320.3	54.7014	1375	0.0397828	0.412298
										0.12	0.241422	1348.44	27.5601	1320.88	55.1202	1376	0.0400583	0.412298
										0.11	0.223753	1349.23	27.7704	1321.46	55.5408	1377	0.0403347	0.427247
										0.11	0.223753	1350.02	27.9817	1322.04	55.9634	1378	0.040612	0.427247
										0.11	0.223753	1350.81	28.1939	1322.61	56.3878	1379	0.0408904	0.427247
										0.11	0.223753	1351.59	28.407	1323.19	56.8141	1380	0.0411696	0.427247
										0.11	0.223753	1352.38	28.6211	1323.76	57.2423	1381	0.0414499	0.427247
										0.11	0.223753	1353.16	28.8362	1324.33	57.6724	1382	0.0417311	0.427247
										0.11	0.223753	1353.95	29.0522	1324.9	58.1044	1383	0.0420133	0.427247
										0.11	0.223753	1354.73	29.2691	1325.46	58.5383	1384	0.0422964	0.427247
										0.1	0.205672	1355.51	29.487	1326.03	58.9741	1385	0.0425806	0.450326
										0.1	0.205672	1356.29	29.7059	1326.59	59.4118	1386	0.0428657	0.450326
										0.1	0.205672	1357.07	29.9257	1327.15	59.8515	1387	0.0431517	0.450326
										0.1	0.205672	1357.85	30.1465	1327.71	60.293	1388	0.0434388	0.450326
										0.1	0.205672	1358.63	30.3683	1328.26	60.7365	1389	0.0437268	0.450326
										0.1	0.205672	1359.41	30.591	1328.82	61.182	1390	0.0440158	0.450326
										0.1	0.205672	1360.19	30.8147	1329.37	61.6294	1391	0.0443058	0.450326
										0.1	0.205672	1360.96	31.0394	1329.92	62.0787	1392	0.0445968	0.450326
										0.1	0.205672	1361.73	31.265	1330.47	62.5301	1393	0.0448888	0.450326
										0.1	0.205672	1362.51	31.4917	1331.02	62.9833	1394	0.0451817	0.450326
										0.1	0.205672	1363.28	31.7193	1331.56	63.4386	1395	0.0454757	0.450326
										0.1	0.205672	1364.05	31.9479	1332.1	63.8958	1396	0.0457706	0.450326
										0.1	0.205672	1364.82	32.1775	1332.65	64.3549	1397	0.0460665	0.450326
										0.1	0.205672	1365.59	32.4081	1333.18	64.8161	1398	0.0463635	0.450326
										0.1	0.205672	1366.36	32.6396	1333.72	65.2793	1399	0.0466614	0.450326
										0.1	0.205672	1367.13	32.8722	1334.26	65.7444	1400	0.0469603	0.450326
										0.09	0.187169	1367.89	33.1058	1334.79	66.2116	1401	0.0472602	0.479273
										0.09	0.187169	1368.66	33.3404	1335.32	66.6807	1402	0.0475612	0.479273
										0.09	0.187169	1369.42	33.576	1335.85	67.1519	1403	0.0478631	0.479273
										0.09	0.187169	1370.19	33.8126	1336.37	67.6251	1404	0.048166	0.479273
										0.09	0.187169	1370.95	34.0502	1336.9	68.1003	1405	0.04847	0.479273
										0.09	0.187169	1371.71	34.2888	1337.42	68.5776	1406	0.0487749	0.479273
										0.09	0.187169	1372.47	34.5284	1337.94	69.0568	1407	0.0490809	0.479273
										0.09	0.187169	1373.23	34.7691	1338.46	69.5381	1408	0.0493879	0.479273
										0.09	0.187169	1373.99	35.0107	1338.98	70.0215	1409	0.0496959	0.479273
										0.09	0.187169	1374.75	35.2535	1339.49	70.5069	1410	0.0500049	0.479273
										0.09	0.187169	1375.5	35.4972	1340.01	70.9944	1411	0.0503149	0.479273
										0.09	0.187169	1376.26	35.7419	1340.52	71.4839	1412	0.050626	0.479273
										0.09	0.187169	1377.01	35.9877	1341.02	71.9755	1413	0.0509381	0.479273
										0.08	0.168236	1377.77	36.2346	1341.53	72.4692	1414	0.0512512	0.503063
										0.08	0.168236	1378.52	36.4825	1342.04	72.9649	1415	0.0515653	0.503063
										0.08	0.168236	1379.27	36.7314	1342.54	73.4627	1416	0.0518805	0.503063
										0.08	0.168236	1380.02	36.9813	1343.04	73.9626	1417	0.0521966	0.503063
										0.08	0.168236	1380.77	37.2323	1343.54	74.4647	1418	0.0525139	0.503063
										0.08	0.168236	1381.52	37.4844	1344.03	74.9688	1419	0.0528321	0.503063
										0.08	0.168236	1382.26	37.7375	1344.53	75.475	1420	0.0531514	0.503063
										0.08	0.168236	1383.01	37.9917	1345.02	75.9833	1421	0.0534717	0.503063
										0.08	0.168236	1383.75	38.2469	1345.51	76.4938	1422	0.0537931	0.503063
										0.08	0.168236	1384.5	38.5032	1345.99	77.0064	1423	0.0541155	0.503063
										0.07	0.148862	1385.24	38.7605	1346.48	77.5211	1424	0.0544389	0.528681
										0.07	0.148862	1385.98	39.019	1346.96	78.0379	1425	0.0547634	0.528681
										0.07	0.148862	1386.72	39.2784	1347.44	78.5569	1426	0.055089	0.528681
										0.07	0.148862	1387.46	39.539	1347.92	79.078	1427	0.0554156	0.528681
										0.07	0.148862	1388.2	39.8006	1348.4	79.6013	1428	0.0557432	0.528681
										0.07	0.148862	1388.94	40.0634	1348.87	80.1267	1429	0.0560719	0.528681
										0.07	0.148862	1389.67	40.3272	1349.35	80.6543	1430	0.0564016	0.528681
										0.07	0.148862	1390.41	40.592	1349.82	81.1841	1431	0.0567324	0.528681
										0.07	0.148862	1391.14	40.858	1350.28	81.716	1432	0.0570643	0.528681
										0.07	0.148862	1391.87	41.1251	1350.75	82.2501	1433	0.0573972	0.528681
										0.07	0.148862	1392.61	41.3932	1351.21	82.7864	1434	0.0577311	0.528681
										0.07	0.148862	1393.34	41.6625	1351.68	83.3249	1435	0.0580662	0.528681
										0.07	0.148862	1394.07	41.9328	1352.13	83.8656	1436	0.0584023	0.528681
										0.07	0.148862	1394.8	42.2043	1352.59	84.4085	1437	0.0587394	0.528681
										0.06	0.129036	1395.52	42.4768	1353.05	84.9536	1438	0.0590776	0.565238
										0.06	0.129036	1396.25	42.7505	1353.5	85.501	1439	0.0594169	0.565238
										0.06	0.129036	1396.97	43.0252	1353.95	86.0505	1440	0.0597573	0.565238
										0.06	0.129036	1397.7	43.3011	1354.4	86.6023	1441	0.0600987	0.565238
										0.06	0.129036	1398.42	43.5781	1354.84	87.1563	1442	0.0604412	0.565238
										0.06	0.129036	1399.14	43.8562	1355.29	87.7125	1443	0.0607848	0.565238
										0.06	0.129036	1399.86	44.1355	1355.73	88.271	1444	0.0611295	0.565238
										0.06	0.129036	1400.58	44.4158	1356.17	88.8317	1445	0.0614752	0.565238
										0.06	0.129036	1401.3	44.6973	1356.61	89.3947	1446	0.061822	0.565238
										0.06	0.129036	1402.02	44.98	1357.04	89.9599	1447	0.0621699	0.565238
										0.06	0.129036	1402.74	45.2637	1357.47	90.5274	1448	0.0625189	0.565238
										0.06	0.129036	1403.45	45.5486	1357.9	91.0972	1449	0.062869	0.565238
										0.06	0.129036	1404.17	45.8346	1358.33	91.6692	1450	0.0632202	0.565238
										0.06	0.129036	1404.88	46.1218	1358.76	92.2436	1451	0.0635724	0.565238
										0.06	0.129036	1405.59	46.4101	1359.18	92.8202	1452	0.0639258	0.565238
										0.06	0.129036	1406.3	46.6996	1359.6	93.3991	1453	0.0642802	0.565238
										0.06	0.129036	1407.01	46.9902	1360.02	93.9803	1454	0.0646357	0.565238
										0.06	0.129036	1407.72	47.2819	1360.44	94.5639	1455	0.0649923	0.565238
										0.06	0.129036	1408.43	47.5748	1360.85	95.1497	1456	0.0653501	0.565238
										0.05	0.108749	1409.13	47.8689	1361.26	95.7378	1457	0.0657089	0.622399
										0.05	0.108749	1409.84	48.1642	1361.67	96.3283	1458	0.0660688	0.622399
										0.05	0.108749	1410.54	48.4606	1362.08	96.9211	1459	0.0664298	0.622399
										0.05	0.108749	1411.24	48.7581	1362.48	97.5163	1460	0.066792	0.622399
										0.05	0.108749	1411.94	49.0569	1362.89	98.1137	1461	0.0671552	0.622399
										0.05	0.108749	1412.64	49.3568	1363.29	98.7136	1462	0.0675195	0.622399
										0.05	0.108749	1413.34	49.6579	1363.68	99.3157	1463	0.067885	0.622399
										0.05	0.108749	1414.04	49.9601	1364.08	99.9203	1464	0.0682515	0.622399
										0.05	0.108749	1414.74	50.2636	1364.47	100.527	1465	0.0686192	0.622399
										0.05	0.108749	1415.43	50.5682	1364.86	101.136	1466	0.068988	0.622399
										0.05	0.108749	1416.13	50.874	1365.25	101.748	1467	0.0693579	0.622399
										0.05	0.108749	1416.82	51.181	1365.64	102.362	1468	0.0697289	0.622399
										0.05	0.108749	1417.51	51.4892	1366.02	102.978	1469	0.0701011	0.622399
										0.05	0.108749	1418.2	51.7986	1366.4	103.597	1470	0.0704744	0.622399
										0.05	0.108749	1418.89	52.1092	1366.78	104.218	1471	0.0708487	0.622399
										0.05	0.108749	1419.58	52.421	1367.16	104.842	1472	0.0712243	0.622399
										0.05	0.108749	1420.27	52.7341	1367.53	105.468	1473	0.0716009	0.622399
										0.05	0.108749	1420.95	53.0483	1367.9	106.097	1474	0.0719787	0.622399
										0.05	0.108749	1421.64	53.3637	1368.27	106.727	1475	0.0723575	0.622399
										0.05	0.108749	1422.32	53.6803	1368.64	107.361	1476	0.0727376	0.622399
										0.05	0.108749	1423	53.9982	1369	107.996	1477	0.0731187	0.622399
										0.05	0.108749	1423.68	54.3173	1369.37	108.635	1478	0.073501	0.622399
										0.05	0.108749	1424.36	54.6376	1369.72	109.275	1479	0.0738845	0.622399
										0.05	0.108749	1425.04	54.9591	1370.08	109.918	1480	0.074269	0.622399
										0.05	0.108749	1425.72	55.2818	1370.44	110.564	1481	0.0746547	0.622399
										0.05	0.108749	1426.39	55.6058	1370.79	111.212	1482	0.0750416	0.622399
										0.05	0.108749	1427.07	55.931	1371.14	111.862	1483	0.0754296	0.622399
										0.05	0.108749	1427.74	56.2575	1371.49	112.515	1484	0.0758187	0.622399
										0.05	0.108749	1428.41	56.5852	1371.83	113.17	1485	0.076209	0.622399
										0.05	0.108749	1429.09	56.9141	1372.17	113.828	1486	0.0766004	0.622399

## Sheet: Distinct Peptide Level Data
Distinct Peptide Level Data		Confidence Threshold	Forward	Reverse	Correct	Incorrect	Total	Global FDR	q-value		Fit Confidence Threshold	Fit Forward	Fit Reverse	Fit Correct	Fit Incorrect	Fit Total	Fit Global FDR	Fit Local FDR
		1	1798	0	1798	0	1798	0	0		1	1	5.1815e-14	1	1.0363e-13	1	1.0363e-13	5.1145e-06
		0.9999	2176	0	2176	0	2176	0	0		1	2	2.64775e-10	2	5.29549e-10	2	2.64775e-10	5.1145e-06
		0.9998	2396	0	2396	0	2396	0	0		1	3	5.83851e-09	3	1.1677e-08	3	3.89234e-09	5.1145e-06
		0.9997	2559	0	2559	0	2559	0	0		1	4	2.98491e-08	4	5.96982e-08	4	1.49246e-08	5.1145e-06
		0.9996	2698	0	2698	0	2698	0	0		1	5	8.35791e-08	5	1.67158e-07	5	3.34316e-08	5.1145e-06
		0.9995	2795	0	2795	0	2795	0	0		1	6	1.71727e-07	6	3.43454e-07	6	5.72423e-08	5.1145e-06
		0.9994	2884	0	2884	0	2884	0	0		1	7	2.94222e-07	7	5.88445e-07	7	8.40635e-08	5.1145e-06
		0.9993	2959	0	2959	0	2959	0	0		1	8	4.48643e-07	8	8.97287e-07	8	1.12161e-07	5.1145e-06
		0.9992	3034	0	3034	0	3034	0	0		1	9	6.3172e-07	9	1.26344e-06	9	1.40382e-07	5.1145e-06
		0.9991	3085	0	3085	0	3085	0	0		1	10	8.40085e-07	10	1.68017e-06	10	1.68017e-07	5.1145e-06
		0.999	3142	0	3142	0	3142	0	0		1	11	1.07061e-06	11	2.14122e-06	11	1.94656e-07	5.1145e-06
		0.9989	3191	0	3191	0	3191	0	0		1	12	1.32051e-06	12	2.64102e-06	12	2.20085e-07	5.1145e-06
		0.9988	3237	0	3237	0	3237	0	0		1	13	1.58738e-06	13	3.17477e-06	13	2.44213e-07	5.1145e-06
		0.9987	3279	0	3279	0	3279	0	0		1	14	1.86916e-06	14	3.73831e-06	14	2.67022e-07	5.1145e-06
		0.9986	3320	0	3320	0	3320	0	0		1	15	2.16406e-06	15	4.32812e-06	15	2.88542e-07	5.1145e-06
		0.9985	3359	0	3359	0	3359	0	0		1	16	2.4706e-06	16	4.9412e-06	16	3.08825e-07	5.1145e-06
		0.9984	3399	0	3399	0	3399	0	0		1	17	2.78748e-06	17	5.57496e-06	17	3.27939e-07	5.1145e-06
		0.9983	3428	0	3428	0	3428	0	0		1	18	3.11361e-06	18	6.22723e-06	18	3.45957e-07	5.1145e-06
		0.9982	3457	0	3457	0	3457	0	0		1	19	3.44805e-06	19	6.8961e-06	19	3.62953e-07	5.1145e-06
		0.9981	3495	0	3495	0	3495	0	0		1	20	3.78998e-06	20	7.57997e-06	20	3.78998e-07	5.1145e-06
		0.998	3522	0	3522	0	3522	0	0		1	21	4.13871e-06	21	8.27742e-06	21	3.94163e-07	5.1145e-06
		0.9979	3547	0	3547	0	3547	0	0		1	22	4.49363e-06	22	8.98725e-06	22	4.08511e-07	5.1145e-06
		0.9978	3574	0	3574	0	3574	0	0		1	23	4.8542e-06	23	9.70839e-06	23	4.22104e-07	5.1145e-06
		0.9977	3600	0	3600	0	3600	0	0		1	24	5.21996e-06	24	1.04399e-05	24	4.34997e-07	5.1145e-06
		0.9976	3622	0	3622	0	3622	0	0		1	25	5.59052e-06	25	1.1181e-05	25	4.47242e-07	5.1145e-06
		0.9975	3643	0	3643	0	3643	0	0		1	26	5.96551e-06	26	1.1931e-05	26	4.58886e-07	5.1145e-06
		0.9974	3664	0	3664	0	3664	0	0		1	27	6.34463e-06	27	1.26893e-05	27	4.69972e-07	5.1145e-06
		0.9973	3687	0	3687	0	3687	0	0		1	28	6.72758e-06	28	1.34552e-05	28	4.80541e-07	5.1145e-06
		0.9972	3703	0	3703	0	3703	0	0		1	29	7.11412e-06	29	1.42282e-05	29	4.90629e-07	5.1145e-06
		0.9971	3720	0	3720	0	3720	0	0		1	30	7.50403e-06	30	1.50081e-05	30	5.00269e-07	5.1145e-06
		0.997	3746	0	3746	0	3746	0	0		1	31	7.89712e-06	31	1.57942e-05	31	5.09492e-07	5.1145e-06
		0.9969	3766	0	3766	0	3766	0	0		1	32	8.2932e-06	32	1.65864e-05	32	5.18325e-07	5.1145e-06
		0.9968	3787	0	3787	0	3787	0	0		1	33	8.69212e-06	33	1.73842e-05	33	5.26795e-07	5.1145e-06
		0.9967	3803	0	3803	0	3803	0	0		1	34	9.09374e-06	34	1.81875e-05	34	5.34926e-07	5.1145e-06
		0.9966	3821	0	3821	0	3821	0	0		1	35	9.49792e-06	35	1.89958e-05	35	5.42738e-07	5.1145e-06
		0.9965	3841	0	3841	0	3841	0	0		1	36	9.90455e-06	36	1.98091e-05	36	5.50253e-07	5.1145e-06
		0.9964	3854	0	3854	0	3854	0	0		1	37	1.03135e-05	37	2.0627e-05	37	5.57488e-07	5.1145e-06
		0.9963	3871	0	3871	0	3871	0	0		1	38	1.07247e-05	38	2.14495e-05	38	5.6446e-07	5.1145e-06
		0.9962	3884	0	3884	0	3884	0	0		1	39	1.11381e-05	39	2.22762e-05	39	5.71185e-07	5.1145e-06
		0.9961	3898	0	3898	0	3898	0	0		1	40	1.15536e-05	40	2.31071e-05	40	5.77679e-07	5.1145e-06
		0.996	3914	0	3914	0	3914	0	0		1	41	1.1971e-05	41	2.39421e-05	41	5.83953e-07	5.1145e-06
		0.9959	3925	0	3925	0	3925	0	0		1	42	1.23904e-05	42	2.47809e-05	42	5.9002e-07	5.1145e-06
		0.9958	3940	0	3940	0	3940	0	0		1	43	1.28117e-05	43	2.56234e-05	43	5.95893e-07	5.1145e-06
		0.9957	3952	0	3952	0	3952	0	0		1	44	1.32348e-05	44	2.64696e-05	44	6.01582e-07	5.1145e-06
		0.9956	3963	0	3963	0	3963	0	0		1	45	1.36597e-05	45	2.73193e-05	45	6.07096e-07	5.1145e-06
		0.9955	3974	0	3974	0	3974	0	0		1	46	1.40862e-05	46	2.81725e-05	46	6.12445e-07	5.1145e-06
		0.9954	3988	0	3988	0	3988	0	0		1	47	1.45145e-05	47	2.9029e-05	47	6.17638e-07	5.1145e-06
		0.9953	4000	0	4000	0	4000	0	0		1	48	1.49444e-05	48	2.98888e-05	48	6.22683e-07	5.1145e-06
		0.9952	4014	0	4014	0	4014	0	0		1	49	1.53759e-05	49	3.07518e-05	49	6.27588e-07	5.1145e-06
		0.9951	4025	0	4025	0	4025	0	0		1	50	1.5809e-05	50	3.16179e-05	50	6.32358e-07	5.1145e-06
		0.995	4038	0	4038	0	4038	0	0		1	51	1.62435e-05	51	3.24871e-05	51	6.37002e-07	5.1145e-06
		0.9949	4051	0	4051	0	4051	0	0		1	52	1.66796e-05	52	3.33593e-05	52	6.41525e-07	5.1145e-06
		0.9948	4066	0	4066	0	4066	0	0		1	53	1.71172e-05	53	3.42344e-05	53	6.45933e-07	5.1145e-06
		0.9947	4075	0	4075	0	4075	0	0		1	54	1.75562e-05	54	3.51125e-05	54	6.50231e-07	5.1145e-06
		0.9946	4084	0	4084	0	4084	0	0		1	55	1.79967e-05	55	3.59934e-05	55	6.54425e-07	5.1145e-06
		0.9945	4093	0	4093	0	4093	0	0		1	56	1.84385e-05	56	3.68771e-05	56	6.58519e-07	5.1145e-06
		0.9944	4103	0	4103	0	4103	0	0		1	57	1.88818e-05	57	3.77635e-05	57	6.62518e-07	5.1145e-06
		0.9943	4110	0	4110	0	4110	0	0		1	58	1.93264e-05	58	3.86527e-05	58	6.66426e-07	5.1145e-06
		0.9942	4119	0	4119	0	4119	0	0		1	59	1.97723e-05	59	3.95446e-05	59	6.70247e-07	5.1145e-06
		0.9941	4127	0	4127	0	4127	0	0		1	60	2.02196e-05	60	4.04391e-05	60	6.73986e-07	5.1145e-06
		0.994	4135	0	4135	0	4135	0	0		1	61	2.06681e-05	61	4.13363e-05	61	6.77644e-07	5.1145e-06
		0.9939	4143	0	4143	0	4143	0	0		1	62	2.1118e-05	62	4.22361e-05	62	6.81227e-07	5.1145e-06
		0.9938	4154	0	4154	0	4154	0	0		1	63	2.15692e-05	63	4.31384e-05	63	6.84736e-07	5.1145e-06
		0.9937	4163	0	4163	0	4163	0	0		1	64	2.20216e-05	64	4.40433e-05	64	6.88176e-07	5.1145e-06
		0.9936	4169	0	4169	0	4169	0	0		1	65	2.24753e-05	65	4.49507e-05	65	6.91549e-07	5.1145e-06
		0.9935	4177	0	4177	0	4177	0	0		1	66	2.29303e-05	66	4.58606e-05	66	6.94857e-07	5.1145e-06
		0.9934	4186	0	4186	0	4186	0	0		1	67	2.33865e-05	67	4.67729e-05	67	6.98104e-07	5.1145e-06
		0.9933	4192	0	4192	0	4192	0	0		1	68	2.38439e-05	68	4.76878e-05	68	7.01291e-07	5.1145e-06
		0.9932	4199	0	4199	0	4199	0	0		1	69	2.43025e-05	69	4.86051e-05	69	7.04421e-07	5.1145e-06
		0.9931	4204	0	4204	0	4204	0	0		1	70	2.47624e-05	70	4.95247e-05	70	7.07496e-07	5.1145e-06
		0.993	4212	0	4212	0	4212	0	0		1	71	2.52234e-05	70.9999	5.04469e-05	71	7.10519e-07	5.1145e-06
		0.9929	4221	0	4221	0	4221	0	0		1	72	2.56857e-05	71.9999	5.13714e-05	72	7.13491e-07	5.1145e-06
		0.9928	4225	0	4225	0	4225	0	0		1	73	2.61491e-05	72.9999	5.22982e-05	73	7.16414e-07	5.1145e-06
		0.9927	4234	0	4234	0	4234	0	0		1	74	2.66137e-05	73.9999	5.32275e-05	74	7.1929e-07	5.1145e-06
		0.9926	4242	0	4242	0	4242	0	0		1	75	2.70795e-05	74.9999	5.41591e-05	75	7.22121e-07	5.1145e-06
		0.9925	4247	0	4247	0	4247	0	0		1	76	2.75465e-05	75.9999	5.5093e-05	76	7.24908e-07	5.1145e-06
		0.9924	4254	0	4254	0	4254	0	0		1	77	2.80146e-05	76.9999	5.60293e-05	77	7.27653e-07	5.1145e-06
		0.9923	4259	0	4259	0	4259	0	0		1	78	2.84839e-05	77.9999	5.69679e-05	78	7.30357e-07	5.1145e-06
		0.9922	4269	0	4269	0	4269	0	0		1	79	2.89544e-05	78.9999	5.79088e-05	79	7.33022e-07	5.1145e-06
		0.9921	4279	0	4279	0	4279	0	0		1	80	2.9426e-05	79.9999	5.8852e-05	80	7.3565e-07	5.1145e-06
		0.992	4284	0	4284	0	4284	0	0		1	81	2.98987e-05	80.9999	5.97975e-05	81	7.3824e-07	5.1145e-06
		0.9919	4294	0	4294	0	4294	0	0		1	82	3.03726e-05	81.9999	6.07453e-05	82	7.40796e-07	5.1145e-06
		0.9918	4299	0	4299	0	4299	0	0		1	83	3.08477e-05	82.9999	6.16953e-05	83	7.43317e-07	5.1145e-06
		0.9917	4306	0	4306	0	4306	0	0		1	84	3.13238e-05	83.9999	6.26477e-05	84	7.45806e-07	5.1145e-06
		0.9916	4312	0	4312	0	4312	0	0		1	85	3.18011e-05	84.9999	6.36023e-05	85	7.48262e-07	5.1145e-06
		0.9915	4319	0	4319	0	4319	0	0		1	86	3.22796e-05	85.9999	6.45592e-05	86	7.50688e-07	5.1145e-06
		0.9914	4328	1	4327	2	4329	0.000462	0.000452489		1	87	3.27591e-05	86.9999	6.55183e-05	87	7.53084e-07	5.1145e-06
		0.9913	4334	1	4333	2	4335	0.000461361	0.000452489		1	88	3.32398e-05	87.9999	6.64797e-05	88	7.55451e-07	5.1145e-06
		0.9912	4340	1	4339	2	4341	0.000460723	0.000452489		1	89	3.37217e-05	88.9999	6.74433e-05	89	7.5779e-07	5.1145e-06
		0.9911	4344	1	4343	2	4345	0.000460299	0.000452489		1	90	3.42046e-05	89.9999	6.84092e-05	90	7.60102e-07	5.1145e-06
		0.991	4351	1	4350	2	4352	0.000459559	0.000452489		1	91	3.46887e-05	90.9999	6.93773e-05	91	7.62388e-07	5.1145e-06
		0.9909	4356	1	4355	2	4357	0.000459031	0.000452489		1	92	3.51738e-05	91.9999	7.03477e-05	92	7.64649e-07	5.1145e-06
		0.9908	4360	1	4359	2	4361	0.00045861	0.000452489		1	93	3.56601e-05	92.9999	7.13203e-05	93	7.66885e-07	5.1145e-06
		0.9907	4365	1	4364	2	4366	0.000458085	0.000452489		1	94	3.61476e-05	93.9999	7.22951e-05	94	7.69097e-07	5.1145e-06
		0.9906	4372	1	4371	2	4373	0.000457352	0.000452489		1	95	3.66361e-05	94.9999	7.32722e-05	95	7.71286e-07	5.1145e-06
		0.9905	4377	1	4376	2	4378	0.00045683	0.000452489		1	96	3.71257e-05	95.9999	7.42515e-05	96	7.73453e-07	5.1145e-06
		0.9904	4387	1	4386	2	4388	0.000455789	0.000452489		1	97	3.76165e-05	96.9999	7.5233e-05	97	7.75598e-07	5.1145e-06
		0.9903	4391	1	4390	2	4392	0.000455373	0.000452489		1	98	3.81084e-05	97.9999	7.62167e-05	98	7.77722e-07	5.1145e-06
		0.9902	4394	1	4393	2	4395	0.000455063	0.000452489		1	99	3.86013e-05	98.9999	7.72027e-05	99	7.79825e-07	5.1145e-06
		0.9901	4400	1	4399	2	4401	0.000454442	0.000452489		1	100	3.90954e-05	99.9999	7.81909e-05	100	7.81909e-07	5.1145e-06
		0.99	4406	1	4405	2	4407	0.000453823	0.000452489		1	101	3.95906e-05	101	7.91813e-05	101	7.83973e-07	5.1145e-06
		0.9899	4410	1	4409	2	4411	0.000453412	0.000452489		1	102	4.00869e-05	102	8.01739e-05	102	7.86018e-07	5.1145e-06
		0.9898	4414	1	4413	2	4415	0.000453001	0.000452489		1	103	4.05844e-05	103	8.11687e-05	103	7.88046e-07	5.1145e-06
		0.9897	4419	1	4418	2	4420	0.000452489	0.000452489		1	104	4.10829e-05	104	8.21658e-05	104	7.90056e-07	5.1145e-06
		0.9896	4425	2	4423	4	4427	0.000903546	0.000864491		1	105	4.15825e-05	105	8.31651e-05	105	7.92048e-07	5.1145e-06
		0.9895	4430	2	4428	4	4432	0.000902527	0.000864491		1	106	4.20833e-05	106	8.41665e-05	106	7.94024e-07	5.1145e-06
		0.9894	4434	2	4432	4	4436	0.000901713	0.000864491		1	107	4.25851e-05	107	8.51703e-05	107	7.95984e-07	5.1145e-06
		0.9893	4439	2	4437	4	4441	0.000900698	0.000864491		1	108	4.30881e-05	108	8.61762e-05	108	7.97928e-07	5.1145e-06
		0.9892	4443	2	4441	4	4445	0.000899888	0.000864491		1	109	4.35922e-05	109	8.71843e-05	109	7.99856e-07	5.1145e-06
		0.9891	4448	2	4446	4	4450	0.000898876	0.000864491		1	110	4.40974e-05	110	8.81947e-05	110	8.0177e-07	5.1145e-06
		0.989	4453	2	4451	4	4455	0.000897868	0.000864491		1	111	4.46037e-05	111	8.92073e-05	111	8.03669e-07	5.1145e-06
		0.9889	4459	2	4457	4	4461	0.00089666	0.000864491		1	112	4.51111e-05	112	9.02221e-05	112	8.05555e-07	5.1145e-06
		0.9888	4462	2	4460	4	4464	0.000896057	0.000864491		1	113	4.56196e-05	113	9.12392e-05	113	8.07426e-07	5.1145e-06
		0.9887	4465	2	4463	4	4467	0.000895456	0.000864491		1	114	4.61292e-05	114	9.22584e-05	114	8.09284e-07	5.1145e-06
		0.9886	4470	2	4468	4	4472	0.000894454	0.000864491		1	115	4.66399e-05	115	9.32799e-05	115	8.11129e-07	5.1145e-06
		0.9885	4474	2	4472	4	4476	0.000893655	0.000864491		1	116	4.71518e-05	116	9.43036e-05	116	8.12962e-07	5.1145e-06
		0.9884	4479	2	4477	4	4481	0.000892658	0.000864491		1	117	4.76648e-05	117	9.53295e-05	117	8.14782e-07	5.1145e-06
		0.9883	4484	2	4482	4	4486	0.000891663	0.000864491		1	118	4.81788e-05	118	9.63577e-05	118	8.16591e-07	5.1145e-06
		0.9882	4486	2	4484	4	4488	0.000891266	0.000864491		1	119	4.8694e-05	119	9.73881e-05	119	8.18387e-07	5.1145e-06
		0.9881	4491	2	4489	4	4493	0.000890274	0.000864491		1	120	4.92103e-05	120	9.84207e-05	120	8.20172e-07	5.1145e-06
		0.988	4495	2	4493	4	4497	0.000889482	0.000864491		1	121	4.97278e-05	121	9.94555e-05	121	8.21947e-07	5.1145e-06
		0.9879	4500	2	4498	4	4502	0.000888494	0.000864491		1	122	5.02463e-05	122	0.000100493	122	8.2371e-07	5.1145e-06
		0.9878	4502	2	4500	4	4504	0.000888099	0.000864491		1	123	5.0766e-05	123	0.000101532	123	8.25463e-07	5.1145e-06
		0.9877	4505	2	4503	4	4507	0.000887508	0.000864491		1	124	5.12868e-05	124	0.000102574	124	8.27206e-07	5.1145e-06
		0.9876	4509	2	4507	4	4511	0.000886721	0.000864491		1	125	5.18087e-05	125	0.000103617	125	8.28939e-07	5.1145e-06
		0.9875	4512	2	4510	4	4514	0.000886132	0.000864491		1	126	5.23317e-05	126	0.000104663	126	8.30662e-07	5.1145e-06
		0.9874	4517	2	4515	4	4519	0.000885152	0.000864491		1	127	5.28558e-05	127	0.000105712	127	8.32375e-07	5.1145e-06
		0.9873	4521	2	4519	4	4523	0.000884369	0.000864491		1	128	5.33811e-05	128	0.000106762	128	8.3408e-07	5.1145e-06
		0.9872	4525	2	4523	4	4527	0.000883587	0.000864491		1	129	5.39075e-05	129	0.000107815	129	8.35775e-07	5.1145e-06
		0.9871	4530	2	4528	4	4532	0.000882613	0.000864491		1	130	5.4435e-05	130	0.00010887	130	8.37462e-07	5.1145e-06
		0.987	4534	2	4532	4	4536	0.000881834	0.000864491		1	131	5.49637e-05	131	0.000109927	131	8.3914e-07	5.1145e-06
		0.9869	4537	2	4535	4	4539	0.000881251	0.000864491		1	132	5.54935e-05	132	0.000110987	132	8.4081e-07	5.1145e-06
		0.9868	4541	2	4539	4	4543	0.000880475	0.000864491		1	133	5.60244e-05	133	0.000112049	133	8.42472e-07	5.1145e-06
		0.9867	4546	2	4544	4	4548	0.000879507	0.000864491		1	134	5.65564e-05	134	0.000113113	134	8.44126e-07	5.1145e-06
		0.9866	4550	2	4548	4	4552	0.000878735	0.000864491		1	135	5.70896e-05	135	0.000114179	135	8.45772e-07	5.1145e-06
		0.9865	4554	2	4552	4	4556	0.000877963	0.000864491		1	136	5.76239e-05	136	0.000115248	136	8.4741e-07	5.1145e-06
		0.9864	4556	2	4554	4	4558	0.000877578	0.000864491		1	137	5.81593e-05	137	0.000116319	137	8.49041e-07	5.1145e-06
		0.9863	4558	2	4556	4	4560	0.000877193	0.000864491		1	138	5.86959e-05	138	0.000117392	138	8.50665e-07	5.1145e-06
		0.9862	4561	2	4559	4	4563	0.000876616	0.000864491		1	139	5.92336e-05	139	0.000118467	139	8.52283e-07	5.1145e-06
		0.9861	4566	2	4564	4	4568	0.000875657	0.000864491		1	140	5.97725e-05	140	0.000119545	140	8.53893e-07	5.1145e-06
		0.986	4569	2	4567	4	4571	0.000875082	0.000864491		1	141	6.03125e-05	141	0.000120625	141	8.55496e-07	5.1145e-06
		0.9859	4571	2	4569	4	4573	0.000874699	0.000864491		1	142	6.08536e-05	142	0.000121707	142	8.57094e-07	5.1145e-06
		0.9858	4575	2	4573	4	4577	0.000873935	0.000864491		1	143	6.13959e-05	143	0.000122792	143	8.58684e-07	5.1145e-06
		0.9857	4578	2	4576	4	4580	0.000873362	0.000864491		1	144	6.19394e-05	144	0.000123879	144	8.60269e-07	5.1145e-06
		0.9856	4580	2	4578	4	4582	0.000872981	0.000864491		1	145	6.2484e-05	145	0.000124968	145	8.61848e-07	5.1145e-06
		0.9855	4583	2	4581	4	4585	0.00087241	0.000864491		1	146	6.30297e-05	146	0.000126059	146	8.6342e-07	5.1145e-06
		0.9854	4587	2	4585	4	4589	0.00087165	0.000864491		1	147	6.35766e-05	147	0.000127153	147	8.64988e-07	5.1145e-06
		0.9853	4590	2	4588	4	4592	0.00087108	0.000864491		1	148	6.41246e-05	148	0.000128249	148	8.66549e-07	5.1145e-06
		0.9852	4593	2	4591	4	4595	0.000870511	0.000864491		1	149	6.46738e-05	149	0.000129348	149	8.68105e-07	5.1145e-06
		0.9851	4594	2	4592	4	4596	0.000870322	0.000864491		1	150	6.52242e-05	150	0.000130448	150	8.69656e-07	5.1145e-06
		0.985	4597	2	4595	4	4599	0.000869754	0.000864491		1	151	6.57757e-05	151	0.000131551	151	8.71201e-07	5.1145e-06
		0.9849	4601	2	4599	4	4603	0.000868998	0.000864491		1	152	6.63284e-05	152	0.000132657	152	8.72742e-07	5.1145e-06
		0.9848	4604	2	4602	4	4606	0.000868432	0.000864491		1	153	6.68822e-05	153	0.000133764	153	8.74277e-07	5.1145e-06
		0.9847	4606	2	4604	4	4608	0.000868056	0.000864491		1	154	6.74372e-05	154	0.000134874	154	8.75808e-07	5.1145e-06
		0.9846	4610	2	4608	4	4612	0.000867303	0.000864491		1	155	6.79934e-05	155	0.000135987	155	8.77334e-07	5.1145e-06
		0.9845	4614	2	4612	4	4616	0.000866551	0.000864491		1	156	6.85507e-05	156	0.000137101	156	8.78855e-07	5.1145e-06
		0.9844	4617	2	4615	4	4619	0.000865988	0.000864491		1	157	6.91092e-05	157	0.000138218	157	8.80372e-07	5.1145e-06
		0.9843	4618	2	4616	4	4620	0.000865801	0.000864491		1	158	6.96689e-05	158	0.000139338	158	8.81884e-07	5.1145e-06
		0.9842	4620	2	4618	4	4622	0.000865426	0.000864491		1	159	7.02297e-05	159	0.000140459	159	8.83392e-07	5.1145e-06
		0.9841	4624	2	4622	4	4626	0.000864678	0.000864491		1	160	7.07917e-05	160	0.000141583	160	8.84897e-07	5.1145e-06
		0.984	4625	2	4623	4	4627	0.000864491	0.000864491		1	161	7.13549e-05	161	0.00014271	161	8.86397e-07	5.1145e-06
		0.9839	4628	3	4625	6	4631	0.00129562	0.00128507		1	162	7.19193e-05	162	0.000143839	162	8.87893e-07	5.1145e-06
		0.9838	4632	3	4629	6	4635	0.0012945	0.00128507		1	163	7.24849e-05	163	0.00014497	163	8.89385e-07	5.1145e-06
		0.9837	4635	3	4632	6	4638	0.00129366	0.00128507		1	164	7.30516e-05	164	0.000146103	164	8.90873e-07	5.1145e-06
		0.9836	4636	3	4633	6	4639	0.00129338	0.00128507		1	165	7.36195e-05	165	0.000147239	165	8.92358e-07	5.1145e-06
		0.9835	4638	3	4635	6	4641	0.00129282	0.00128507		1	166	7.41886e-05	166	0.000148377	166	8.93839e-07	5.1145e-06
		0.9834	4643	3	4640	6	4646	0.00129143	0.00128507		1	167	7.47589e-05	167	0.000149518	167	8.95317e-07	5.1145e-06
		0.9833	4644	3	4641	6	4647	0.00129116	0.00128507		1	168	7.53304e-05	168	0.000150661	168	8.96791e-07	5.1145e-06
		0.9832	4646	3	4643	6	4649	0.0012906	0.00128507		1	169	7.59031e-05	169	0.000151806	169	8.98262e-07	5.1145e-06
		0.9831	4649	3	4646	6	4652	0.00128977	0.00128507		1	170	7.6477e-05	170	0.000152954	170	8.99729e-07	5.1145e-06
		0.983	4653	3	4650	6	4656	0.00128866	0.00128507		1	171	7.70521e-05	171	0.000154104	171	9.01194e-07	5.1145e-06
		0.9829	4654	3	4651	6	4657	0.00128838	0.00128507		1	172	7.76284e-05	172	0.000155257	172	9.02655e-07	5.1145e-06
		0.9828	4657	3	4654	6	4660	0.00128755	0.00128507		1	173	7.82058e-05	173	0.000156412	173	9.04114e-07	5.1145e-06
		0.9827	4658	3	4655	6	4661	0.00128728	0.00128507		1	174	7.87845e-05	174	0.000157569	174	9.05569e-07	5.1145e-06
		0.9826	4663	3	4660	6	4666	0.0012859	0.00128507		1	175	7.93644e-05	175	0.000158729	175	9.07022e-07	5.1145e-06
		0.9825	4664	3	4661	6	4667	0.00128562	0.00128507		1	176	7.99455e-05	176	0.000159891	176	9.08472e-07	5.1145e-06
		0.9824	4666	3	4663	6	4669	0.00128507	0.00128507		1	177	8.05278e-05	177	0.000161056	177	9.09919e-07	5.1145e-06
		0.9823	4669	4	4665	8	4673	0.00171196	0.00170612		1	178	8.11113e-05	178	0.000162223	178	9.11363e-07	5.1145e-06
		0.9822	4670	4	4666	8	4674	0.0017116	0.00170612		1	179	8.16961e-05	179	0.000163392	179	9.12805e-07	5.1145e-06
		0.9821	4674	4	4670	8	4678	0.00171013	0.00170612		1	180	8.2282e-05	180	0.000164564	180	9.14245e-07	5.1145e-06
		0.982	4677	4	4673	8	4681	0.00170904	0.00170612		1	181	8.28692e-05	181	0.000165738	181	9.15682e-07	5.1145e-06
		0.9819	4679	4	4675	8	4683	0.00170831	0.00170612		1	182	8.34576e-05	182	0.000166915	182	9.17116e-07	5.1145e-06
		0.9818	4680	4	4676	8	4684	0.00170794	0.00170612		1	183	8.40472e-05	183	0.000168094	183	9.18549e-07	5.1145e-06
		0.9817	4683	4	4679	8	4687	0.00170685	0.00170612		1	184	8.4638e-05	184	0.000169276	184	9.19979e-07	5.1145e-06
		0.9815	4685	4	4681	8	4689	0.00170612	0.00170612		1	185	8.52301e-05	185	0.00017046	185	9.21407e-07	5.1145e-06
		0.9814	4688	5	4683	10	4693	0.00213083	0.00211193		1	186	8.58234e-05	186	0.000171647	186	9.22832e-07	5.1145e-06
		0.9813	4690	5	4685	10	4695	0.00212993	0.00211193		1	187	8.64179e-05	187	0.000172836	187	9.24256e-07	5.1145e-06
		0.9812	4692	5	4687	10	4697	0.00212902	0.00211193		1	188	8.70137e-05	188	0.000174027	188	9.25678e-07	5.1145e-06
		0.9811	4696	5	4691	10	4701	0.00212721	0.00211193		1	189	8.76107e-05	189	0.000175221	189	9.27097e-07	5.1145e-06
		0.981	4698	5	4693	10	4703	0.0021263	0.00211193		1	190	8.82089e-05	190	0.000176418	190	9.28515e-07	5.1145e-06
		0.9809	4700	5	4695	10	4705	0.0021254	0.00211193		1	191	8.88084e-05	191	0.000177617	191	9.29931e-07	5.1145e-06
		0.9808	4702	5	4697	10	4707	0.0021245	0.00211193		1	192	8.94091e-05	192	0.000178818	192	9.31345e-07	5.1145e-06
		0.9807	4705	5	4700	10	4710	0.00212314	0.00211193		1	193	9.00111e-05	193	0.000180022	193	9.32757e-07	5.1145e-06
		0.9806	4707	5	4702	10	4712	0.00212224	0.00211193		1	194	9.06143e-05	194	0.000181229	194	9.34168e-07	5.1145e-06
		0.9805	4709	5	4704	10	4714	0.00212134	0.00211193		1	195	9.12188e-05	195	0.000182438	195	9.35577e-07	5.1145e-06
		0.9804	4710	5	4705	10	4715	0.00212089	0.00211193		1	196	9.18245e-05	196	0.000183649	196	9.36985e-07	5.1145e-06
		0.9803	4712	5	4707	10	4717	0.00211999	0.00211193		1	197	9.24315e-05	197	0.000184863	197	9.3839e-07	5.1145e-06
		0.9802	4715	5	4710	10	4720	0.00211864	0.00211193		1	198	9.30397e-05	198	0.000186079	198	9.39795e-07	5.1145e-06
		0.9801	4717	5	4712	10	4722	0.00211775	0.00211193		1	199	9.36492e-05	199	0.000187298	199	9.41198e-07	5.1145e-06
		0.98	4718	5	4713	10	4723	0.0021173	0.00211193		1	200	9.42599e-05	200	0.00018852	200	9.42599e-07	5.1145e-06
		0.9799	4720	5	4715	10	4725	0.0021164	0.00211193		1	201	9.4872e-05	201	0.000189744	201	9.44e-07	5.1145e-06
		0.9798	4723	5	4718	10	4728	0.00211506	0.00211193		1	202	9.54852e-05	202	0.00019097	202	9.45398e-07	5.1145e-06
		0.9797	4724	5	4719	10	4729	0.00211461	0.00211193		1	203	9.60998e-05	203	0.0001922	203	9.46796e-07	5.1145e-06
		0.9796	4729	5	4724	10	4734	0.00211238	0.00211193		1	204	9.67156e-05	204	0.000193431	204	9.48192e-07	5.1145e-06
		0.9795	4730	5	4725	10	4735	0.00211193	0.00211193		1	205	9.73327e-05	205	0.000194665	205	9.49587e-07	5.1145e-06
		0.9794	4731	6	4725	12	4737	0.00253325	0.00248344		1	206	9.79511e-05	206	0.000195902	206	9.50981e-07	5.1145e-06
		0.9793	4734	6	4728	12	4740	0.00253165	0.00248344		1	207	9.85707e-05	207	0.000197141	207	9.52374e-07	5.1145e-06
		0.9792	4735	6	4729	12	4741	0.00253111	0.00248344		1	208	9.91917e-05	208	0.000198383	208	9.53766e-07	5.1145e-06
		0.9791	4738	6	4732	12	4744	0.00252951	0.00248344		1	209	9.98139e-05	209	0.000199628	209	9.55157e-07	5.1145e-06
		0.979	4739	6	4733	12	4745	0.00252898	0.00248344		1	210	0.000100437	210	0.000200875	210	9.56547e-07	5.1145e-06
		0.9789	4742	6	4736	12	4748	0.00252738	0.00248344		1	211	0.000101062	211	0.000202124	211	9.57935e-07	5.1145e-06
		0.9788	4743	6	4737	12	4749	0.00252685	0.00248344		1	212	0.000101688	212	0.000203377	212	9.59323e-07	5.1145e-06
		0.9787	4745	6	4739	12	4751	0.00252578	0.00248344		1	213	0.000102316	213	0.000204631	213	9.6071e-07	5.1145e-06
		0.9786	4746	6	4740	12	4752	0.00252525	0.00248344		1	214	0.000102944	214	0.000205889	214	9.62097e-07	5.1145e-06
		0.9785	4750	6	4744	12	4756	0.00252313	0.00248344		1	215	0.000103574	215	0.000207149	215	9.63482e-07	5.1145e-06
		0.9784	4751	6	4745	12	4757	0.0025226	0.00248344		1	216	0.000104206	216	0.000208411	216	9.64866e-07	5.1145e-06
		0.9783	4754	6	4748	12	4760	0.00252101	0.00248344		1	217	0.000104838	217	0.000209676	217	9.6625e-07	5.1145e-06
		0.9782	4755	6	4749	12	4761	0.00252048	0.00248344		1	218	0.000105472	218	0.000210944	218	9.67633e-07	5.1145e-06
		0.9781	4757	6	4751	12	4763	0.00251942	0.00248344		1	219	0.000106107	219	0.000212214	219	9.69016e-07	5.1145e-06
		0.978	4761	6	4755	12	4767	0.00251731	0.00248344		1	220	0.000106744	220	0.000213487	220	9.70398e-07	5.1145e-06
		0.9779	4762	6	4756	12	4768	0.00251678	0.00248344		1	221	0.000107382	221	0.000214763	221	9.71779e-07	5.1145e-06
		0.9778	4765	6	4759	12	4771	0.0025152	0.00248344		1	222	0.000108021	222	0.000216041	222	9.73159e-07	5.1145e-06
		0.9776	4767	6	4761	12	4773	0.00251414	0.00248344		1	223	0.000108661	223	0.000217322	223	9.74539e-07	5.1145e-06
		0.9774	4769	6	4763	12	4775	0.00251309	0.00248344		1	224	0.000109303	224	0.000218606	224	9.75919e-07	5.1145e-06
		0.9773	4770	6	4764	12	4776	0.00251256	0.00248344		1	225	0.000109946	225	0.000219892	225	9.77298e-07	5.1145e-06
		0.9772	4772	6	4766	12	4778	0.00251151	0.00248344		1	226	0.00011059	226	0.000221181	226	9.78676e-07	5.1145e-06
		0.9771	4773	6	4767	12	4779	0.00251099	0.00248344		1	227	0.000111236	227	0.000222472	227	9.80055e-07	5.1145e-06
		0.977	4775	6	4769	12	4781	0.00250994	0.00248344		1	228	0.000111883	228	0.000223767	228	9.81432e-07	5.1145e-06
		0.9769	4777	6	4771	12	4783	0.00250889	0.00248344		1	229	0.000112532	229	0.000225063	229	9.8281e-07	5.1145e-06
		0.9768	4781	6	4775	12	4787	0.00250679	0.00248344		1	230	0.000113181	230	0.000226363	230	9.84187e-07	5.1145e-06
		0.9767	4783	6	4777	12	4789	0.00250574	0.00248344		1	231	0.000113833	231	0.000227665	231	9.85563e-07	5.1145e-06
		0.9765	4787	6	4781	12	4793	0.00250365	0.00248344		1	232	0.000114485	232	0.00022897	232	9.8694e-07	5.1145e-06
		0.9763	4790	6	4784	12	4796	0.00250209	0.00248344		1	233	0.000115139	233	0.000230278	233	9.88316e-07	5.1145e-06
		0.9762	4791	6	4785	12	4797	0.00250156	0.00248344		1	234	0.000115794	234	0.000231588	234	9.89692e-07	5.1145e-06
		0.9761	4794	6	4788	12	4800	0.0025	0.00248344		1	235	0.00011645	235	0.000232901	235	9.91067e-07	5.1145e-06
		0.976	4795	6	4789	12	4801	0.00249948	0.00248344		1	236	0.000117108	236	0.000234216	236	9.92443e-07	5.1145e-06
		0.9759	4797	6	4791	12	4803	0.00249844	0.00248344		1	237	0.000117767	237	0.000235535	237	9.93818e-07	5.1145e-06
		0.9758	4799	6	4793	12	4805	0.0024974	0.00248344		1	238	0.000118428	238	0.000236856	238	9.95193e-07	5.1145e-06
		0.9757	4800	6	4794	12	4806	0.00249688	0.00248344		1	239	0.00011909	239	0.00023818	239	9.96568e-07	5.1145e-06
		0.9756	4801	6	4795	12	4807	0.00249636	0.00248344		1	240	0.000119753	240	0.000239506	240	9.97943e-07	5.1145e-06
		0.9755	4805	6	4799	12	4811	0.00249428	0.00248344		1	241	0.000120418	241	0.000240836	241	9.99318e-07	5.1145e-06
		0.9754	4807	6	4801	12	4813	0.00249325	0.00248344		1	242	0.000121084	242	0.000242168	242	1.00069e-06	5.1145e-06
		0.9752	4810	6	4804	12	4816	0.00249169	0.00248344		1	243	0.000121751	243	0.000243502	243	1.00207e-06	5.1145e-06
		0.975	4816	6	4810	12	4822	0.00248859	0.00248344		1	244	0.00012242	244	0.00024484	244	1.00344e-06	5.1145e-06
		0.9748	4819	6	4813	12	4825	0.00248705	0.00248344		1	245	0.00012309	245	0.00024618	245	1.00482e-06	5.1145e-06
		0.9747	4821	6	4815	12	4827	0.00248602	0.00248344		1	246	0.000123762	246	0.000247523	246	1.00619e-06	5.1145e-06
		0.9746	4823	6	4817	12	4829	0.00248499	0.00248344		1	247	0.000124434	247	0.000248869	247	1.00757e-06	5.1145e-06
		0.9744	4825	6	4819	12	4831	0.00248396	0.00248344		1	248	0.000125109	248	0.000250217	248	1.00894e-06	5.1145e-06
		0.9743	4826	6	4820	12	4832	0.00248344	0.00248344		1	249	0.000125784	249	0.000251569	249	1.01032e-06	5.1145e-06
		0.9742	4827	7	4820	14	4834	0.00289615	0.0028866		1	250	0.000126461	250	0.000252923	250	1.01169e-06	5.1145e-06
		0.9741	4830	7	4823	14	4837	0.00289436	0.0028866		1	251	0.00012714	251	0.00025428	251	1.01307e-06	5.1145e-06
		0.9739	4831	7	4824	14	4838	0.00289376	0.0028866		1	252	0.00012782	252	0.00025564	252	1.01444e-06	5.1145e-06
		0.9738	4833	7	4826	14	4840	0.00289256	0.0028866		1	253	0.000128501	253	0.000257002	253	1.01582e-06	5.1145e-06
		0.9737	4835	7	4828	14	4842	0.00289137	0.0028866		1	254	0.000129184	254	0.000258367	254	1.01719e-06	5.1145e-06
		0.9736	4836	7	4829	14	4843	0.00289077	0.0028866		1	255	0.000129868	255	0.000259735	255	1.01857e-06	5.1145e-06
		0.9735	4838	7	4831	14	4845	0.00288958	0.0028866		1	256	0.000130553	256	0.000261106	256	1.01995e-06	5.1145e-06
		0.9734	4839	7	4832	14	4846	0.00288898	0.0028866		1	257	0.00013124	257	0.00026248	257	1.02132e-06	5.1145e-06
		0.9733	4841	7	4834	14	4848	0.00288779	0.0028866		1	258	0.000131928	258	0.000263857	258	1.0227e-06	5.1145e-06
		0.9731	4842	7	4835	14	4849	0.00288719	0.0028866		1	259	0.000132618	259	0.000265236	259	1.02408e-06	5.1145e-06
		0.973	4843	7	4836	14	4850	0.0028866	0.0028866		1	260	0.000133309	260	0.000266618	260	1.02545e-06	5.1145e-06
		0.9729	4845	8	4837	16	4853	0.00329693	0.00315395		1	261	0.000134002	261	0.000268003	261	1.02683e-06	5.1145e-06
		0.9728	4846	8	4838	16	4854	0.00329625	0.00315395		1	262	0.000134696	262	0.000269391	262	1.02821e-06	5.1145e-06
		0.9727	4847	8	4839	16	4855	0.00329557	0.00315395		1	263	0.000135391	263	0.000270782	263	1.02959e-06	5.1145e-06
		0.9726	4848	8	4840	16	4856	0.00329489	0.00315395		1	264	0.000136088	264	0.000272176	264	1.03097e-06	5.1145e-06
		0.9725	4850	8	4842	16	4858	0.00329354	0.00315395		1	265	0.000136786	265	0.000273572	265	1.03235e-06	5.1145e-06
		0.9723	4852	8	4844	16	4860	0.00329218	0.00315395		1	266	0.000137486	266	0.000274972	266	1.03373e-06	5.1145e-06
		0.9721	4856	8	4848	16	4864	0.00328947	0.00315395		1	267	0.000138187	267	0.000276374	267	1.03511e-06	5.1145e-06
		0.972	4857	8	4849	16	4865	0.0032888	0.00315395		1	268	0.000138889	268	0.000277779	268	1.03649e-06	5.1145e-06
		0.9719	4859	8	4851	16	4867	0.00328745	0.00315395		1	269	0.000139593	269	0.000279187	269	1.03787e-06	5.1145e-06
		0.9718	4860	8	4852	16	4868	0.00328677	0.00315395		1	270	0.000140299	270	0.000280598	270	1.03925e-06	5.1145e-06
		0.9717	4862	8	4854	16	4870	0.00328542	0.00315395		1	271	0.000141006	271	0.000282012	271	1.04063e-06	5.1145e-06
		0.9716	4864	8	4856	16	4872	0.00328407	0.00315395		1	272	0.000141714	272	0.000283428	272	1.04202e-06	5.1145e-06
		0.9714	4867	8	4859	16	4875	0.00328205	0.00315395		1	273	0.000142424	273	0.000284848	273	1.0434e-06	5.1145e-06
		0.9713	4868	8	4860	16	4876	0.00328138	0.00315395		1	274	0.000143135	274	0.000286271	274	1.04478e-06	5.1145e-06
		0.9712	4869	8	4861	16	4877	0.00328071	0.00315395		1	275	0.000143848	275	0.000287696	275	1.04617e-06	5.1145e-06
		0.9711	4872	8	4864	16	4880	0.00327869	0.00315395		1	276	0.000144562	276	0.000289125	276	1.04755e-06	5.1145e-06
		0.9709	4874	8	4866	16	4882	0.00327735	0.00315395		1	277	0.000145278	277	0.000290556	277	1.04894e-06	5.1145e-06
		0.9708	4875	8	4867	16	4883	0.00327667	0.00315395		1	278	0.000145995	278	0.00029199	278	1.05032e-06	5.1145e-06
		0.9706	4877	8	4869	16	4885	0.00327533	0.00315395		1	279	0.000146714	279	0.000293427	279	1.05171e-06	5.1145e-06
		0.9704	4879	8	4871	16	4887	0.00327399	0.00315395		1	280	0.000147434	280	0.000294868	280	1.0531e-06	5.1145e-06
		0.9703	4881	8	4873	16	4889	0.00327265	0.00315395		1	281	0.000148155	281	0.000296311	281	1.05449e-06	5.1145e-06
		0.9702	4882	8	4874	16	4890	0.00327198	0.00315395		1	282	0.000148878	282	0.000297757	282	1.05588e-06	5.1145e-06
		0.9701	4884	8	4876	16	4892	0.00327065	0.00315395		1	283	0.000149603	283	0.000299206	283	1.05726e-06	5.1145e-06
		0.9699	4886	8	4878	16	4894	0.00326931	0.00315395		1	284	0.000150329	284	0.000300658	284	1.05865e-06	5.1145e-06
		0.9698	4889	8	4881	16	4897	0.00326731	0.00315395		1	285	0.000151056	285	0.000302113	285	1.06005e-06	5.1145e-06
		0.9697	4890	8	4882	16	4898	0.00326664	0.00315395		1	286	0.000151785	286	0.000303571	286	1.06144e-06	5.1145e-06
		0.9696	4891	8	4883	16	4899	0.00326597	0.00315395		1	287	0.000152516	287	0.000305032	287	1.06283e-06	5.1145e-06
		0.9695	4893	8	4885	16	4901	0.00326464	0.00315395		1	288	0.000153248	288	0.000306496	288	1.06422e-06	5.1145e-06
		0.9694	4895	8	4887	16	4903	0.00326331	0.00315395		1	289	0.000153982	289	0.000307963	289	1.06562e-06	5.1145e-06
		0.9692	4896	8	4888	16	4904	0.00326264	0.00315395		1	290	0.000154717	290	0.000309433	290	1.06701e-06	5.1145e-06
		0.9691	4898	8	4890	16	4906	0.00326131	0.00315395		1	291	0.000155453	291	0.000310906	291	1.06841e-06	5.1145e-06
		0.9689	4900	8	4892	16	4908	0.00325998	0.00315395		1	292	0.000156191	292	0.000312382	292	1.0698e-06	5.1145e-06
		0.9688	4902	8	4894	16	4910	0.00325866	0.00315395		1	293	0.000156931	293	0.000313861	293	1.0712e-06	5.1145e-06
		0.9687	4903	8	4895	16	4911	0.00325799	0.00315395		1	294	0.000157672	294	0.000315343	294	1.0726e-06	5.1145e-06
		0.9686	4904	8	4896	16	4912	0.00325733	0.00315395		1	295	0.000158414	295	0.000316829	295	1.074e-06	5.1145e-06
		0.9684	4907	8	4899	16	4915	0.00325534	0.00315395		1	296	0.000159158	296	0.000318317	296	1.07539e-06	5.1145e-06
		0.9683	4908	8	4900	16	4916	0.00325468	0.00315395		1	297	0.000159904	297	0.000319808	297	1.0768e-06	5.1145e-06
		0.9681	4911	8	4903	16	4919	0.00325269	0.00315395		1	298	0.000160651	298	0.000321303	298	1.0782e-06	5.1145e-06
		0.968	4912	8	4904	16	4920	0.00325203	0.00315395		1	299	0.0001614	299	0.0003228	299	1.0796e-06	5.1145e-06
		0.9679	4914	8	4906	16	4922	0.00325071	0.00315395		1	300	0.00016215	300	0.0003243	300	1.081e-06	5.1145e-06
		0.9678	4915	8	4907	16	4923	0.00325005	0.00315395		1	301	0.000162902	301	0.000325804	301	1.08241e-06	5.1145e-06
		0.9677	4916	8	4908	16	4924	0.00324939	0.00315395		1	302	0.000163655	302	0.000327311	302	1.08381e-06	5.1145e-06
		0.9676	4917	8	4909	16	4925	0.00324873	0.00315395		1	303	0.00016441	303	0.000328821	303	1.08522e-06	5.1145e-06
		0.9675	4918	8	4910	16	4926	0.00324807	0.00315395		1	304	0.000165167	304	0.000330333	304	1.08662e-06	5.1145e-06
		0.9674	4920	8	4912	16	4928	0.00324675	0.00315395		1	305	0.000165925	305	0.000331849	305	1.08803e-06	5.1145e-06
		0.9672	4922	8	4914	16	4930	0.00324544	0.00315395		1	306	0.000166684	306	0.000333368	306	1.08944e-06	5.1145e-06
		0.967	4923	8	4915	16	4931	0.00324478	0.00315395		1	307	0.000167445	307	0.000334891	307	1.09085e-06	5.1145e-06
		0.9669	4926	8	4918	16	4934	0.00324281	0.00315395		1	308	0.000168208	308	0.000336416	308	1.09226e-06	5.1145e-06
		0.9667	4929	8	4921	16	4937	0.00324083	0.00315395		1	309	0.000168972	309	0.000337944	309	1.09367e-06	5.1145e-06
		0.9666	4931	8	4923	16	4939	0.00323952	0.00315395		1	310	0.000169738	310	0.000339476	310	1.09508e-06	5.1145e-06
		0.9664	4932	8	4924	16	4940	0.00323887	0.00315395		1	311	0.000170505	311	0.000341011	311	1.0965e-06	5.1145e-06
		0.9663	4936	8	4928	16	4944	0.00323625	0.00315395		1	312	0.000171274	312	0.000342549	312	1.09791e-06	5.1145e-06
		0.966	4938	8	4930	16	4946	0.00323494	0.00315395		1	313	0.000172045	313	0.00034409	313	1.09933e-06	5.1145e-06
		0.9659	4940	8	4932	16	4948	0.00323363	0.00315395		1	314	0.000172817	314	0.000345634	314	1.10074e-06	5.1145e-06
		0.9658	4941	8	4933	16	4949	0.00323298	0.00315395		1	315	0.000173591	315	0.000347181	315	1.10216e-06	5.1145e-06
		0.9657	4942	8	4934	16	4950	0.00323232	0.00315395		1	316	0.000174366	316	0.000348732	316	1.10358e-06	5.1145e-06
		0.9655	4943	8	4935	16	4951	0.00323167	0.00315395		1	317	0.000175143	317	0.000350285	317	1.105e-06	5.1145e-06
		0.9654	4945	8	4937	16	4953	0.00323037	0.00315395		1	318	0.000175921	318	0.000351842	318	1.10642e-06	5.1145e-06
		0.9653	4946	8	4938	16	4954	0.00322971	0.00315395		1	319	0.000176701	319	0.000353402	319	1.10784e-06	5.1145e-06
		0.9652	4947	8	4939	16	4955	0.00322906	0.00315395		1	320	0.000177483	320	0.000354966	320	1.10927e-06	5.1145e-06
		0.9651	4948	8	4940	16	4956	0.00322841	0.00315395		1	321	0.000178266	321	0.000356532	321	1.11069e-06	5.1145e-06
		0.965	4949	8	4941	16	4957	0.00322776	0.00315395		1	322	0.000179051	322	0.000358102	322	1.11212e-06	5.1145e-06
		0.9649	4950	8	4942	16	4958	0.00322711	0.00315395		1	323	0.000179837	323	0.000359675	323	1.11354e-06	5.1145e-06
		0.9648	4951	8	4943	16	4959	0.00322646	0.00315395		1	324	0.000180626	324	0.000361251	324	1.11497e-06	5.1145e-06
		0.9647	4954	8	4946	16	4962	0.00322451	0.00315395		1	325	0.000181415	325	0.00036283	325	1.1164e-06	5.1145e-06
		0.9646	4955	8	4947	16	4963	0.00322386	0.00315395		1	326	0.000182207	326	0.000364413	326	1.11783e-06	5.1145e-06
		0.9644	4957	8	4949	16	4965	0.00322256	0.00315395		1	327	0.000183	327	0.000365999	327	1.11926e-06	5.1145e-06
		0.9643	4959	8	4951	16	4967	0.00322126	0.00315395		1	328	0.000183794	328	0.000367588	328	1.1207e-06	5.1145e-06
		0.9642	4960	8	4952	16	4968	0.00322061	0.00315395		1	329	0.00018459	329	0.000369181	329	1.12213e-06	5.1145e-06
		0.9641	4961	8	4953	16	4969	0.00321996	0.00315395		1	330	0.000185388	330	0.000370776	330	1.12356e-06	5.1145e-06
		0.964	4962	8	4954	16	4970	0.00321932	0.00315395		1	331	0.000186188	331	0.000372375	331	1.125e-06	5.1145e-06
		0.9639	4963	8	4955	16	4971	0.00321867	0.00315395		1	332	0.000186989	332	0.000373977	332	1.12644e-06	5.1145e-06
		0.9637	4965	8	4957	16	4973	0.00321737	0.00315395		1	333	0.000187791	333	0.000375583	333	1.12788e-06	5.1145e-06
		0.9636	4966	8	4958	16	4974	0.00321673	0.00315395		1	334	0.000188596	334	0.000377192	334	1.12932e-06	5.1145e-06
		0.9635	4967	8	4959	16	4975	0.00321608	0.00315395		1	335	0.000189402	335	0.000378804	335	1.13076e-06	5.1145e-06
		0.9634	4968	8	4960	16	4976	0.00321543	0.00315395		1	336	0.00019021	336	0.000380419	336	1.1322e-06	5.1145e-06
		0.9633	4969	8	4961	16	4977	0.00321479	0.00315395		1	337	0.000191019	337	0.000382038	337	1.13364e-06	5.1145e-06
		0.9632	4970	8	4962	16	4978	0.00321414	0.00315395		1	338	0.00019183	338	0.00038366	338	1.13509e-06	5.1145e-06
		0.9631	4972	8	4964	16	4980	0.00321285	0.00315395		1	339	0.000192643	339	0.000385285	339	1.13653e-06	5.1145e-06
		0.963	4973	8	4965	16	4981	0.00321221	0.00315395		1	340	0.000193457	340	0.000386914	340	1.13798e-06	5.1145e-06
		0.9628	4975	8	4967	16	4983	0.00321092	0.00315395		1	341	0.000194273	341	0.000388546	341	1.13943e-06	5.1145e-06
		0.9627	4978	8	4970	16	4986	0.00320899	0.00315395		1	342	0.000195091	342	0.000390181	342	1.14088e-06	5.1145e-06
		0.9626	4979	8	4971	16	4987	0.00320834	0.00315395		1	343	0.00019591	343	0.00039182	343	1.14233e-06	5.1145e-06
		0.9624	4982	8	4974	16	4990	0.00320641	0.00315395		1	344	0.000196731	344	0.000393462	344	1.14379e-06	5.1145e-06
		0.9623	4983	8	4975	16	4991	0.00320577	0.00315395		1	345	0.000197554	345	0.000395108	345	1.14524e-06	5.1145e-06
		0.962	4986	8	4978	16	4994	0.00320384	0.00315395		1	346	0.000198378	346	0.000396757	346	1.1467e-06	5.1145e-06
		0.9619	4987	8	4979	16	4995	0.0032032	0.00315395		1	347	0.000199204	347	0.000398409	347	1.14815e-06	5.1145e-06
		0.9617	4989	8	4981	16	4997	0.00320192	0.00315395		1	348	0.000200032	348	0.000400064	348	1.14961e-06	5.1145e-06
		0.9615	4990	8	4982	16	4998	0.00320128	0.00315395		1	349	0.000200862	349	0.000401723	349	1.15107e-06	5.1145e-06
		0.9614	4991	8	4983	16	4999	0.00320064	0.00315395		1	350	0.000201693	350	0.000403386	350	1.15253e-06	5.1145e-06
		0.9613	4992	8	4984	16	5000	0.0032	0.00315395		1	351	0.000202526	351	0.000405052	351	1.15399e-06	5.1145e-06
		0.9612	4993	8	4985	16	5001	0.00319936	0.00315395		1	352	0.00020336	352	0.000406721	352	1.15546e-06	5.1145e-06
		0.961	4996	8	4988	16	5004	0.00319744	0.00315395		1	353	0.000204197	353	0.000408394	353	1.15692e-06	5.1145e-06
		0.9608	4997	8	4989	16	5005	0.0031968	0.00315395		1	354	0.000205035	354	0.00041007	354	1.15839e-06	5.1145e-06
		0.9607	4999	8	4991	16	5007	0.00319553	0.00315395		1	355	0.000205875	355	0.000411749	355	1.15986e-06	5.1145e-06
		0.9604	5001	8	4993	16	5009	0.00319425	0.00315395		1	356	0.000206716	356	0.000413432	356	1.16133e-06	5.1145e-06
		0.9603	5002	8	4994	16	5010	0.00319361	0.00315395		1	357	0.000207559	357	0.000415118	357	1.1628e-06	5.1145e-06
		0.9602	5003	8	4995	16	5011	0.00319298	0.00315395		1	358	0.000208404	358	0.000416808	358	1.16427e-06	5.1145e-06
		0.96	5004	8	4996	16	5012	0.00319234	0.00315395		1	359	0.000209251	359	0.000418502	359	1.16574e-06	5.1145e-06
		0.9599	5005	8	4997	16	5013	0.0031917	0.00315395		1	360	0.000210099	360	0.000420198	360	1.16722e-06	5.1145e-06
		0.9598	5006	8	4998	16	5014	0.00319107	0.00315395		1	361	0.000210949	361	0.000421899	361	1.16869e-06	5.1145e-06
		0.9597	5007	8	4999	16	5015	0.00319043	0.00315395		1	362	0.000211801	362	0.000423602	362	1.17017e-06	5.1145e-06
		0.9596	5008	8	5000	16	5016	0.00318979	0.00315395		1	363	0.000212655	363	0.00042531	363	1.17165e-06	5.1145e-06
		0.9595	5009	8	5001	16	5017	0.00318916	0.00315395		1	364	0.00021351	364	0.00042702	364	1.17313e-06	5.1145e-06
		0.9593	5010	8	5002	16	5018	0.00318852	0.00315395		1	365	0.000214367	365	0.000428735	365	1.17462e-06	5.1145e-06
		0.9591	5011	8	5003	16	5019	0.00318789	0.00315395		1	366	0.000215226	366	0.000430453	366	1.1761e-06	5.1145e-06
		0.959	5013	8	5005	16	5021	0.00318662	0.00315395		1	367	0.000216087	367	0.000432174	367	1.17759e-06	5.1145e-06
		0.9589	5014	8	5006	16	5022	0.00318598	0.00315395		1	368	0.000216949	368	0.000433899	368	1.17907e-06	5.1145e-06
		0.9588	5015	8	5007	16	5023	0.00318535	0.00315395		1	369	0.000217814	369	0.000435627	369	1.18056e-06	5.1145e-06
		0.9586	5016	8	5008	16	5024	0.00318471	0.00315395		1	370	0.000218679	370	0.000437359	370	1.18205e-06	5.1145e-06
		0.9585	5017	8	5009	16	5025	0.00318408	0.00315395		1	371	0.000219547	371	0.000439094	371	1.18354e-06	5.1145e-06
		0.9584	5018	8	5010	16	5026	0.00318345	0.00315395		1	372	0.000220417	372	0.000440833	372	1.18504e-06	5.1145e-06
		0.9583	5020	8	5012	16	5028	0.00318218	0.00315395		1	373	0.000221288	373	0.000442576	373	1.18653e-06	5.1145e-06
		0.9582	5022	8	5014	16	5030	0.00318091	0.00315395		1	374	0.000222161	374	0.000444322	374	1.18803e-06	5.1145e-06
		0.958	5024	8	5016	16	5032	0.00317965	0.00315395		1	375	0.000223036	375	0.000446072	375	1.18952e-06	5.1145e-06
		0.9579	5025	8	5017	16	5033	0.00317902	0.00315395		1	376	0.000223913	376	0.000447825	376	1.19102e-06	5.1145e-06
		0.9577	5026	8	5018	16	5034	0.00317839	0.00315395		1	377	0.000224791	377	0.000449582	377	1.19253e-06	5.1145e-06
		0.9576	5027	8	5019	16	5035	0.00317776	0.00315395		1	378	0.000225671	378	0.000451342	378	1.19403e-06	5.1145e-06
		0.9575	5028	8	5020	16	5036	0.00317712	0.00315395		1	379	0.000226553	379	0.000453107	379	1.19553e-06	5.1145e-06
		0.9573	5029	8	5021	16	5037	0.00317649	0.00315395		1	380	0.000227437	380	0.000454874	380	1.19704e-06	5.1145e-06
		0.9571	5031	8	5023	16	5039	0.00317523	0.00315395		1	381	0.000228323	381	0.000456646	381	1.19855e-06	5.1145e-06
		0.957	5033	8	5025	16	5041	0.00317397	0.00315395		1	382	0.00022921	382	0.000458421	382	1.20005e-06	5.1145e-06
		0.9568	5035	8	5027	16	5043	0.00317271	0.00315395		1	383	0.0002301	383	0.000460199	383	1.20156e-06	5.1145e-06
		0.9566	5036	8	5028	16	5044	0.00317209	0.00315395		1	384	0.000230991	384	0.000461982	384	1.20308e-06	5.1145e-06
		0.9564	5039	8	5031	16	5047	0.0031702	0.00315395		1	385	0.000231884	385	0.000463767	385	1.20459e-06	5.1145e-06
		0.9563	5040	8	5032	16	5048	0.00316957	0.00315395		1	386	0.000232778	386	0.000465557	386	1.20611e-06	5.1145e-06
		0.9561	5041	8	5033	16	5049	0.00316894	0.00315395		1	387	0.000233675	387	0.00046735	387	1.20762e-06	5.1145e-06
		0.956	5043	8	5035	16	5051	0.00316769	0.00315395		1	388	0.000234574	388	0.000469147	388	1.20914e-06	5.1145e-06
		0.9558	5044	8	5036	16	5052	0.00316706	0.00315395		1	389	0.000235474	389	0.000470948	389	1.21066e-06	5.1145e-06
		0.9557	5045	8	5037	16	5053	0.00316644	0.00315395		1	390	0.000236376	390	0.000472752	390	1.21218e-06	5.1145e-06
		0.9556	5047	8	5039	16	5055	0.00316518	0.00315395		1	391	0.00023728	391	0.00047456	391	1.21371e-06	5.1145e-06
		0.9553	5048	8	5040	16	5056	0.00316456	0.00315395		1	392	0.000238186	392	0.000476372	392	1.21523e-06	5.1145e-06
		0.9552	5051	8	5043	16	5059	0.00316268	0.00315395		1	393	0.000239094	393	0.000478187	393	1.21676e-06	5.1145e-06
		0.955	5052	8	5044	16	5060	0.00316206	0.00315395		1	394	0.000240003	394	0.000480006	394	1.21829e-06	5.1145e-06
		0.9549	5053	8	5045	16	5061	0.00316143	0.00315395		1	395	0.000240915	395	0.000481829	395	1.21982e-06	5.1145e-06
		0.9548	5054	8	5046	16	5062	0.00316081	0.00315395		1	396	0.000241828	396	0.000483656	396	1.22135e-06	5.1145e-06
		0.9545	5055	8	5047	16	5063	0.00316018	0.00315395		1	397	0.000242743	397	0.000485486	397	1.22289e-06	5.1145e-06
		0.9544	5056	8	5048	16	5064	0.00315956	0.00315395		1	398	0.00024366	398	0.00048732	398	1.22442e-06	5.1145e-06
		0.9543	5058	8	5050	16	5066	0.00315831	0.00315395		1	399	0.000244579	399	0.000489158	399	1.22596e-06	5.1145e-06
		0.9542	5059	8	5051	16	5067	0.00315769	0.00315395		1	400	0.0002455	400	0.000490999	400	1.2275e-06	5.1145e-06
		0.9541	5060	8	5052	16	5068	0.00315706	0.00315395		1	401	0.000246422	401	0.000492845	401	1.22904e-06	5.1145e-06
		0.954	5061	8	5053	16	5069	0.00315644	0.00315395		1	402	0.000247347	402	0.000494694	402	1.23058e-06	5.1145e-06
		0.9538	5062	8	5054	16	5070	0.00315582	0.00315395		1	403	0.000248273	403	0.000496547	403	1.23213e-06	5.1145e-06
		0.9537	5063	8	5055	16	5071	0.0031552	0.00315395		1	404	0.000249202	404	0.000498404	404	1.23367e-06	5.1145e-06
		0.9536	5064	8	5056	16	5072	0.00315457	0.00315395		1	405	0.000250132	404.999	0.000500264	405	1.23522e-06	5.1145e-06
		0.9535	5065	8	5057	16	5073	0.00315395	0.00315395		1	406	0.000251064	405.999	0.000502128	406	1.23677e-06	5.1145e-06
		0.9534	5065	9	5056	18	5074	0.0035475	0.0034642		1	407	0.000251998	406.999	0.000503997	407	1.23832e-06	5.1145e-06
		0.9533	5066	9	5057	18	5075	0.0035468	0.0034642		1	408	0.000252934	407.999	0.000505869	408	1.23987e-06	5.1145e-06
		0.9532	5068	9	5059	18	5077	0.0035454	0.0034642		1	409	0.000253872	408.999	0.000507744	409	1.24143e-06	5.1145e-06
		0.9531	5069	9	5060	18	5078	0.0035447	0.0034642		1	410	0.000254812	409.999	0.000509624	410	1.24299e-06	5.1145e-06
		0.9529	5071	9	5062	18	5080	0.00354331	0.0034642		1	411	0.000255754	410.999	0.000511508	411	1.24454e-06	5.1145e-06
		0.9524	5072	9	5063	18	5081	0.00354261	0.0034642		1	412	0.000256698	411.999	0.000513395	412	1.2461e-06	5.1145e-06
		0.9522	5074	9	5065	18	5083	0.00354122	0.0034642		1	413	0.000257643	412.999	0.000515286	413	1.24767e-06	5.1145e-06
		0.9521	5076	9	5067	18	5085	0.00353982	0.0034642		1	414	0.000258591	413.999	0.000517181	414	1.24923e-06	5.1145e-06
		0.952	5077	9	5068	18	5086	0.00353913	0.0034642		1	415	0.00025954	414.999	0.00051908	415	1.2508e-06	5.1145e-06
		0.9518	5078	9	5069	18	5087	0.00353843	0.0034642		1	416	0.000260492	415.999	0.000520983	416	1.25236e-06	5.1145e-06
		0.9516	5080	9	5071	18	5089	0.00353704	0.0034642		1	417	0.000261445	416.999	0.00052289	417	1.25393e-06	5.1145e-06
		0.9514	5082	9	5073	18	5091	0.00353565	0.0034642		1	418	0.0002624	417.999	0.000524801	418	1.2555e-06	5.1145e-06
		0.9511	5083	9	5074	18	5092	0.00353496	0.0034642		1	419	0.000263358	418.999	0.000526715	419	1.25708e-06	5.1145e-06
		0.951	5084	9	5075	18	5093	0.00353426	0.0034642		1	420	0.000264317	419.999	0.000528634	420	1.25865e-06	5.1145e-06
		0.9509	5085	9	5076	18	5094	0.00353357	0.0034642		1	421	0.000265278	420.999	0.000530556	421	1.26023e-06	5.1145e-06
		0.9508	5086	9	5077	18	5095	0.00353288	0.0034642		1	422	0.000266241	421.999	0.000532483	422	1.26181e-06	5.1145e-06
		0.9507	5088	9	5079	18	5097	0.00353149	0.0034642		1	423	0.000267207	422.999	0.000534413	423	1.26339e-06	5.1145e-06
		0.9505	5089	9	5080	18	5098	0.0035308	0.0034642		1	424	0.000268174	423.999	0.000536347	424	1.26497e-06	5.1145e-06
		0.9503	5090	9	5081	18	5099	0.0035301	0.0034642		1	425	0.000269143	424.999	0.000538286	425	1.26655e-06	5.1145e-06
		0.95	5092	9	5083	18	5101	0.00352872	0.0034642		1	426	0.000270114	425.999	0.000540228	426	1.26814e-06	5.1145e-06
		0.9499	5095	9	5086	18	5104	0.00352665	0.0034642		1	427	0.000271087	426.999	0.000542174	427	1.26973e-06	5.1145e-06
		0.9495	5097	9	5088	18	5106	0.00352526	0.0034642		1	428	0.000272062	427.999	0.000544124	428	1.27132e-06	5.1145e-06
		0.9492	5098	9	5089	18	5107	0.00352457	0.0034642		1	429	0.000273039	428.999	0.000546079	429	1.27291e-06	5.1145e-06
		0.9491	5099	9	5090	18	5108	0.00352388	0.0034642		1	430	0.000274018	429.999	0.000548037	430	1.2745e-06	5.1145e-06
		0.949	5100	9	5091	18	5109	0.00352319	0.0034642		1	431	0.000274999	430.999	0.000549999	431	1.2761e-06	5.1145e-06
		0.9489	5101	9	5092	18	5110	0.0035225	0.0034642		1	432	0.000275983	431.999	0.000551965	432	1.2777e-06	5.1145e-06
		0.9487	5102	9	5093	18	5111	0.00352182	0.0034642		1	433	0.000276968	432.999	0.000553935	433	1.2793e-06	5.1145e-06
		0.9486	5104	9	5095	18	5113	0.00352044	0.0034642		1	434	0.000277955	433.999	0.00055591	434	1.2809e-06	5.1145e-06
		0.9484	5105	9	5096	18	5114	0.00351975	0.0034642		1	435	0.000278944	434.999	0.000557888	435	1.2825e-06	5.1145e-06
		0.9481	5110	9	5101	18	5119	0.00351631	0.0034642		1	436	0.000279935	435.999	0.00055987	436	1.28411e-06	5.1145e-06
		0.948	5111	9	5102	18	5120	0.00351563	0.0034642		1	437	0.000280928	436.999	0.000561857	437	1.28571e-06	5.1145e-06
		0.9478	5112	9	5103	18	5121	0.00351494	0.0034642		1	438	0.000281924	437.999	0.000563847	438	1.28732e-06	5.1145e-06
		0.9477	5113	9	5104	18	5122	0.00351425	0.0034642		1	439	0.000282921	438.999	0.000565842	439	1.28893e-06	5.1145e-06
		0.9476	5115	9	5106	18	5124	0.00351288	0.0034642		1	440	0.00028392	439.999	0.000567841	440	1.29055e-06	5.1145e-06
		0.9475	5116	9	5107	18	5125	0.0035122	0.0034642		1	441	0.000284922	440.999	0.000569843	441	1.29216e-06	5.1145e-06
		0.9472	5118	9	5109	18	5127	0.00351083	0.0034642		1	442	0.000285925	441.999	0.00057185	442	1.29378e-06	5.1145e-06
		0.9468	5119	9	5110	18	5128	0.00351014	0.0034642		1	443	0.000286931	442.999	0.000573861	443	1.2954e-06	5.1145e-06
		0.9467	5121	9	5112	18	5130	0.00350877	0.0034642		1	444	0.000287938	443.999	0.000575876	444	1.29702e-06	5.1145e-06
		0.9463	5123	9	5114	18	5132	0.0035074	0.0034642		1	445	0.000288948	444.999	0.000577896	445	1.29864e-06	5.1145e-06
		0.9462	5124	9	5115	18	5133	0.00350672	0.0034642		1	446	0.000289959	445.999	0.000579919	446	1.30027e-06	5.1145e-06
		0.946	5125	9	5116	18	5134	0.00350604	0.0034642		1	447	0.000290973	446.999	0.000581946	447	1.30189e-06	5.1145e-06
		0.9458	5126	9	5117	18	5135	0.00350536	0.0034642		1	448	0.000291989	447.999	0.000583978	448	1.30352e-06	5.1145e-06
		0.9457	5127	9	5118	18	5136	0.00350467	0.0034642		1	449	0.000293007	448.999	0.000586014	449	1.30515e-06	5.1145e-06
		0.9456	5128	9	5119	18	5137	0.00350399	0.0034642		1	450	0.000294027	449.999	0.000588054	450	1.30679e-06	5.1145e-06
		0.9454	5129	9	5120	18	5138	0.00350331	0.0034642		1	451	0.000295049	450.999	0.000590098	451	1.30842e-06	5.1145e-06
		0.9452	5131	9	5122	18	5140	0.00350195	0.0034642		1	452	0.000296073	451.999	0.000592146	452	1.31006e-06	5.1145e-06
		0.945	5132	9	5123	18	5141	0.00350126	0.0034642		1	453	0.000297099	452.999	0.000594199	453	1.3117e-06	5.1145e-06
		0.9449	5133	9	5124	18	5142	0.00350058	0.0034642		1	454	0.000298128	453.999	0.000596256	454	1.31334e-06	5.1145e-06
		0.9448	5134	9	5125	18	5143	0.0034999	0.0034642		1	455	0.000299158	454.999	0.000598317	455	1.31498e-06	5.1145e-06
		0.9447	5135	9	5126	18	5144	0.00349922	0.0034642		1	456	0.000300191	455.999	0.000600382	456	1.31663e-06	5.1145e-06
		0.9444	5137	9	5128	18	5146	0.00349786	0.0034642		1	457	0.000301226	456.999	0.000602451	457	1.31827e-06	5.1145e-06
		0.9443	5138	9	5129	18	5147	0.00349718	0.0034642		1	458	0.000302262	457.999	0.000604525	458	1.31992e-06	5.1145e-06
		0.9442	5139	9	5130	18	5148	0.0034965	0.0034642		1	459	0.000303301	458.999	0.000606603	459	1.32157e-06	5.1145e-06
		0.9439	5140	9	5131	18	5149	0.00349582	0.0034642		1	460	0.000304342	459.999	0.000608685	460	1.32323e-06	5.1145e-06
		0.9438	5141	9	5132	18	5150	0.00349515	0.0034642		1	461	0.000305386	460.999	0.000610771	461	1.32488e-06	5.1145e-06
		0.9437	5143	9	5134	18	5152	0.00349379	0.0034642		1	462	0.000306431	461.999	0.000612862	462	1.32654e-06	5.1145e-06
		0.9436	5144	9	5135	18	5153	0.00349311	0.0034642		1	463	0.000307479	462.999	0.000614957	463	1.3282e-06	5.1145e-06
		0.9435	5145	9	5136	18	5154	0.00349243	0.0034642		1	464	0.000308528	463.999	0.000617056	464	1.32986e-06	5.1145e-06
		0.9434	5146	9	5137	18	5155	0.00349176	0.0034642		1	465	0.00030958	464.999	0.00061916	465	1.33153e-06	5.1145e-06
		0.9431	5148	9	5139	18	5157	0.0034904	0.0034642		1	466	0.000310634	465.999	0.000621268	466	1.33319e-06	5.1145e-06
		0.9429	5149	9	5140	18	5158	0.00348972	0.0034642		1	467	0.00031169	466.999	0.00062338	467	1.33486e-06	5.1145e-06
		0.9427	5150	9	5141	18	5159	0.00348905	0.0034642		1	468	0.000312748	467.999	0.000625496	468	1.33653e-06	5.1145e-06
		0.9426	5151	9	5142	18	5160	0.00348837	0.0034642		1	469	0.000313809	468.999	0.000627617	469	1.3382e-06	5.1145e-06
		0.9424	5152	9	5143	18	5161	0.0034877	0.0034642		1	470	0.000314871	469.999	0.000629742	470	1.33988e-06	5.1145e-06
		0.9421	5153	9	5144	18	5162	0.00348702	0.0034642		1	471	0.000315936	470.999	0.000631872	471	1.34155e-06	5.1145e-06
		0.942	5155	9	5146	18	5164	0.00348567	0.0034642		1	472	0.000317003	471.999	0.000634006	472	1.34323e-06	5.1145e-06
		0.9418	5157	9	5148	18	5166	0.00348432	0.0034642		1	473	0.000318072	472.999	0.000636144	473	1.34491e-06	5.1145e-06
		0.9415	5158	9	5149	18	5167	0.00348365	0.0034642		1	474	0.000319143	473.999	0.000638287	474	1.3466e-06	5.1145e-06
		0.9414	5159	9	5150	18	5168	0.00348297	0.0034642		1	475	0.000320217	474.999	0.000640434	475	1.34828e-06	5.1145e-06
		0.9412	5160	9	5151	18	5169	0.0034823	0.0034642		1	476	0.000321293	475.999	0.000642585	476	1.34997e-06	5.1145e-06
		0.9411	5161	9	5152	18	5170	0.00348162	0.0034642		1	477	0.000322371	476.999	0.000644741	477	1.35166e-06	5.1145e-06
		0.9409	5163	9	5154	18	5172	0.00348028	0.0034642		1	478	0.000323451	477.999	0.000646901	478	1.35335e-06	5.1145e-06
		0.9406	5164	9	5155	18	5173	0.00347961	0.0034642		1	479	0.000324533	478.999	0.000649066	479	1.35504e-06	5.1145e-06
		0.9405	5165	9	5156	18	5174	0.00347893	0.0034642		1	480	0.000325618	479.999	0.000651235	480	1.35674e-06	5.1145e-06
		0.9404	5167	9	5158	18	5176	0.00347759	0.0034642		1	481	0.000326704	480.999	0.000653409	481	1.35844e-06	5.1145e-06
		0.9399	5169	9	5160	18	5178	0.00347625	0.0034642		1	482	0.000327793	481.999	0.000655587	482	1.36014e-06	5.1145e-06
		0.9397	5170	9	5161	18	5179	0.00347557	0.0034642		1	483	0.000328885	482.999	0.000657769	483	1.36184e-06	5.1145e-06
		0.9394	5171	9	5162	18	5180	0.0034749	0.0034642		1	484	0.000329978	483.999	0.000659956	484	1.36355e-06	5.1145e-06
		0.9393	5172	9	5163	18	5181	0.00347423	0.0034642		1	485	0.000331074	484.999	0.000662147	485	1.36525e-06	5.1145e-06
		0.9391	5174	9	5165	18	5183	0.00347289	0.0034642		1	486	0.000332172	485.999	0.000664343	486	1.36696e-06	5.1145e-06
		0.9389	5175	9	5166	18	5184	0.00347222	0.0034642		1	487	0.000333272	486.999	0.000666544	487	1.36867e-06	5.1145e-06
		0.9388	5176	9	5167	18	5185	0.00347155	0.0034642		1	488	0.000334374	487.999	0.000668749	488	1.37039e-06	5.1145e-06
		0.9386	5177	9	5168	18	5186	0.00347088	0.0034642		1	489	0.000335479	488.999	0.000670958	489	1.3721e-06	5.1145e-06
		0.9383	5179	9	5170	18	5188	0.00346955	0.0034642		1	490	0.000336586	489.999	0.000673172	490	1.37382e-06	5.1145e-06
		0.9382	5181	9	5172	18	5190	0.00346821	0.0034642		1	491	0.000337695	490.999	0.00067539	491	1.37554e-06	5.1145e-06
		0.938	5182	9	5173	18	5191	0.00346754	0.0034642		1	492	0.000338807	491.999	0.000677613	492	1.37726e-06	5.1145e-06
		0.9378	5183	9	5174	18	5192	0.00346687	0.0034642		1	493	0.000339921	492.999	0.000679841	493	1.37899e-06	5.1145e-06
		0.9377	5184	9	5175	18	5193	0.0034662	0.0034642		1	494	0.000341037	493.999	0.000682073	494	1.38071e-06	5.1145e-06
		0.9376	5185	9	5176	18	5194	0.00346554	0.0034642		1	495	0.000342155	494.999	0.00068431	495	1.38244e-06	5.1145e-06
		0.9373	5187	9	5178	18	5196	0.0034642	0.0034642		1	496	0.000343276	495.999	0.000686551	496	1.38418e-06	5.1145e-06
		0.9372	5187	10	5177	20	5197	0.00384837	0.00382409		1	497	0.000344398	496.999	0.000688797	497	1.38591e-06	5.1145e-06
		0.9371	5189	10	5179	20	5199	0.00384689	0.00382409		1	498	0.000345524	497.999	0.000691047	498	1.38765e-06	5.1145e-06
		0.9368	5190	10	5180	20	5200	0.00384615	0.00382409		1	499	0.000346651	498.999	0.000693302	499	1.38938e-06	5.1145e-06
		0.9367	5191	10	5181	20	5201	0.00384541	0.00382409		1	500	0.000347781	499.999	0.000695562	500	1.39112e-06	5.1145e-06
		0.9366	5192	10	5182	20	5202	0.00384468	0.00382409		1	501	0.000348913	500.999	0.000697826	501	1.39287e-06	5.1145e-06
		0.9363	5193	10	5183	20	5203	0.00384394	0.00382409		1	502	0.000350048	501.999	0.000700095	502	1.39461e-06	5.1145e-06
		0.9361	5194	10	5184	20	5204	0.0038432	0.00382409		1	503	0.000351185	502.999	0.000702369	503	1.39636e-06	5.1145e-06
		0.9359	5196	10	5186	20	5206	0.00384172	0.00382409		1	504	0.000352324	503.999	0.000704647	504	1.39811e-06	5.1145e-06
		0.9358	5197	10	5187	20	5207	0.00384098	0.00382409		1	505	0.000353465	504.999	0.00070693	505	1.39986e-06	5.1145e-06
		0.9356	5198	10	5188	20	5208	0.00384025	0.00382409		1	506	0.000354609	505.999	0.000709218	506	1.40162e-06	5.1145e-06
		0.9354	5200	10	5190	20	5210	0.00383877	0.00382409		1	507	0.000355755	506.999	0.00071151	507	1.40337e-06	5.1145e-06
		0.9353	5203	10	5193	20	5213	0.00383656	0.00382409		1	508	0.000356903	507.999	0.000713807	508	1.40513e-06	5.1145e-06
		0.935	5204	10	5194	20	5214	0.00383583	0.00382409		1	509	0.000358054	508.999	0.000716109	509	1.40689e-06	5.1145e-06
		0.9348	5205	10	5195	20	5215	0.00383509	0.00382409		1	510	0.000359208	509.999	0.000718415	510	1.40866e-06	5.1145e-06
		0.9346	5206	10	5196	20	5216	0.00383436	0.00382409		1	511	0.000360363	510.999	0.000720726	511	1.41042e-06	5.1145e-06
		0.9345	5207	10	5197	20	5217	0.00383362	0.00382409		1	512	0.000361521	511.999	0.000723042	512	1.41219e-06	5.1145e-06
		0.9344	5208	10	5198	20	5218	0.00383289	0.00382409		1	513	0.000362681	512.999	0.000725363	513	1.41396e-06	5.1145e-06
		0.9342	5209	10	5199	20	5219	0.00383215	0.00382409		1	514	0.000363844	513.999	0.000727688	514	1.41574e-06	5.1145e-06
		0.9339	5211	10	5201	20	5221	0.00383068	0.00382409		1	515	0.000365009	514.999	0.000730018	515	1.41751e-06	5.1145e-06
		0.9336	5212	10	5202	20	5222	0.00382995	0.00382409		1	516	0.000366176	515.999	0.000732353	516	1.41929e-06	5.1145e-06
		0.9334	5213	10	5203	20	5223	0.00382922	0.00382409		1	517	0.000367346	516.999	0.000734692	517	1.42107e-06	5.1145e-06
		0.9333	5214	10	5204	20	5224	0.00382848	0.00382409		1	518	0.000368518	517.999	0.000737037	518	1.42285e-06	5.1145e-06
		0.9329	5215	10	5205	20	5225	0.00382775	0.00382409		1	519	0.000369693	518.999	0.000739386	519	1.42464e-06	5.1145e-06
		0.9328	5216	10	5206	20	5226	0.00382702	0.00382409		1	520	0.00037087	519.999	0.00074174	520	1.42642e-06	5.1145e-06
		0.9324	5218	10	5208	20	5228	0.00382555	0.00382409		1	521	0.000372049	520.999	0.000744099	521	1.42821e-06	5.1145e-06
		0.9323	5220	10	5210	20	5230	0.00382409	0.00382409		1	522	0.000373231	521.999	0.000746463	522	1.43001e-06	5.1145e-06
		0.9322	5220	11	5209	22	5231	0.0042057	0.00420329		1	523	0.000374416	522.999	0.000748831	523	1.4318e-06	5.1145e-06
		0.9318	5221	11	5210	22	5232	0.00420489	0.00420329		1	524	0.000375602	523.999	0.000751205	524	1.4336e-06	5.1145e-06
		0.9317	5222	11	5211	22	5233	0.00420409	0.00420329		1	525	0.000376791	524.999	0.000753583	525	1.4354e-06	5.1145e-06
		0.9316	5223	11	5212	22	5234	0.00420329	0.00420329		1	526	0.000377983	525.999	0.000755966	526	1.4372e-06	5.1145e-06
		0.9314	5223	12	5211	24	5235	0.00458453	0.00455408		1	527	0.000379177	526.999	0.000758354	527	1.439e-06	5.1145e-06
		0.9311	5224	12	5212	24	5236	0.00458365	0.00455408		1	528	0.000380373	527.999	0.000760747	528	1.44081e-06	5.1145e-06
		0.931	5226	12	5214	24	5238	0.0045819	0.00455408		1	529	0.000381572	528.999	0.000763144	529	1.44262e-06	5.1145e-06
		0.9306	5227	12	5215	24	5239	0.00458103	0.00455408		1	530	0.000382774	529.999	0.000765547	530	1.44443e-06	5.1145e-06
		0.9305	5228	12	5216	24	5240	0.00458015	0.00455408		1	531	0.000383977	530.999	0.000767955	531	1.44624e-06	5.1145e-06
		0.9304	5230	12	5218	24	5242	0.00457841	0.00455408		1	532	0.000385184	531.999	0.000770367	532	1.44806e-06	5.1145e-06
		0.9298	5232	12	5220	24	5244	0.00457666	0.00455408		1	533	0.000386392	532.999	0.000772785	533	1.44988e-06	5.1145e-06
		0.9293	5233	12	5221	24	5245	0.00457579	0.00455408		1	534	0.000387604	533.999	0.000775207	534	1.4517e-06	5.1145e-06
		0.9292	5234	12	5222	24	5246	0.00457491	0.00455408		1	535	0.000388817	534.999	0.000777635	535	1.45352e-06	5.1145e-06
		0.929	5235	12	5223	24	5247	0.00457404	0.00455408		1	536	0.000390033	535.999	0.000780067	536	1.45535e-06	5.1145e-06
		0.9286	5236	12	5224	24	5248	0.00457317	0.00455408		1	537	0.000391252	536.999	0.000782504	537	1.45718e-06	5.1145e-06
		0.9285	5237	12	5225	24	5249	0.0045723	0.00455408		1	538	0.000392473	537.999	0.000784946	538	1.45901e-06	5.1145e-06
		0.9283	5238	12	5226	24	5250	0.00457143	0.00455408		1	539	0.000393697	538.999	0.000787394	539	1.46084e-06	5.1145e-06
		0.928	5240	12	5228	24	5252	0.00456969	0.00455408		1	540	0.000394923	539.999	0.000789846	540	1.46268e-06	5.1145e-06
		0.9279	5242	12	5230	24	5254	0.00456795	0.00455408		1	541	0.000396152	540.999	0.000792303	541	1.46452e-06	5.1145e-06
		0.9273	5243	12	5231	24	5255	0.00456708	0.00455408		1	542	0.000397383	541.999	0.000794766	542	1.46636e-06	5.1145e-06
		0.9272	5247	12	5235	24	5259	0.00456361	0.00455408		1	543	0.000398617	542.999	0.000797233	543	1.4682e-06	5.1145e-06
		0.9267	5248	12	5236	24	5260	0.00456274	0.00455408		1	544	0.000399853	543.999	0.000799706	544	1.47005e-06	5.1145e-06
		0.9265	5249	12	5237	24	5261	0.00456187	0.00455408		1	545	0.000401092	544.999	0.000802183	545	1.4719e-06	5.1145e-06
		0.9264	5250	12	5238	24	5262	0.004561	0.00455408		1	546	0.000402333	545.999	0.000804666	546	1.47375e-06	5.1145e-06
		0.9261	5252	12	5240	24	5264	0.00455927	0.00455408		1	547	0.000403577	546.999	0.000807153	547	1.4756e-06	5.1145e-06
		0.9259	5253	12	5241	24	5265	0.0045584	0.00455408		1	548	0.000404823	547.999	0.000809646	548	1.47746e-06	5.1145e-06
		0.9256	5254	12	5242	24	5266	0.00455754	0.00455408		1	549	0.000406072	548.999	0.000812144	549	1.47932e-06	5.1145e-06
		0.9255	5255	12	5243	24	5267	0.00455667	0.00455408		1	550	0.000407324	549.999	0.000814647	550	1.48118e-06	5.1145e-06
		0.9254	5256	12	5244	24	5268	0.00455581	0.00455408		1	551	0.000408578	550.999	0.000817155	551	1.48304e-06	5.1145e-06
		0.9252	5257	12	5245	24	5269	0.00455494	0.00455408		1	552	0.000409834	551.999	0.000819668	552	1.48491e-06	5.1145e-06
		0.925	5258	12	5246	24	5270	0.00455408	0.00455408		1	553	0.000411093	552.999	0.000822187	553	1.48678e-06	5.1145e-06
		0.9245	5258	13	5245	26	5271	0.00493265	0.00489366		1	554	0.000412355	553.999	0.00082471	554	1.48865e-06	5.1145e-06
		0.9241	5259	13	5246	26	5272	0.00493171	0.00489366		1	555	0.00041362	554.999	0.000827239	555	1.49052e-06	5.1145e-06
		0.924	5260	13	5247	26	5273	0.00493078	0.00489366		1	556	0.000414887	555.999	0.000829773	556	1.4924e-06	5.1145e-06
		0.9239	5261	13	5248	26	5274	0.00492984	0.00489366		1	557	0.000416156	556.999	0.000832312	557	1.49428e-06	5.1145e-06
		0.9238	5263	13	5250	26	5276	0.00492798	0.00489366		1	558	0.000417428	557.999	0.000834856	558	1.49616e-06	5.1145e-06
		0.9232	5264	13	5251	26	5277	0.00492704	0.00489366		1	559	0.000418703	558.999	0.000837406	559	1.49804e-06	5.1145e-06
		0.9231	5266	13	5253	26	5279	0.00492518	0.00489366		1	560	0.00041998	559.999	0.000839961	560	1.49993e-06	5.1145e-06
		0.9228	5268	13	5255	26	5281	0.00492331	0.00489366		1	561	0.00042126	560.999	0.00084252	561	1.50182e-06	5.1145e-06
		0.9225	5269	13	5256	26	5282	0.00492238	0.00489366		1	562	0.000422543	561.999	0.000845086	562	1.50371e-06	5.1145e-06
		0.9224	5271	13	5258	26	5284	0.00492051	0.00489366		1	563	0.000423828	562.999	0.000847656	563	1.50561e-06	5.1145e-06
		0.9221	5272	13	5259	26	5285	0.00491958	0.00489366		1	564	0.000425116	563.999	0.000850232	564	1.5075e-06	5.1145e-06
		0.922	5273	13	5260	26	5286	0.00491865	0.00489366		1	565	0.000426406	564.999	0.000852813	565	1.5094e-06	5.1145e-06
		0.9219	5274	13	5261	26	5287	0.00491772	0.00489366		1	566	0.000427699	565.999	0.000855399	566	1.51131e-06	5.1145e-06
		0.9217	5276	13	5263	26	5289	0.00491586	0.00489366		1	567	0.000428995	566.999	0.00085799	567	1.51321e-06	5.1145e-06
		0.9216	5277	13	5264	26	5290	0.00491493	0.00489366		1	568	0.000430294	567.999	0.000860587	568	1.51512e-06	5.1145e-06
		0.9215	5278	13	5265	26	5291	0.004914	0.00489366		1	569	0.000431595	568.999	0.000863189	569	1.51703e-06	5.1145e-06
		0.921	5279	13	5266	26	5292	0.00491308	0.00489366		1	570	0.000432898	569.999	0.000865797	570	1.51894e-06	5.1145e-06
		0.9208	5280	13	5267	26	5293	0.00491215	0.00489366		1	571	0.000434205	570.999	0.00086841	571	1.52086e-06	5.1145e-06
		0.9205	5281	13	5268	26	5294	0.00491122	0.00489366		1	572	0.000435514	571.999	0.000871028	572	1.52278e-06	5.1145e-06
		0.9203	5282	13	5269	26	5295	0.00491029	0.00489366		1	573	0.000436826	572.999	0.000873651	573	1.5247e-06	5.1145e-06
		0.9202	5283	13	5270	26	5296	0.00490937	0.00489366		1	574	0.00043814	573.999	0.00087628	574	1.52662e-06	5.1145e-06
		0.9201	5284	13	5271	26	5297	0.00490844	0.00489366		1	575	0.000439457	574.999	0.000878915	575	1.52855e-06	5.1145e-06
		0.9199	5285	13	5272	26	5298	0.00490751	0.00489366		1	576	0.000440777	575.999	0.000881554	576	1.53048e-06	5.1145e-06
		0.9198	5286	13	5273	26	5299	0.00490659	0.00489366		1	577	0.0004421	576.999	0.000884199	577	1.53241e-06	5.1145e-06
		0.9196	5287	13	5274	26	5300	0.00490566	0.00489366		1	578	0.000443425	577.999	0.00088685	578	1.53434e-06	5.1145e-06
		0.9194	5288	13	5275	26	5301	0.00490473	0.00489366		1	579	0.000444753	578.999	0.000889506	579	1.53628e-06	5.1145e-06
		0.9193	5289	13	5276	26	5302	0.00490381	0.00489366		1	580	0.000446084	579.999	0.000892167	580	1.53822e-06	5.1145e-06
		0.9189	5290	13	5277	26	5303	0.00490289	0.00489366		1	581	0.000447417	580.999	0.000894834	581	1.54016e-06	5.1145e-06
		0.9187	5291	13	5278	26	5304	0.00490196	0.00489366		1	582	0.000448753	581.999	0.000897506	582	1.54211e-06	5.1145e-06
		0.9183	5292	13	5279	26	5305	0.00490104	0.00489366		1	583	0.000450092	582.999	0.000900184	583	1.54405e-06	5.1145e-06
		0.9182	5293	13	5280	26	5306	0.00490011	0.00489366		1	584	0.000451434	583.999	0.000902867	584	1.54601e-06	5.1145e-06
		0.9181	5295	13	5282	26	5308	0.00489827	0.00489366		1	585	0.000452778	584.999	0.000905556	585	1.54796e-06	5.1145e-06
		0.9174	5296	13	5283	26	5309	0.00489734	0.00489366		1	586	0.000454125	585.999	0.00090825	586	1.54991e-06	5.1145e-06
		0.9173	5297	13	5284	26	5310	0.00489642	0.00489366		1	587	0.000455475	586.999	0.00091095	587	1.55187e-06	5.1145e-06
		0.9169	5298	13	5285	26	5311	0.0048955	0.00489366		1	588	0.000456828	587.999	0.000913655	588	1.55384e-06	5.1145e-06
		0.9166	5300	13	5287	26	5313	0.00489366	0.00489366		1	589	0.000458183	588.999	0.000916366	589	1.5558e-06	5.1145e-06
		0.9165	5300	14	5286	28	5314	0.0052691	0.005167		1	590	0.000459541	589.999	0.000919082	590	1.55777e-06	5.1145e-06
		0.9163	5301	14	5287	28	5315	0.00526811	0.005167		1	591	0.000460902	590.999	0.000921804	591	1.55974e-06	5.1145e-06
		0.9159	5303	14	5289	28	5317	0.00526613	0.005167		1	592	0.000462266	591.999	0.000924532	592	1.56171e-06	5.1145e-06
		0.9155	5305	14	5291	28	5319	0.00526415	0.005167		1	593	0.000463632	592.999	0.000927265	593	1.56368e-06	5.1145e-06
		0.9154	5306	14	5292	28	5320	0.00526316	0.005167		1	594	0.000465002	593.999	0.000930003	594	1.56566e-06	5.1145e-06
		0.9152	5307	14	5293	28	5321	0.00526217	0.005167		1	595	0.000466374	594.999	0.000932747	595	1.56764e-06	5.1145e-06
		0.9151	5308	14	5294	28	5322	0.00526118	0.005167		1	596	0.000467749	595.999	0.000935497	596	1.56963e-06	5.1145e-06
		0.9147	5309	14	5295	28	5323	0.00526019	0.005167		1	597	0.000469126	596.999	0.000938253	597	1.57161e-06	5.1145e-06
		0.9145	5311	14	5297	28	5325	0.00525822	0.005167		1	598	0.000470507	597.999	0.000941014	598	1.5736e-06	5.1145e-06
		0.9143	5312	14	5298	28	5326	0.00525723	0.005167		1	599	0.00047189	598.999	0.000943781	599	1.57559e-06	5.1145e-06
		0.9137	5313	14	5299	28	5327	0.00525624	0.005167		1	600	0.000473277	599.999	0.000946553	600	1.57759e-06	5.1145e-06
		0.9136	5314	14	5300	28	5328	0.00525526	0.005167		1	601	0.000474666	600.999	0.000949331	601	1.57959e-06	5.1145e-06
		0.9132	5315	14	5301	28	5329	0.00525427	0.005167		1	602	0.000476058	601.999	0.000952115	602	1.58159e-06	5.1145e-06
		0.913	5316	14	5302	28	5330	0.00525328	0.005167		1	603	0.000477452	602.999	0.000954905	603	1.58359e-06	5.1145e-06
		0.9129	5317	14	5303	28	5331	0.0052523	0.005167		1	604	0.00047885	603.999	0.0009577	604	1.5856e-06	5.1145e-06
		0.9128	5318	14	5304	28	5332	0.00525131	0.005167		1	605	0.00048025	604.999	0.000960501	605	1.5876e-06	5.1145e-06
		0.9122	5319	14	5305	28	5333	0.00525033	0.005167		1	606	0.000481654	605.999	0.000963308	606	1.58962e-06	5.1145e-06
		0.912	5321	14	5307	28	5335	0.00524836	0.005167		1	607	0.00048306	606.999	0.00096612	607	1.59163e-06	5.1145e-06
		0.9115	5322	14	5308	28	5336	0.00524738	0.005167		1	608	0.000484469	607.999	0.000968938	608	1.59365e-06	5.1145e-06
		0.9112	5325	14	5311	28	5339	0.00524443	0.005167		1	609	0.000485881	608.999	0.000971762	609	1.59567e-06	5.1145e-06
		0.911	5326	14	5312	28	5340	0.00524345	0.005167		1	610	0.000487296	609.999	0.000974592	610	1.59769e-06	5.1145e-06
		0.9107	5328	14	5314	28	5342	0.00524148	0.005167		1	611	0.000488714	610.999	0.000977427	611	1.59972e-06	5.1145e-06
		0.9104	5329	14	5315	28	5343	0.0052405	0.005167		1	612	0.000490134	611.999	0.000980269	612	1.60175e-06	5.1145e-06
		0.9102	5330	14	5316	28	5344	0.00523952	0.005167		1	613	0.000491558	612.999	0.000983116	613	1.60378e-06	5.1145e-06
		0.91	5331	14	5317	28	5345	0.00523854	0.005167		1	614	0.000492984	613.999	0.000985969	614	1.60581e-06	5.1145e-06
		0.9096	5332	14	5318	28	5346	0.00523756	0.005167		1	615	0.000494414	614.999	0.000988828	615	1.60785e-06	5.1145e-06
		0.9094	5333	14	5319	28	5347	0.00523658	0.005167		1	616	0.000495846	615.999	0.000991692	616	1.60989e-06	5.1145e-06
		0.9092	5335	14	5321	28	5349	0.00523462	0.005167		1	617	0.000497281	616.999	0.000994563	617	1.61193e-06	5.1145e-06
		0.9088	5336	14	5322	28	5350	0.00523364	0.005167		1	618	0.00049872	617.999	0.000997439	618	1.61398e-06	5.1145e-06
		0.9084	5337	14	5323	28	5351	0.00523267	0.005167		1	618.999	0.000500161	618.999	0.00100032	619	1.61603e-06	5.1145e-06
		0.908	5339	14	5325	28	5353	0.00523071	0.005167		1	619.999	0.000501605	619.999	0.00100321	620	1.61808e-06	5.1145e-06
		0.9077	5340	14	5326	28	5354	0.00522973	0.005167		1	620.999	0.000503052	620.999	0.0010061	621	1.62013e-06	5.1145e-06
		0.9072	5342	14	5328	28	5356	0.00522778	0.005167		1	621.999	0.000504502	621.999	0.001009	622	1.62219e-06	5.1145e-06
		0.9069	5343	14	5329	28	5357	0.00522681	0.005167		1	622.999	0.000505955	622.999	0.00101191	623	1.62425e-06	5.1145e-06
		0.9067	5344	14	5330	28	5358	0.00522583	0.005167		1	623.999	0.000507411	623.999	0.00101482	624	1.62632e-06	5.1145e-06
		0.9063	5345	14	5331	28	5359	0.00522486	0.005167		1	624.999	0.00050887	624.999	0.00101774	625	1.62838e-06	5.1145e-06
		0.9061	5346	14	5332	28	5360	0.00522388	0.005167		1	625.999	0.000510332	625.999	0.00102066	626	1.63045e-06	5.1145e-06
		0.9055	5347	14	5333	28	5361	0.00522291	0.005167		1	626.999	0.000511797	626.999	0.00102359	627	1.63252e-06	5.1145e-06
		0.9053	5348	14	5334	28	5362	0.00522193	0.005167		1	627.999	0.000513264	627.999	0.00102653	628	1.6346e-06	5.1145e-06
		0.9047	5349	14	5335	28	5363	0.00522096	0.005167		1	628.999	0.000514735	628.999	0.00102947	629	1.63668e-06	5.1145e-06
		0.9045	5350	14	5336	28	5364	0.00521999	0.005167		1	629.999	0.000516209	629.999	0.00103242	630	1.63876e-06	5.1145e-06
		0.904	5351	14	5337	28	5365	0.00521901	0.005167		1	630.999	0.000517686	630.999	0.00103537	631	1.64084e-06	5.1145e-06
		0.9038	5352	14	5338	28	5366	0.00521804	0.005167		1	631.999	0.000519166	631.999	0.00103833	632	1.64293e-06	5.1145e-06
		0.9037	5353	14	5339	28	5367	0.00521707	0.005167		1	632.999	0.000520649	632.999	0.0010413	633	1.64502e-06	5.1145e-06
		0.9036	5354	14	5340	28	5368	0.0052161	0.005167		1	633.999	0.000522135	633.999	0.00104427	634	1.64711e-06	5.1145e-06
		0.9033	5355	14	5341	28	5369	0.00521512	0.005167		1	634.999	0.000523624	634.999	0.00104725	635	1.64921e-06	5.1145e-06
		0.9028	5356	14	5342	28	5370	0.00521415	0.005167		1	635.999	0.000525116	635.999	0.00105023	636	1.65131e-06	5.1145e-06
		0.9026	5357	14	5343	28	5371	0.00521318	0.005167		1	636.999	0.000526612	636.999	0.00105322	637	1.65341e-06	5.1145e-06
		0.9023	5358	14	5344	28	5372	0.00521221	0.005167		1	637.999	0.00052811	637.999	0.00105622	638	1.65552e-06	5.1145e-06
		0.9021	5359	14	5345	28	5373	0.00521124	0.005167		1	638.999	0.000529611	638.999	0.00105922	639	1.65762e-06	5.1145e-06
		0.902	5360	14	5346	28	5374	0.00521027	0.005167		1	639.999	0.000531116	639.999	0.00106223	640	1.65974e-06	5.1145e-06
		0.9013	5362	14	5348	28	5376	0.00520833	0.005167		1	640.999	0.000532623	640.999	0.00106525	641	1.66185e-06	5.1145e-06
		0.9012	5365	14	5351	28	5379	0.00520543	0.005167		1	641.999	0.000534134	641.999	0.00106827	642	1.66397e-06	5.1145e-06
		0.9009	5366	14	5352	28	5380	0.00520446	0.005167		1	642.999	0.000535647	642.999	0.00107129	643	1.66609e-06	5.1145e-06
		0.9004	5367	14	5353	28	5381	0.00520349	0.005167		1	643.999	0.000537164	643.999	0.00107433	644	1.66821e-06	5.1145e-06
		0.9003	5368	14	5354	28	5382	0.00520253	0.005167		1	644.999	0.000538684	644.999	0.00107737	645	1.67034e-06	5.1145e-06
		0.8998	5369	14	5355	28	5383	0.00520156	0.005167		1	645.999	0.000540207	645.999	0.00108041	646	1.67247e-06	5.1145e-06
		0.8995	5371	14	5357	28	5385	0.00519963	0.005167		1	646.999	0.000541733	646.999	0.00108347	647	1.6746e-06	5.1145e-06
		0.8992	5372	14	5358	28	5386	0.00519866	0.005167		1	647.999	0.000543262	647.999	0.00108652	648	1.67673e-06	5.1145e-06
		0.8989	5373	14	5359	28	5387	0.0051977	0.005167		1	648.999	0.000544794	648.999	0.00108959	649	1.67887e-06	5.1145e-06
		0.8987	5374	14	5360	28	5388	0.00519673	0.005167		1	649.999	0.00054633	649.999	0.00109266	650	1.68101e-06	5.1145e-06
		0.8986	5375	14	5361	28	5389	0.00519577	0.005167		1	650.999	0.000547868	650.999	0.00109574	651	1.68316e-06	5.1145e-06
		0.8984	5376	14	5362	28	5390	0.00519481	0.005167		1	651.999	0.00054941	651.999	0.00109882	652	1.68531e-06	5.1145e-06
		0.8978	5377	14	5363	28	5391	0.00519384	0.005167		1	652.999	0.000550955	652.999	0.00110191	653	1.68746e-06	5.1145e-06
		0.8977	5378	14	5364	28	5392	0.00519288	0.005167		1	653.999	0.000552503	653.999	0.00110501	654	1.68961e-06	5.1145e-06
		0.8971	5379	14	5365	28	5393	0.00519192	0.005167		1	654.999	0.000554054	654.999	0.00110811	655	1.69177e-06	5.1145e-06
		0.897	5380	14	5366	28	5394	0.00519095	0.005167		1	655.999	0.000555609	655.999	0.00111122	656	1.69393e-06	5.1145e-06
		0.8968	5381	14	5367	28	5395	0.00518999	0.005167		1	656.999	0.000557166	656.999	0.00111433	657	1.69609e-06	5.1145e-06
		0.8965	5382	14	5368	28	5396	0.00518903	0.005167		1	657.999	0.000558727	657.999	0.00111745	658	1.69826e-06	5.1145e-06
		0.8961	5383	14	5369	28	5397	0.00518807	0.005167		1	658.999	0.000560291	658.999	0.00112058	659	1.70043e-06	5.1145e-06
		0.8959	5384	14	5370	28	5398	0.00518711	0.005167		1	659.999	0.000561858	659.999	0.00112372	660	1.7026e-06	5.1145e-06
		0.8956	5385	14	5371	28	5399	0.00518615	0.005167		1	660.999	0.000563428	660.999	0.00112686	661	1.70478e-06	5.1145e-06
		0.8954	5386	14	5372	28	5400	0.00518519	0.005167		1	661.999	0.000565002	661.999	0.00113	662	1.70695e-06	5.1145e-06
		0.8952	5387	14	5373	28	5401	0.00518423	0.005167		1	662.999	0.000566579	662.999	0.00113316	663	1.70914e-06	5.1145e-06
		0.8949	5389	14	5375	28	5403	0.00518231	0.005167		1	663.999	0.000568159	663.999	0.00113632	664	1.71132e-06	5.1145e-06
		0.8943	5390	14	5376	28	5404	0.00518135	0.005167		1	664.999	0.000569742	664.999	0.00113948	665	1.71351e-06	5.1145e-06
		0.894	5391	14	5377	28	5405	0.00518039	0.005167		1	665.999	0.000571329	665.999	0.00114266	666	1.7157e-06	5.1145e-06
		0.8939	5392	14	5378	28	5406	0.00517943	0.005167		1	666.999	0.000572918	666.999	0.00114584	667	1.7179e-06	5.1145e-06
		0.8934	5393	14	5379	28	5407	0.00517847	0.005167		1	667.999	0.000574511	667.999	0.00114902	668	1.72009e-06	5.1145e-06
		0.8931	5394	14	5380	28	5408	0.00517751	0.005167		1	668.999	0.000576108	668.999	0.00115222	669	1.7223e-06	5.1145e-06
		0.8926	5395	14	5381	28	5409	0.00517656	0.005167		1	669.999	0.000577707	669.999	0.00115541	670	1.7245e-06	5.1145e-06
		0.8924	5396	14	5382	28	5410	0.0051756	0.005167		1	670.999	0.00057931	670.999	0.00115862	671	1.72671e-06	5.1145e-06
		0.8922	5397	14	5383	28	5411	0.00517464	0.005167		1	671.999	0.000580916	671.999	0.00116183	672	1.72892e-06	5.1145e-06
		0.8917	5398	14	5384	28	5412	0.00517369	0.005167		1	672.999	0.000582526	672.999	0.00116505	673	1.73113e-06	5.1145e-06
		0.8915	5399	14	5385	28	5413	0.00517273	0.005167		1	673.999	0.000584138	673.999	0.00116828	674	1.73335e-06	5.1145e-06
		0.8912	5400	14	5386	28	5414	0.00517178	0.005167		1	674.999	0.000585754	674.999	0.00117151	675	1.73557e-06	5.1145e-06
		0.8909	5401	14	5387	28	5415	0.00517082	0.005167		1	675.999	0.000587374	675.999	0.00117475	676	1.73779e-06	5.1145e-06
		0.89	5402	14	5388	28	5416	0.00516987	0.005167		1	676.999	0.000588996	676.999	0.00117799	677	1.74002e-06	5.1145e-06
		0.8898	5404	14	5390	28	5418	0.00516796	0.005167		1	677.999	0.000590622	677.999	0.00118124	678	1.74225e-06	5.1145e-06
		0.8893	5405	14	5391	28	5419	0.005167	0.005167		1	678.999	0.000592251	678.999	0.0011845	679	1.74448e-06	5.1145e-06
		0.8889	5406	15	5391	30	5421	0.00553403	0.00553097		1	679.999	0.000593884	679.999	0.00118777	680	1.74672e-06	5.1145e-06
		0.8882	5407	15	5392	30	5422	0.00553301	0.00553097		1	680.999	0.00059552	680.999	0.00119104	681	1.74896e-06	5.1145e-06
		0.888	5408	15	5393	30	5423	0.00553199	0.00553097		1	681.999	0.000597159	681.999	0.00119432	682	1.7512e-06	5.1145e-06
		0.8878	5409	15	5394	30	5424	0.00553097	0.00553097		1	682.999	0.000598802	682.999	0.0011976	683	1.75345e-06	5.1145e-06
		0.8874	5409	16	5393	32	5425	0.00589862	0.00581184		1	683.999	0.000600448	683.999	0.0012009	684	1.75569e-06	5.1145e-06
		0.8871	5410	16	5394	32	5426	0.00589753	0.00581184		1	684.999	0.000602097	684.999	0.00120419	685	1.75795e-06	5.1145e-06
		0.8864	5411	16	5395	32	5427	0.00589644	0.00581184		1	685.999	0.00060375	685.999	0.0012075	686	1.7602e-06	5.1145e-06
		0.8863	5412	16	5396	32	5428	0.00589536	0.00581184		1	686.999	0.000605406	686.999	0.00121081	687	1.76246e-06	5.1145e-06
		0.8862	5413	16	5397	32	5429	0.00589427	0.00581184		1	687.999	0.000607065	687.999	0.00121413	688	1.76473e-06	5.1145e-06
		0.8861	5414	16	5398	32	5430	0.00589319	0.00581184		1	688.999	0.000608728	688.999	0.00121746	689	1.76699e-06	5.1145e-06
		0.8859	5415	16	5399	32	5431	0.0058921	0.00581184		1	689.999	0.000610395	689.999	0.00122079	690	1.76926e-06	5.1145e-06
		0.8854	5416	16	5400	32	5432	0.00589102	0.00581184		1	690.999	0.000612064	690.999	0.00122413	691	1.77153e-06	5.1145e-06
		0.8852	5417	16	5401	32	5433	0.00588993	0.00581184		1	691.999	0.000613737	691.999	0.00122747	692	1.77381e-06	5.1145e-06
		0.8846	5418	16	5402	32	5434	0.00588885	0.00581184		1	692.999	0.000615414	692.999	0.00123083	693	1.77609e-06	5.1145e-06
		0.8844	5419	16	5403	32	5435	0.00588776	0.00581184		1	693.999	0.000617094	693.999	0.00123419	694	1.77837e-06	5.1145e-06
		0.8842	5420	16	5404	32	5436	0.00588668	0.00581184		1	694.999	0.000618777	694.999	0.00123755	695	1.78065e-06	5.1145e-06
		0.8834	5421	16	5405	32	5437	0.0058856	0.00581184		1	695.999	0.000620464	695.999	0.00124093	696	1.78294e-06	5.1145e-06
		0.8832	5422	16	5406	32	5438	0.00588452	0.00581184		1	696.999	0.000622155	696.999	0.00124431	697	1.78524e-06	5.1145e-06
		0.8818	5423	16	5407	32	5439	0.00588343	0.00581184		1	697.999	0.000623848	697.999	0.0012477	698	1.78753e-06	5.1145e-06
		0.8814	5424	16	5408	32	5440	0.00588235	0.00581184		1	698.999	0.000625546	698.999	0.00125109	699	1.78983e-06	5.1145e-06
		0.8812	5425	16	5409	32	5441	0.00588127	0.00581184		1	699.999	0.000627246	699.999	0.00125449	700	1.79213e-06	5.1145e-06
		0.8808	5427	16	5411	32	5443	0.00587911	0.00581184		1	700.999	0.000628951	700.999	0.0012579	701	1.79444e-06	5.1145e-06
		0.8803	5429	16	5413	32	5445	0.00587695	0.00581184		1	701.999	0.000630658	701.999	0.00126132	702	1.79675e-06	5.1145e-06
		0.8796	5430	16	5414	32	5446	0.00587587	0.00581184		1	702.999	0.00063237	702.999	0.00126474	703	1.79906e-06	5.1145e-06
		0.8793	5431	16	5415	32	5447	0.00587479	0.00581184		1	703.999	0.000634084	703.999	0.00126817	704	1.80138e-06	5.1145e-06
		0.8787	5432	16	5416	32	5448	0.00587372	0.00581184		1	704.999	0.000635802	704.999	0.0012716	705	1.80369e-06	5.1145e-06
		0.8783	5433	16	5417	32	5449	0.00587264	0.00581184		1	705.999	0.000637524	705.999	0.00127505	706	1.80602e-06	5.1145e-06
		0.8782	5434	16	5418	32	5450	0.00587156	0.00581184		1	706.999	0.000639249	706.999	0.0012785	707	1.80834e-06	5.1145e-06
		0.878	5435	16	5419	32	5451	0.00587048	0.00581184		1	707.999	0.000640978	707.999	0.00128196	708	1.81067e-06	5.1145e-06
		0.8773	5436	16	5420	32	5452	0.00586941	0.00581184		1	708.999	0.00064271	708.999	0.00128542	709	1.81301e-06	5.1145e-06
		0.8772	5437	16	5421	32	5453	0.00586833	0.00581184		1	709.999	0.000644446	709.999	0.00128889	710	1.81534e-06	5.1145e-06
		0.8771	5438	16	5422	32	5454	0.00586725	0.00581184		1	710.999	0.000646186	710.999	0.00129237	711	1.81768e-06	5.1145e-06
		0.8763	5439	16	5423	32	5455	0.00586618	0.00581184		1	711.999	0.000647929	711.999	0.00129586	712	1.82002e-06	5.1145e-06
		0.8762	5441	16	5425	32	5457	0.00586403	0.00581184		1	712.999	0.000649675	712.999	0.00129935	713	1.82237e-06	5.1145e-06
		0.8758	5442	16	5426	32	5458	0.00586295	0.00581184		1	713.999	0.000651425	713.999	0.00130285	714	1.82472e-06	5.1145e-06
		0.8753	5443	16	5427	32	5459	0.00586188	0.00581184		1	714.999	0.000653179	714.999	0.00130636	715	1.82707e-06	5.1145e-06
		0.8751	5444	16	5428	32	5460	0.00586081	0.00581184		1	715.999	0.000654936	715.999	0.00130987	716	1.82943e-06	5.1145e-06
		0.8737	5445	16	5429	32	5461	0.00585973	0.00581184		1	716.999	0.000656697	716.999	0.00131339	717	1.83179e-06	5.1145e-06
		0.873	5446	16	5430	32	5462	0.00585866	0.00581184		1	717.999	0.000658462	717.999	0.00131692	718	1.83416e-06	5.1145e-06
		0.8728	5447	16	5431	32	5463	0.00585759	0.00581184		1	718.999	0.00066023	718.999	0.00132046	719	1.83652e-06	5.1145e-06
		0.8722	5448	16	5432	32	5464	0.00585652	0.00581184		1	719.999	0.000662002	719.999	0.001324	720	1.83889e-06	5.1145e-06
		0.8721	5449	16	5433	32	5465	0.00585544	0.00581184		1	720.999	0.000663777	720.999	0.00132755	721	1.84127e-06	5.1145e-06
		0.8719	5451	16	5435	32	5467	0.0058533	0.00581184		1	721.999	0.000665556	721.999	0.00133111	722	1.84365e-06	5.1145e-06
		0.8712	5452	16	5436	32	5468	0.00585223	0.00581184		1	722.999	0.000667338	722.999	0.00133468	723	1.84603e-06	5.1145e-06
		0.8711	5453	16	5437	32	5469	0.00585116	0.00581184		1	723.999	0.000669125	723.999	0.00133825	724	1.84841e-06	5.1145e-06
		0.871	5454	16	5438	32	5470	0.00585009	0.00581184		1	724.999	0.000670915	724.999	0.00134183	725	1.8508e-06	5.1145e-06
		0.8708	5455	16	5439	32	5471	0.00584902	0.00581184		1	725.999	0.000672708	725.999	0.00134542	726	1.85319e-06	5.1145e-06
		0.8701	5456	16	5440	32	5472	0.00584795	0.00581184		1	726.999	0.000674506	726.999	0.00134901	727	1.85559e-06	5.1145e-06
		0.8697	5457	16	5441	32	5473	0.00584688	0.00581184		1	727.999	0.000676306	727.999	0.00135261	728	1.85798e-06	5.1145e-06
		0.8693	5458	16	5442	32	5474	0.00584582	0.00581184		1	728.999	0.000678111	728.999	0.00135622	729	1.86039e-06	5.1145e-06
		0.8692	5459	16	5443	32	5475	0.00584475	0.00581184		1	729.999	0.000679919	729.999	0.00135984	730	1.86279e-06	5.1145e-06
		0.8691	5461	16	5445	32	5477	0.00584261	0.00581184		1	730.999	0.000681731	730.999	0.00136346	731	1.8652e-06	5.1145e-06
		0.8685	5462	16	5446	32	5478	0.00584155	0.00581184		1	731.999	0.000683547	731.999	0.00136709	732	1.86762e-06	5.1145e-06
		0.8684	5463	16	5447	32	5479	0.00584048	0.00581184		1	732.999	0.000685367	732.999	0.00137073	733	1.87003e-06	5.1145e-06
		0.868	5464	16	5448	32	5480	0.00583942	0.00581184		1	733.999	0.00068719	733.999	0.00137438	734	1.87245e-06	5.1145e-06
		0.8675	5465	16	5449	32	5481	0.00583835	0.00581184		1	734.999	0.000689017	734.999	0.00137803	735	1.87488e-06	5.1145e-06
		0.8674	5466	16	5450	32	5482	0.00583729	0.00581184		1	735.999	0.000690847	735.999	0.00138169	736	1.8773e-06	5.1145e-06
		0.8669	5467	16	5451	32	5483	0.00583622	0.00581184		1	736.999	0.000692682	736.999	0.00138536	737	1.87973e-06	5.1145e-06
		0.8664	5468	16	5452	32	5484	0.00583516	0.00581184		1	737.999	0.00069452	737.999	0.00138904	738	1.88217e-06	5.1145e-06
		0.8659	5469	16	5453	32	5485	0.00583409	0.00581184		1	738.999	0.000696362	738.999	0.00139272	739	1.88461e-06	5.1145e-06
		0.8658	5470	16	5454	32	5486	0.00583303	0.00581184		1	739.999	0.000698207	739.999	0.00139641	740	1.88705e-06	5.1145e-06
		0.8656	5471	16	5455	32	5487	0.00583197	0.00581184		1	740.999	0.000700057	740.999	0.00140011	741	1.88949e-06	5.1145e-06
		0.8653	5472	16	5456	32	5488	0.0058309	0.00581184		1	741.999	0.00070191	741.999	0.00140382	742	1.89194e-06	5.1145e-06
		0.8648	5473	16	5457	32	5489	0.00582984	0.00581184		1	742.999	0.000703767	742.999	0.00140753	743	1.89439e-06	5.1145e-06
		0.8644	5474	16	5458	32	5490	0.00582878	0.00581184		1	743.999	0.000705628	743.999	0.00141126	744	1.89685e-06	5.1145e-06
		0.8641	5475	16	5459	32	5491	0.00582772	0.00581184		1	744.999	0.000707492	744.999	0.00141498	745	1.89931e-06	5.1145e-06
		0.8638	5476	16	5460	32	5492	0.00582666	0.00581184		1	745.999	0.000709361	745.999	0.00141872	746	1.90177e-06	5.1145e-06
		0.8637	5477	16	5461	32	5493	0.0058256	0.00581184		1	746.999	0.000711233	746.999	0.00142247	747	1.90424e-06	5.1145e-06
		0.863	5478	16	5462	32	5494	0.00582454	0.00581184		1	747.999	0.000713109	747.999	0.00142622	748	1.90671e-06	5.1145e-06
		0.8628	5479	16	5463	32	5495	0.00582348	0.00581184		1	748.999	0.000714989	748.999	0.00142998	749	1.90918e-06	5.1145e-06
		0.8626	5480	16	5464	32	5496	0.00582242	0.00581184		1	749.999	0.000716873	749.999	0.00143375	750	1.91166e-06	5.1145e-06
		0.8619	5481	16	5465	32	5497	0.00582136	0.00581184		1	750.999	0.000718761	750.999	0.00143752	751	1.91414e-06	5.1145e-06
		0.8615	5482	16	5466	32	5498	0.0058203	0.00581184		1	751.999	0.000720652	751.999	0.0014413	752	1.91663e-06	5.1145e-06
		0.861	5483	16	5467	32	5499	0.00581924	0.00581184		1	752.999	0.000722548	752.999	0.0014451	753	1.91912e-06	5.1145e-06
		0.8607	5484	16	5468	32	5500	0.00581818	0.00581184		1	753.999	0.000724447	753.999	0.00144889	754	1.92161e-06	5.1145e-06
		0.8604	5485	16	5469	32	5501	0.00581712	0.00581184		1	754.999	0.00072635	754.999	0.0014527	755	1.92411e-06	5.1145e-06
		0.8603	5486	16	5470	32	5502	0.00581607	0.00581184		1	755.999	0.000728257	755.999	0.00145651	756	1.92661e-06	5.1145e-06
		0.8596	5487	16	5471	32	5503	0.00581501	0.00581184		1	756.999	0.000730168	756.999	0.00146034	757	1.92911e-06	5.1145e-06
		0.8595	5488	16	5472	32	5504	0.00581395	0.00581184		1	757.999	0.000732083	757.999	0.00146417	758	1.93162e-06	5.1145e-06
		0.8585	5489	16	5473	32	5505	0.0058129	0.00581184		1	758.999	0.000734002	758.999	0.001468	759	1.93413e-06	5.1145e-06
		0.8584	5490	16	5474	32	5506	0.00581184	0.00581184		1	759.999	0.000735924	759.999	0.00147185	760	1.93664e-06	5.1145e-06
		0.8581	5491	17	5474	34	5508	0.00617284	0.00603372		1	760.999	0.000737851	760.999	0.0014757	761	1.93916e-06	5.1145e-06
		0.8579	5492	17	5475	34	5509	0.00617172	0.00603372		1	761.999	0.000739781	761.999	0.00147956	762	1.94168e-06	5.1145e-06
		0.8575	5493	17	5476	34	5510	0.0061706	0.00603372		1	762.999	0.000741716	762.999	0.00148343	763	1.94421e-06	5.1145e-06
		0.857	5494	17	5477	34	5511	0.00616948	0.00603372		1	763.999	0.000743654	763.999	0.00148731	764	1.94674e-06	5.1145e-06
		0.8562	5496	17	5479	34	5513	0.00616724	0.00603372		1	764.999	0.000745597	764.999	0.00149119	765	1.94927e-06	5.1145e-06
		0.8561	5497	17	5480	34	5514	0.00616612	0.00603372		1	765.999	0.000747543	765.999	0.00149509	766	1.95181e-06	5.1145e-06
		0.856	5498	17	5481	34	5515	0.006165	0.00603372		1	766.999	0.000749494	766.999	0.00149899	767	1.95435e-06	5.1145e-06
		0.8558	5499	17	5482	34	5516	0.00616389	0.00603372		1	767.999	0.000751448	767.998	0.0015029	768	1.9569e-06	5.1145e-06
		0.8548	5500	17	5483	34	5517	0.00616277	0.00603372		1	768.999	0.000753407	768.998	0.00150681	769	1.95944e-06	5.1145e-06
		0.8547	5502	17	5485	34	5519	0.00616054	0.00603372		1	769.999	0.000755369	769.998	0.00151074	770	1.962e-06	5.1145e-06
		0.8542	5503	17	5486	34	5520	0.00615942	0.00603372		1	770.999	0.000757335	770.998	0.00151467	771	1.96455e-06	5.1145e-06
		0.8535	5504	17	5487	34	5521	0.0061583	0.00603372		1	771.999	0.000759306	771.998	0.00151861	772	1.96711e-06	5.1145e-06
		0.8532	5505	17	5488	34	5522	0.00615719	0.00603372		1	772.999	0.00076128	772.998	0.00152256	773	1.96968e-06	5.1145e-06
		0.8524	5507	17	5490	34	5524	0.00615496	0.00603372		1	773.999	0.000763259	773.998	0.00152652	774	1.97225e-06	5.1145e-06
		0.8523	5508	17	5491	34	5525	0.00615385	0.00603372		1	774.999	0.000765241	774.998	0.00153048	775	1.97482e-06	5.1145e-06
		0.8517	5509	17	5492	34	5526	0.00615273	0.00603372		1	775.999	0.000767228	775.998	0.00153446	776	1.97739e-06	5.1145e-06
		0.8515	5510	17	5493	34	5527	0.00615162	0.00603372		1	776.999	0.000769219	776.998	0.00153844	777	1.97997e-06	5.1145e-06
		0.8512	5514	17	5497	34	5531	0.00614717	0.00603372		1	777.999	0.000771214	777.998	0.00154243	778	1.98255e-06	5.1145e-06
		0.8506	5515	17	5498	34	5532	0.00614606	0.00603372		1	778.999	0.000773212	778.998	0.00154642	779	1.98514e-06	5.1145e-06
		0.8503	5516	17	5499	34	5533	0.00614495	0.00603372		1	779.999	0.000775215	779.998	0.00155043	780	1.98773e-06	5.1145e-06
		0.85	5518	17	5501	34	5535	0.00614273	0.00603372		1	780.999	0.000777222	780.998	0.00155444	781	1.99033e-06	5.1145e-06
		0.8494	5519	17	5502	34	5536	0.00614162	0.00603372		1	781.999	0.000779234	781.998	0.00155847	782	1.99292e-06	5.1145e-06
		0.8488	5521	17	5504	34	5538	0.0061394	0.00603372		1	782.999	0.000781249	782.998	0.0015625	783	1.99553e-06	5.1145e-06
		0.8487	5522	17	5505	34	5539	0.00613829	0.00603372		1	783.999	0.000783268	783.998	0.00156654	784	1.99813e-06	5.1145e-06
		0.8483	5523	17	5506	34	5540	0.00613718	0.00603372		1	784.999	0.000785292	784.998	0.00157058	785	2.00074e-06	5.1145e-06
		0.8476	5524	17	5507	34	5541	0.00613608	0.00603372		1	785.999	0.000787319	785.998	0.00157464	786	2.00336e-06	5.1145e-06
		0.8475	5525	17	5508	34	5542	0.00613497	0.00603372		1	786.999	0.000789351	786.998	0.0015787	787	2.00598e-06	5.1145e-06
		0.847	5526	17	5509	34	5543	0.00613386	0.00603372		1	787.999	0.000791387	787.998	0.00158277	788	2.0086e-06	5.1145e-06
		0.8464	5527	17	5510	34	5544	0.00613276	0.00603372		1	788.999	0.000793427	788.998	0.00158685	789	2.01122e-06	5.1145e-06
		0.8463	5528	17	5511	34	5545	0.00613165	0.00603372		1	789.999	0.000795472	789.998	0.00159094	790	2.01385e-06	5.1145e-06
		0.8462	5529	17	5512	34	5546	0.00613054	0.00603372		1	790.999	0.00079752	790.998	0.00159504	791	2.01649e-06	5.1145e-06
		0.8459	5530	17	5513	34	5547	0.00612944	0.00603372		1	791.999	0.000799573	791.998	0.00159915	792	2.01912e-06	5.1145e-06
		0.8458	5531	17	5514	34	5548	0.00612833	0.00603372		1	792.999	0.00080163	792.998	0.00160326	793	2.02177e-06	5.1145e-06
		0.8452	5532	17	5515	34	5549	0.00612723	0.00603372		1	793.999	0.000803691	793.998	0.00160738	794	2.02441e-06	5.1145e-06
		0.845	5533	17	5516	34	5550	0.00612613	0.00603372		1	794.999	0.000805756	794.998	0.00161151	795	2.02706e-06	5.1145e-06
		0.8442	5535	17	5518	34	5552	0.00612392	0.00603372		1	795.999	0.000807826	795.998	0.00161565	796	2.02971e-06	5.1145e-06
		0.844	5536	17	5519	34	5553	0.00612282	0.00603372		1	796.999	0.0008099	796.998	0.0016198	797	2.03237e-06	5.1145e-06
		0.8438	5537	17	5520	34	5554	0.00612171	0.00603372		1	797.999	0.000811978	797.998	0.00162396	798	2.03503e-06	5.1145e-06
		0.8428	5538	17	5521	34	5555	0.00612061	0.00603372		1	798.999	0.00081406	798.998	0.00162812	799	2.0377e-06	5.1145e-06
		0.8427	5539	17	5522	34	5556	0.00611951	0.00603372		1	799.999	0.000816146	799.998	0.00163229	800	2.04037e-06	5.1145e-06
		0.8423	5540	17	5523	34	5557	0.00611841	0.00603372		1	800.999	0.000818237	800.998	0.00163647	801	2.04304e-06	5.1145e-06
		0.8421	5541	17	5524	34	5558	0.00611731	0.00603372		1	801.999	0.000820332	801.998	0.00164066	802	2.04572e-06	5.1145e-06
		0.8415	5542	17	5525	34	5559	0.00611621	0.00603372		1	802.999	0.000822432	802.998	0.00164486	803	2.0484e-06	5.1145e-06
		0.8412	5543	17	5526	34	5560	0.00611511	0.00603372		1	803.999	0.000824535	803.998	0.00164907	804	2.05108e-06	5.1145e-06
		0.8405	5545	17	5528	34	5562	0.00611291	0.00603372		1	804.999	0.000826643	804.998	0.00165329	805	2.05377e-06	5.1145e-06
		0.8404	5546	17	5529	34	5563	0.00611181	0.00603372		1	805.999	0.000828756	805.998	0.00165751	806	2.05647e-06	5.1145e-06
		0.8403	5547	17	5530	34	5564	0.00611071	0.00603372		1	806.999	0.000830872	806.998	0.00166174	807	2.05916e-06	5.1145e-06
		0.84	5549	17	5532	34	5566	0.00610852	0.00603372		1	807.999	0.000832993	807.998	0.00166599	808	2.06186e-06	5.1145e-06
		0.8397	5550	17	5533	34	5567	0.00610742	0.00603372		1	808.999	0.000835119	808.998	0.00167024	809	2.06457e-06	5.1145e-06
		0.8391	5551	17	5534	34	5568	0.00610632	0.00603372		1	809.999	0.000837248	809.998	0.0016745	810	2.06728e-06	5.1145e-06
		0.8386	5552	17	5535	34	5569	0.00610523	0.00603372		1	810.999	0.000839382	810.998	0.00167876	811	2.06999e-06	5.1145e-06
		0.838	5553	17	5536	34	5570	0.00610413	0.00603372		1	811.999	0.000841521	811.998	0.00168304	812	2.07271e-06	5.1145e-06
		0.8379	5554	17	5537	34	5571	0.00610303	0.00603372		1	812.999	0.000843663	812.998	0.00168733	813	2.07543e-06	5.1145e-06
		0.8366	5556	17	5539	34	5573	0.00610084	0.00603372		1	813.999	0.000845811	813.998	0.00169162	814	2.07816e-06	5.1145e-06
		0.8364	5557	17	5540	34	5574	0.00609975	0.00603372		1	814.999	0.000847962	814.998	0.00169592	815	2.08089e-06	5.1145e-06
		0.8357	5558	17	5541	34	5575	0.00609865	0.00603372		1	815.999	0.000850118	815.998	0.00170024	816	2.08362e-06	5.1145e-06
		0.8349	5559	17	5542	34	5576	0.00609756	0.00603372		1	816.999	0.000852278	816.998	0.00170456	817	2.08636e-06	5.1145e-06
		0.8348	5560	17	5543	34	5577	0.00609647	0.00603372		1	817.999	0.000854443	817.998	0.00170889	818	2.0891e-06	5.1145e-06
		0.834	5561	17	5544	34	5578	0.00609537	0.00603372		1	818.999	0.000856612	818.998	0.00171322	819	2.09185e-06	5.1145e-06
		0.8336	5562	17	5545	34	5579	0.00609428	0.00603372		1	819.999	0.000858786	819.998	0.00171757	820	2.0946e-06	5.1145e-06
		0.8335	5563	17	5546	34	5580	0.00609319	0.00603372		1	820.999	0.000860964	820.998	0.00172193	821	2.09735e-06	5.1145e-06
		0.8327	5564	17	5547	34	5581	0.0060921	0.00603372		1	821.999	0.000863147	821.998	0.00172629	822	2.10011e-06	5.1145e-06
		0.8321	5566	17	5549	34	5583	0.00608992	0.00603372		1	822.999	0.000865334	822.998	0.00173067	823	2.10288e-06	5.1145e-06
		0.8314	5568	17	5551	34	5585	0.00608774	0.00603372		1	823.999	0.000867525	823.998	0.00173505	824	2.10564e-06	5.1145e-06
		0.8311	5569	17	5552	34	5586	0.00608665	0.00603372		1	824.999	0.000869721	824.998	0.00173944	825	2.10841e-06	5.1145e-06
		0.8308	5570	17	5553	34	5587	0.00608556	0.00603372		1	825.999	0.000871921	825.998	0.00174384	826	2.11119e-06	5.1145e-06
		0.8302	5571	17	5554	34	5588	0.00608447	0.00603372		1	826.999	0.000874126	826.998	0.00174825	827	2.11397e-06	5.1145e-06
		0.8299	5572	17	5555	34	5589	0.00608338	0.00603372		1	827.999	0.000876336	827.998	0.00175267	828	2.11675e-06	5.1145e-06
		0.8295	5573	17	5556	34	5590	0.00608229	0.00603372		1	828.999	0.00087855	828.998	0.0017571	829	2.11954e-06	5.1145e-06
		0.8292	5574	17	5557	34	5591	0.0060812	0.00603372		1	829.999	0.000880768	829.998	0.00176154	830	2.12233e-06	5.1145e-06
		0.8289	5575	17	5558	34	5592	0.00608011	0.00603372		1	830.999	0.000882991	830.998	0.00176598	831	2.12513e-06	5.1145e-06
		0.8281	5576	17	5559	34	5593	0.00607903	0.00603372		1	831.999	0.000885219	831.998	0.00177044	832	2.12793e-06	5.1145e-06
		0.8275	5577	17	5560	34	5594	0.00607794	0.00603372		1	832.999	0.000887451	832.998	0.0017749	833	2.13074e-06	5.1145e-06
		0.8272	5578	17	5561	34	5595	0.00607685	0.00603372		1	833.999	0.000889688	833.998	0.00177938	834	2.13354e-06	5.1145e-06
		0.8269	5579	17	5562	34	5596	0.00607577	0.00603372		1	834.999	0.000891929	834.998	0.00178386	835	2.13636e-06	5.1145e-06
		0.8268	5580	17	5563	34	5597	0.00607468	0.00603372		1	835.999	0.000894175	835.998	0.00178835	836	2.13918e-06	5.1145e-06
		0.8266	5581	17	5564	34	5598	0.0060736	0.00603372		1	836.999	0.000896426	836.998	0.00179285	837	2.142e-06	5.1145e-06
		0.8262	5582	17	5565	34	5599	0.00607251	0.00603372		1	837.999	0.000898681	837.998	0.00179736	838	2.14482e-06	5.1145e-06
		0.8254	5583	17	5566	34	5600	0.00607143	0.00603372		1	838.999	0.000900941	838.998	0.00180188	839	2.14765e-06	5.1145e-06
		0.8249	5584	17	5567	34	5601	0.00607034	0.00603372		1	839.999	0.000903205	839.998	0.00180641	840	2.15049e-06	5.1145e-06
		0.8247	5585	17	5568	34	5602	0.00606926	0.00603372		1	840.999	0.000905474	840.998	0.00181095	841	2.15333e-06	5.1145e-06
		0.8241	5586	17	5569	34	5603	0.00606818	0.00603372		1	841.999	0.000907748	841.998	0.0018155	842	2.15617e-06	5.1145e-06
		0.8232	5588	17	5571	34	5605	0.00606601	0.00603372		1	842.999	0.000910026	842.998	0.00182005	843	2.15902e-06	5.1145e-06
		0.8222	5589	17	5572	34	5606	0.00606493	0.00603372		1	843.999	0.000912309	843.998	0.00182462	844	2.16187e-06	5.1145e-06
		0.8215	5591	17	5574	34	5608	0.00606277	0.00603372		1	844.999	0.000914596	844.998	0.00182919	845	2.16473e-06	5.1145e-06
		0.8213	5592	17	5575	34	5609	0.00606169	0.00603372		1	845.999	0.000916889	845.998	0.00183378	846	2.16759e-06	5.1145e-06
		0.8209	5593	17	5576	34	5610	0.00606061	0.00603372		1	846.999	0.000919186	846.998	0.00183837	847	2.17045e-06	5.1145e-06
		0.8208	5594	17	5577	34	5611	0.00605953	0.00603372		1	847.999	0.000921487	847.998	0.00184297	848	2.17332e-06	5.1145e-06
		0.8201	5595	17	5578	34	5612	0.00605845	0.00603372		1	848.999	0.000923794	848.998	0.00184759	849	2.17619e-06	5.1145e-06
		0.8197	5596	17	5579	34	5613	0.00605737	0.00603372		1	849.999	0.000926105	849.998	0.00185221	850	2.17907e-06	5.1145e-06
		0.8195	5597	17	5580	34	5614	0.00605629	0.00603372		1	850.999	0.000928421	850.998	0.00185684	851	2.18195e-06	5.1145e-06
		0.8186	5598	17	5581	34	5615	0.00605521	0.00603372		1	851.999	0.000930741	851.998	0.00186148	852	2.18484e-06	5.1145e-06
		0.8182	5599	17	5582	34	5616	0.00605413	0.00603372		1	852.999	0.000933067	852.998	0.00186613	853	2.18773e-06	5.1145e-06
		0.8178	5600	17	5583	34	5617	0.00605305	0.00603372		1	853.999	0.000935397	853.998	0.00187079	854	2.19062e-06	5.1145e-06
		0.8172	5601	17	5584	34	5618	0.00605198	0.00603372		1	854.999	0.000937732	854.998	0.00187546	855	2.19352e-06	5.1145e-06
		0.8168	5602	17	5585	34	5619	0.0060509	0.00603372		1	855.999	0.000940071	855.998	0.00188014	856	2.19643e-06	5.1145e-06
		0.8158	5603	17	5586	34	5620	0.00604982	0.00603372		1	856.999	0.000942416	856.998	0.00188483	857	2.19934e-06	5.1145e-06
		0.8155	5604	17	5587	34	5621	0.00604875	0.00603372		1	857.999	0.000944765	857.998	0.00188953	858	2.20225e-06	5.1145e-06
		0.8154	5605	17	5588	34	5622	0.00604767	0.00603372		1	858.999	0.000947119	858.998	0.00189424	859	2.20517e-06	5.1145e-06
		0.8144	5606	17	5589	34	5623	0.00604659	0.00603372		1	859.999	0.000949478	859.998	0.00189896	860	2.20809e-06	5.1145e-06
		0.8141	5607	17	5590	34	5624	0.00604552	0.00603372		1	860.999	0.000951842	860.998	0.00190368	861	2.21101e-06	5.1145e-06
		0.8131	5608	17	5591	34	5625	0.00604444	0.00603372		1	861.999	0.00095421	861.998	0.00190842	862	2.21394e-06	5.1145e-06
		0.8129	5610	17	5593	34	5627	0.0060423	0.00603372		1	862.999	0.000956584	862.998	0.00191317	863	2.21688e-06	5.1145e-06
		0.8127	5611	17	5594	34	5628	0.00604122	0.00603372		1	863.999	0.000958962	863.998	0.00191792	864	2.21982e-06	5.1145e-06
		0.8125	5612	17	5595	34	5629	0.00604015	0.00603372		1	864.999	0.000961345	864.998	0.00192269	865	2.22276e-06	5.1145e-06
		0.8115	5613	17	5596	34	5630	0.00603908	0.00603372		1	865.999	0.000963733	865.998	0.00192747	866	2.22571e-06	5.1145e-06
		0.8108	5614	17	5597	34	5631	0.006038	0.00603372		1	866.999	0.000966126	866.998	0.00193225	867	2.22866e-06	5.1145e-06
		0.8107	5615	17	5598	34	5632	0.00603693	0.00603372		1	867.999	0.000968523	867.998	0.00193705	868	2.23162e-06	5.1145e-06
		0.8101	5616	17	5599	34	5633	0.00603586	0.00603372		1	868.999	0.000970926	868.998	0.00194185	869	2.23458e-06	5.1145e-06
		0.8099	5617	17	5600	34	5634	0.00603479	0.00603372		1	869.999	0.000973334	869.998	0.00194667	870	2.23755e-06	5.1145e-06
		0.8091	5618	17	5601	34	5635	0.00603372	0.00603372		1	870.999	0.000975746	870.998	0.00195149	871	2.24052e-06	5.1145e-06
		0.8087	5618	18	5600	36	5636	0.00638751	0.00638638		1	871.999	0.000978164	871.998	0.00195633	872	2.24349e-06	5.1145e-06
		0.8083	5619	18	5601	36	5637	0.00638638	0.00638638		1	872.999	0.000980586	872.998	0.00196117	873	2.24647e-06	5.1145e-06
		0.8072	5619	19	5600	38	5638	0.00673998	0.00672091		1	873.999	0.000983013	873.998	0.00196603	874	2.24946e-06	5.1145e-06
		0.8071	5620	19	5601	38	5639	0.00673878	0.00672091		1	874.999	0.000985446	874.998	0.00197089	875	2.25245e-06	5.1145e-06
		0.8065	5621	19	5602	38	5640	0.00673759	0.00672091		1	875.999	0.000987883	875.998	0.00197577	876	2.25544e-06	5.1145e-06
		0.8059	5622	19	5603	38	5641	0.00673639	0.00672091		1	876.999	0.000990325	876.998	0.00198065	877	2.25844e-06	5.1145e-06
		0.8058	5623	19	5604	38	5642	0.0067352	0.00672091		1	877.999	0.000992773	877.998	0.00198555	878	2.26144e-06	5.1145e-06
		0.8056	5624	19	5605	38	5643	0.00673401	0.00672091		1	878.999	0.000995225	878.998	0.00199045	879	2.26445e-06	5.1145e-06
		0.8054	5625	19	5606	38	5644	0.00673281	0.00672091		1	879.999	0.000997682	879.998	0.00199536	880	2.26746e-06	5.1145e-06
		0.8049	5626	19	5607	38	5645	0.00673162	0.00672091		1	880.999	0.00100014	880.998	0.00200029	881	2.27048e-06	5.1145e-06
		0.8042	5627	19	5608	38	5646	0.00673043	0.00672091		1	881.999	0.00100261	881.998	0.00200522	882	2.2735e-06	5.1145e-06
		0.804	5628	19	5609	38	5647	0.00672924	0.00672091		1	882.999	0.00100508	882.998	0.00201017	883	2.27652e-06	5.1145e-06
		0.8034	5629	19	5610	38	5648	0.00672805	0.00672091		1	883.999	0.00100756	883.998	0.00201512	884	2.27955e-06	5.1145e-06
		0.8028	5630	19	5611	38	5649	0.00672685	0.00672091		1	884.999	0.00101004	884.998	0.00202009	885	2.28259e-06	5.1145e-06
		0.8021	5631	19	5612	38	5650	0.00672566	0.00672091		1	885.999	0.00101253	885.998	0.00202506	886	2.28563e-06	5.1145e-06
		0.8017	5632	19	5613	38	5651	0.00672447	0.00672091		1	886.999	0.00101502	886.998	0.00203005	887	2.28867e-06	5.1145e-06
		0.8014	5633	19	5614	38	5652	0.00672328	0.00672091		1	887.999	0.00101752	887.998	0.00203505	888	2.29172e-06	5.1145e-06
		0.8013	5634	19	5615	38	5653	0.00672209	0.00672091		1	888.999	0.00102003	888.998	0.00204005	889	2.29477e-06	5.1145e-06
		0.8009	5635	19	5616	38	5654	0.00672091	0.00672091		1	889.999	0.00102253	889.998	0.00204507	890	2.29783e-06	5.1145e-06
		0.7999	5636	20	5616	40	5656	0.00707214	0.00706714		1	890.999	0.00102505	890.998	0.00205009	891	2.30089e-06	5.1145e-06
		0.7997	5637	20	5617	40	5657	0.00707089	0.00706714		1	891.999	0.00102757	891.998	0.00205513	892	2.30396e-06	5.1145e-06
		0.7984	5639	20	5619	40	5659	0.00706839	0.00706714		1	892.999	0.00103009	892.998	0.00206018	893	2.30703e-06	5.1145e-06
		0.7979	5640	20	5620	40	5660	0.00706714	0.00706714		1	893.999	0.00103262	893.998	0.00206523	894	2.31011e-06	5.1145e-06
		0.7977	5640	21	5619	42	5661	0.00741918	0.00738137		1	894.999	0.00103515	894.998	0.0020703	895	2.31319e-06	5.1145e-06
		0.797	5642	21	5621	42	5663	0.00741656	0.00738137		1	895.999	0.00103769	895.998	0.00207538	896	2.31627e-06	5.1145e-06
		0.796	5643	21	5622	42	5664	0.00741525	0.00738137		1	896.999	0.00104023	896.998	0.00208047	897	2.31936e-06	5.1145e-06
		0.7955	5645	21	5624	42	5666	0.00741264	0.00738137		1	897.999	0.00104278	897.998	0.00208557	898	2.32246e-06	5.1145e-06
		0.7941	5646	21	5625	42	5667	0.00741133	0.00738137		1	898.999	0.00104534	898.998	0.00209068	899	2.32556e-06	5.1145e-06
		0.794	5648	21	5627	42	5669	0.00740871	0.00738137		1	899.999	0.0010479	899.998	0.0020958	900	2.32866e-06	5.1145e-06
		0.7934	5649	21	5628	42	5670	0.00740741	0.00738137		1	900.999	0.00105046	900.998	0.00210093	901	2.33177e-06	5.1145e-06
		0.7925	5651	21	5630	42	5672	0.0074048	0.00738137		1	901.999	0.00105303	901.998	0.00210607	902	2.33489e-06	5.1145e-06
		0.791	5652	21	5631	42	5673	0.00740349	0.00738137		1	902.999	0.00105561	902.998	0.00211122	903	2.33801e-06	5.1145e-06
		0.7902	5654	21	5633	42	5675	0.00740088	0.00738137		1	903.999	0.00105819	903.998	0.00211638	904	2.34113e-06	5.1145e-06
		0.7896	5655	21	5634	42	5676	0.00739958	0.00738137		1	904.999	0.00106078	904.998	0.00212155	905	2.34426e-06	5.1145e-06
		0.7883	5656	21	5635	42	5677	0.00739827	0.00738137		1	905.999	0.00106337	905.998	0.00212674	906	2.34739e-06	5.1145e-06
		0.7882	5657	21	5636	42	5678	0.00739697	0.00738137		1	906.999	0.00106596	906.998	0.00213193	907	2.35053e-06	5.1145e-06
		0.7881	5658	21	5637	42	5679	0.00739567	0.00738137		1	907.999	0.00106857	907.998	0.00213713	908	2.35367e-06	5.1145e-06
		0.788	5659	21	5638	42	5680	0.00739437	0.00738137		1	908.999	0.00107117	908.998	0.00214235	909	2.35682e-06	5.1145e-06
		0.7865	5661	21	5640	42	5682	0.00739176	0.00738137		1	909.999	0.00107379	909.998	0.00214757	910	2.35997e-06	5.1145e-06
		0.7864	5662	21	5641	42	5683	0.00739046	0.00738137		1	910.999	0.0010764	910.998	0.00215281	911	2.36313e-06	5.1145e-06
		0.7863	5663	21	5642	42	5684	0.00738916	0.00738137		1	911.999	0.00107903	911.998	0.00215806	912	2.36629e-06	5.1145e-06
		0.7856	5664	21	5643	42	5685	0.00738786	0.00738137		1	912.999	0.00108166	912.998	0.00216331	913	2.36946e-06	5.1145e-06
		0.785	5665	21	5644	42	5686	0.00738656	0.00738137		1	913.999	0.00108429	913.998	0.00216858	914	2.37263e-06	5.1145e-06
		0.7849	5666	21	5645	42	5687	0.00738526	0.00738137		1	914.999	0.00108693	914.998	0.00217386	915	2.37581e-06	5.1145e-06
		0.7838	5667	21	5646	42	5688	0.00738397	0.00738137		1	915.999	0.00108958	915.998	0.00217915	916	2.37899e-06	5.1145e-06
		0.7835	5668	21	5647	42	5689	0.00738267	0.00738137		1	916.999	0.00109223	916.998	0.00218445	917	2.38217e-06	5.1145e-06
		0.7834	5669	21	5648	42	5690	0.00738137	0.00738137		1	917.999	0.00109488	917.998	0.00218976	918	2.38536e-06	5.1145e-06
		0.7823	5669	22	5647	44	5691	0.00773151	0.00768156		1	918.999	0.00109754	918.998	0.00219509	919	2.38856e-06	5.1145e-06
		0.782	5670	22	5648	44	5692	0.00773015	0.00768156		1	919.999	0.00110021	919.998	0.00220042	920	2.39176e-06	5.1145e-06
		0.7818	5671	22	5649	44	5693	0.00772879	0.00768156		1	920.999	0.00110288	920.998	0.00220576	921	2.39497e-06	5.1145e-06
		0.7805	5672	22	5650	44	5694	0.00772743	0.00768156		1	921.999	0.00110556	921.998	0.00221112	922	2.39818e-06	5.1145e-06
		0.7803	5673	22	5651	44	5695	0.00772608	0.00768156		1	922.999	0.00110824	922.998	0.00221649	923	2.40139e-06	5.1145e-06
		0.7791	5674	22	5652	44	5696	0.00772472	0.00768156		1	923.999	0.00111093	923.998	0.00222186	924	2.40461e-06	5.1145e-06
		0.7789	5675	22	5653	44	5697	0.00772336	0.00768156		1	924.999	0.00111363	924.998	0.00222725	925	2.40784e-06	5.1145e-06
		0.7787	5676	22	5654	44	5698	0.00772201	0.00768156		1	925.999	0.00111633	925.998	0.00223265	926	2.41107e-06	5.1145e-06
		0.7782	5677	22	5655	44	5699	0.00772065	0.00768156		1	926.999	0.00111903	926.998	0.00223806	927	2.41431e-06	5.1145e-06
		0.7777	5678	22	5656	44	5700	0.0077193	0.00768156		1	927.999	0.00112174	927.998	0.00224348	928	2.41755e-06	5.1145e-06
		0.7775	5679	22	5657	44	5701	0.00771794	0.00768156		1	928.999	0.00112446	928.998	0.00224891	929	2.42079e-06	5.1145e-06
		0.7774	5680	22	5658	44	5702	0.00771659	0.00768156		1	929.999	0.00112718	929.998	0.00225436	930	2.42404e-06	5.1145e-06
		0.7772	5681	22	5659	44	5703	0.00771524	0.00768156		1	930.999	0.00112991	930.998	0.00225981	931	2.4273e-06	5.1145e-06
		0.7762	5682	22	5660	44	5704	0.00771388	0.00768156		1	931.999	0.00113264	931.998	0.00226528	932	2.43056e-06	5.1145e-06
		0.7758	5683	22	5661	44	5705	0.00771253	0.00768156		1	932.999	0.00113538	932.998	0.00227076	933	2.43382e-06	5.1145e-06
		0.7756	5684	22	5662	44	5706	0.00771118	0.00768156		1	933.999	0.00113812	933.998	0.00227624	934	2.43709e-06	5.1145e-06
		0.775	5685	22	5663	44	5707	0.00770983	0.00768156		1	934.999	0.00114087	934.998	0.00228174	935	2.44037e-06	5.1145e-06
		0.7743	5686	22	5664	44	5708	0.00770848	0.00768156		1	935.999	0.00114363	935.998	0.00228725	936	2.44365e-06	5.1145e-06
		0.7742	5687	22	5665	44	5709	0.00770713	0.00768156		1	936.999	0.00114639	936.998	0.00229278	937	2.44693e-06	5.1145e-06
		0.7741	5688	22	5666	44	5710	0.00770578	0.00768156		1	937.999	0.00114916	937.998	0.00229831	938	2.45022e-06	5.1145e-06
		0.7727	5689	22	5667	44	5711	0.00770443	0.00768156		1	938.999	0.00115193	938.998	0.00230385	939	2.45352e-06	5.1145e-06
		0.7723	5690	22	5668	44	5712	0.00770308	0.00768156		1	939.999	0.00115471	939.998	0.00230941	940	2.45682e-06	5.1145e-06
		0.772	5691	22	5669	44	5713	0.00770173	0.00768156		1	940.999	0.00115749	940.998	0.00231498	941	2.46013e-06	5.1145e-06
		0.7711	5692	22	5670	44	5714	0.00770039	0.00768156		1	941.999	0.00116028	941.998	0.00232056	942	2.46344e-06	5.1145e-06
		0.7709	5693	22	5671	44	5715	0.00769904	0.00768156		1	942.999	0.00116307	942.998	0.00232615	943	2.46675e-06	5.1145e-06
		0.7699	5694	22	5672	44	5716	0.00769769	0.00768156		1	943.999	0.00116587	943.998	0.00233175	944	2.47007e-06	5.1145e-06
		0.7693	5695	22	5673	44	5717	0.00769634	0.00768156		1	944.999	0.00116868	944.998	0.00233736	945	2.4734e-06	5.1145e-06
		0.768	5696	22	5674	44	5718	0.007695	0.00768156		1	945.999	0.00117149	945.998	0.00234299	946	2.47673e-06	5.1145e-06
		0.7677	5697	22	5675	44	5719	0.00769365	0.00768156		1	946.999	0.00117431	946.998	0.00234862	947	2.48007e-06	5.1145e-06
		0.7668	5698	22	5676	44	5720	0.00769231	0.00768156		1	947.999	0.00117714	947.998	0.00235427	948	2.48341e-06	5.1145e-06
		0.7664	5699	22	5677	44	5721	0.00769096	0.00768156		1	948.999	0.00117996	948.998	0.00235993	949	2.48675e-06	5.1145e-06
		0.7662	5700	22	5678	44	5722	0.00768962	0.00768156		1	949.999	0.0011828	949.998	0.0023656	950	2.49011e-06	5.1145e-06
		0.7646	5701	22	5679	44	5723	0.00768828	0.00768156		1	950.999	0.00118564	950.998	0.00237128	951	2.49346e-06	5.1145e-06
		0.7643	5702	22	5680	44	5724	0.00768693	0.00768156		1	951.999	0.00118849	951.998	0.00237698	952	2.49682e-06	5.1145e-06
		0.764	5703	22	5681	44	5725	0.00768559	0.00768156		1	952.999	0.00119134	952.998	0.00238268	953	2.50019e-06	5.1145e-06
		0.7632	5704	22	5682	44	5726	0.00768425	0.00768156		1	953.999	0.0011942	953.998	0.0023884	954	2.50356e-06	5.1145e-06
		0.763	5705	22	5683	44	5727	0.00768291	0.00768156		1	954.999	0.00119706	954.998	0.00239413	955	2.50694e-06	5.1145e-06
		0.7616	5706	22	5684	44	5728	0.00768156	0.00768156		1	955.999	0.00119993	955.998	0.00239987	956	2.51032e-06	5.1145e-06
		0.7614	5706	23	5683	46	5729	0.00802932	0.00802792		1	956.999	0.00120281	956.998	0.00240562	957	2.51371e-06	5.1145e-06
		0.76	5707	23	5684	46	5730	0.00802792	0.00802792		1	957.999	0.00120569	957.998	0.00241139	958	2.5171e-06	5.1145e-06
		0.7598	5707	24	5683	48	5731	0.0083755	0.00823045		1	958.999	0.00120858	958.998	0.00241716	959	2.5205e-06	5.1145e-06
		0.7592	5708	24	5684	48	5732	0.00837404	0.00823045		1	959.999	0.00121147	959.998	0.00242295	960	2.52391e-06	5.1145e-06
		0.7589	5709	24	5685	48	5733	0.00837258	0.00823045		1	960.999	0.00121437	960.998	0.00242875	961	2.52731e-06	5.1145e-06
		0.7584	5710	24	5686	48	5734	0.00837112	0.00823045		1	961.999	0.00121728	961.998	0.00243456	962	2.53073e-06	5.1145e-06
		0.7581	5711	24	5687	48	5735	0.00836966	0.00823045		1	962.999	0.00122019	962.998	0.00244038	963	2.53415e-06	5.1145e-06
		0.757	5712	24	5688	48	5736	0.0083682	0.00823045		1	963.999	0.00122311	963.998	0.00244622	964	2.53757e-06	5.1145e-06
		0.7568	5713	24	5689	48	5737	0.00836674	0.00823045		1	964.999	0.00122603	964.998	0.00245207	965	2.541e-06	5.1145e-06
		0.7565	5714	24	5690	48	5738	0.00836528	0.00823045		1	965.999	0.00122896	965.998	0.00245793	966	2.54444e-06	5.1145e-06
		0.7555	5715	24	5691	48	5739	0.00836383	0.00823045		1	966.999	0.0012319	966.998	0.0024638	967	2.54788e-06	5.1145e-06
		0.7551	5716	24	5692	48	5740	0.00836237	0.00823045		1	967.999	0.00123484	967.998	0.00246968	968	2.55132e-06	5.1145e-06
		0.7549	5717	24	5693	48	5741	0.00836091	0.00823045		1	968.999	0.00123779	968.998	0.00247558	969	2.55477e-06	5.1145e-06
		0.7542	5718	24	5694	48	5742	0.00835946	0.00823045		1	969.999	0.00124074	969.998	0.00248148	970	2.55823e-06	5.1145e-06
		0.754	5719	24	5695	48	5743	0.008358	0.00823045		1	970.999	0.0012437	970.998	0.0024874	971	2.56169e-06	5.1145e-06
		0.7535	5720	24	5696	48	5744	0.00835655	0.00823045		1	971.999	0.00124667	971.998	0.00249334	972	2.56516e-06	5.1145e-06
		0.7533	5721	24	5697	48	5745	0.00835509	0.00823045		1	972.999	0.00124964	972.998	0.00249928	973	2.56863e-06	5.1145e-06
		0.7527	5722	24	5698	48	5746	0.00835364	0.00823045		1	973.999	0.00125262	973.997	0.00250524	974	2.57211e-06	5.1145e-06
		0.7526	5723	24	5699	48	5747	0.00835218	0.00823045		1	974.999	0.0012556	974.997	0.0025112	975	2.57559e-06	5.1145e-06
		0.7525	5724	24	5700	48	5748	0.00835073	0.00823045		1	975.999	0.00125859	975.997	0.00251718	976	2.57908e-06	5.1145e-06
		0.7519	5725	24	5701	48	5749	0.00834928	0.00823045		1	976.999	0.00126159	976.997	0.00252318	977	2.58258e-06	5.1145e-06
		0.7517	5726	24	5702	48	5750	0.00834783	0.00823045		1	977.999	0.00126459	977.997	0.00252918	978	2.58607e-06	5.1145e-06
		0.7502	5727	24	5703	48	5751	0.00834637	0.00823045		1	978.999	0.0012676	978.997	0.0025352	979	2.58958e-06	5.1145e-06
		0.75	5728	24	5704	48	5752	0.00834492	0.00823045		1	979.999	0.00127061	979.997	0.00254123	980	2.59309e-06	5.1145e-06
		0.7498	5729	24	5705	48	5753	0.00834347	0.00823045		1	980.999	0.00127363	980.997	0.00254727	981	2.5966e-06	5.1145e-06
		0.7494	5730	24	5706	48	5754	0.00834202	0.00823045		1	981.999	0.00127666	981.997	0.00255332	982	2.60013e-06	5.1145e-06
		0.7488	5731	24	5707	48	5755	0.00834057	0.00823045		1	982.999	0.0012797	982.997	0.00255939	983	2.60365e-06	5.1145e-06
		0.7486	5732	24	5708	48	5756	0.00833912	0.00823045		1	983.999	0.00128273	983.997	0.00256547	984	2.60718e-06	5.1145e-06
		0.7484	5733	24	5709	48	5757	0.00833768	0.00823045		1	984.999	0.00128578	984.997	0.00257156	985	2.61072e-06	5.1145e-06
		0.7469	5734	24	5710	48	5758	0.00833623	0.00823045		1	985.999	0.00128883	985.997	0.00257766	986	2.61426e-06	5.1145e-06
		0.7468	5735	24	5711	48	5759	0.00833478	0.00823045		1	986.999	0.00129189	986.997	0.00258378	987	2.61781e-06	5.1145e-06
		0.7461	5736	24	5712	48	5760	0.00833333	0.00823045		1	987.999	0.00129495	987.997	0.00258991	988	2.62137e-06	5.1145e-06
		0.7453	5737	24	5713	48	5761	0.00833189	0.00823045		1	988.999	0.00129803	988.997	0.00259605	989	2.62493e-06	5.1145e-06
		0.7451	5738	24	5714	48	5762	0.00833044	0.00823045		1	989.999	0.0013011	989.997	0.0026022	990	2.62849e-06	5.1145e-06
		0.744	5739	24	5715	48	5763	0.008329	0.00823045		1	990.999	0.00130419	990.997	0.00260837	991	2.63206e-06	5.1145e-06
		0.7436	5740	24	5716	48	5764	0.00832755	0.00823045		1	991.999	0.00130728	991.997	0.00261455	992	2.63564e-06	5.1145e-06
		0.7435	5741	24	5717	48	5765	0.00832611	0.00823045		1	992.999	0.00131037	992.997	0.00262074	993	2.63922e-06	5.1145e-06
		0.7434	5742	24	5718	48	5766	0.00832466	0.00823045		1	993.999	0.00131347	993.997	0.00262695	994	2.6428e-06	5.1145e-06
		0.7419	5743	24	5719	48	5767	0.00832322	0.00823045		1	994.999	0.00131658	994.997	0.00263316	995	2.6464e-06	5.1145e-06
		0.741	5744	24	5720	48	5768	0.00832178	0.00823045		1	995.999	0.0013197	995.997	0.00263939	996	2.64999e-06	5.1145e-06
		0.7408	5745	24	5721	48	5769	0.00832033	0.00823045		1	996.999	0.00132282	996.997	0.00264564	997	2.6536e-06	5.1145e-06
		0.7403	5746	24	5722	48	5770	0.00831889	0.00823045		1	997.999	0.00132595	997.997	0.00265189	998	2.65721e-06	5.1145e-06
		0.7402	5747	24	5723	48	5771	0.00831745	0.00823045		1	998.999	0.00132908	998.997	0.00265816	999	2.66082e-06	5.1145e-06
		0.7398	5748	24	5724	48	5772	0.00831601	0.00823045		1	999.999	0.00133222	999.997	0.00266444	1000	2.66444e-06	5.1145e-06
		0.739	5749	24	5725	48	5773	0.00831457	0.00823045		1	1001	0.00133537	1001	0.00267074	1001	2.66807e-06	5.1145e-06
		0.7386	5750	24	5726	48	5774	0.00831313	0.00823045		1	1002	0.00133852	1002	0.00267704	1002	2.6717e-06	5.1145e-06
		0.7381	5751	24	5727	48	5775	0.00831169	0.00823045		1	1003	0.00134168	1003	0.00268336	1003	2.67534e-06	5.1145e-06
		0.738	5752	24	5728	48	5776	0.00831025	0.00823045		1	1004	0.00134485	1004	0.00268969	1004	2.67898e-06	5.1145e-06
		0.7377	5753	24	5729	48	5777	0.00830881	0.00823045		1	1005	0.00134802	1005	0.00269604	1005	2.68263e-06	5.1145e-06
		0.7369	5754	24	5730	48	5778	0.00830737	0.00823045		1	1006	0.0013512	1006	0.0027024	1006	2.68628e-06	5.1145e-06
		0.7352	5756	24	5732	48	5780	0.0083045	0.00823045		1	1007	0.00135439	1007	0.00270877	1007	2.68994e-06	5.1145e-06
		0.7351	5757	24	5733	48	5781	0.00830306	0.00823045		1	1008	0.00135758	1008	0.00271516	1008	2.69361e-06	5.1145e-06
		0.7344	5758	24	5734	48	5782	0.00830163	0.00823045		1	1009	0.00136078	1009	0.00272155	1009	2.69728e-06	5.1145e-06
		0.7335	5760	24	5736	48	5784	0.00829876	0.00823045		1	1010	0.00136398	1010	0.00272796	1010	2.70095e-06	5.1145e-06
		0.7326	5761	24	5737	48	5785	0.00829732	0.00823045		1	1011	0.00136719	1011	0.00273439	1011	2.70464e-06	5.1145e-06
		0.7321	5762	24	5738	48	5786	0.00829589	0.00823045		1	1012	0.00137041	1012	0.00274082	1012	2.70832e-06	5.1145e-06
		0.7319	5763	24	5739	48	5787	0.00829445	0.00823045		1	1013	0.00137364	1013	0.00274728	1013	2.71202e-06	5.1145e-06
		0.7302	5765	24	5741	48	5789	0.00829159	0.00823045		1	1014	0.00137687	1014	0.00275374	1014	2.71572e-06	5.1145e-06
		0.7301	5766	24	5742	48	5790	0.00829016	0.00823045		1	1015	0.00138011	1015	0.00276022	1015	2.71942e-06	5.1145e-06
		0.7298	5767	24	5743	48	5791	0.00828872	0.00823045		1	1016	0.00138335	1016	0.00276671	1016	2.72314e-06	5.1145e-06
		0.7285	5768	24	5744	48	5792	0.00828729	0.00823045		1	1017	0.0013866	1017	0.00277321	1017	2.72685e-06	5.1145e-06
		0.727	5769	24	5745	48	5793	0.00828586	0.00823045		1	1018	0.00138986	1018	0.00277972	1018	2.73057e-06	5.1145e-06
		0.7269	5770	24	5746	48	5794	0.00828443	0.00823045		1	1019	0.00139313	1019	0.00278625	1019	2.7343e-06	5.1145e-06
		0.7267	5771	24	5747	48	5795	0.008283	0.00823045		1	1020	0.0013964	1020	0.0027928	1020	2.73804e-06	5.1145e-06
		0.726	5772	24	5748	48	5796	0.00828157	0.00823045		1	1021	0.00139968	1021	0.00279935	1021	2.74178e-06	5.1145e-06
		0.7259	5773	24	5749	48	5797	0.00828014	0.00823045		1	1022	0.00140296	1022	0.00280592	1022	2.74552e-06	5.1145e-06
		0.7252	5774	24	5750	48	5798	0.00827872	0.00823045		1	1023	0.00140625	1023	0.00281251	1023	2.74927e-06	5.1145e-06
		0.725	5775	24	5751	48	5799	0.00827729	0.00823045		1	1024	0.00140955	1024	0.00281911	1024	2.75303e-06	5.1145e-06
		0.7249	5776	24	5752	48	5800	0.00827586	0.00823045		1	1025	0.00141286	1025	0.00282572	1025	2.7568e-06	5.1145e-06
		0.7235	5777	24	5753	48	5801	0.00827444	0.00823045		1	1026	0.00141617	1026	0.00283234	1026	2.76056e-06	5.1145e-06
		0.7233	5778	24	5754	48	5802	0.00827301	0.00823045		1	1027	0.00141949	1027	0.00283898	1027	2.76434e-06	5.1145e-06
		0.7229	5779	24	5755	48	5803	0.00827158	0.00823045		1	1028	0.00142281	1028	0.00284563	1028	2.76812e-06	5.1145e-06
		0.7216	5780	24	5756	48	5804	0.00827016	0.00823045		1	1029	0.00142615	1029	0.00285229	1029	2.77191e-06	5.1145e-06
		0.7214	5781	24	5757	48	5805	0.00826873	0.00823045		1	1030	0.00142949	1030	0.00285897	1030	2.7757e-06	5.1145e-06
		0.7204	5782	24	5758	48	5806	0.00826731	0.00823045		1	1031	0.00143283	1031	0.00286566	1031	2.7795e-06	5.1145e-06
		0.7199	5783	24	5759	48	5807	0.00826589	0.00823045		1	1032	0.00143618	1032	0.00287237	1032	2.7833e-06	5.1145e-06
		0.7186	5784	24	5760	48	5808	0.00826446	0.00823045		1	1033	0.00143954	1033	0.00287909	1033	2.78711e-06	5.1145e-06
		0.7185	5785	24	5761	48	5809	0.00826304	0.00823045		1	1034	0.00144291	1034	0.00288582	1034	2.79093e-06	5.1145e-06
		0.7168	5787	24	5763	48	5811	0.0082602	0.00823045		1	1035	0.00144628	1035	0.00289257	1035	2.79475e-06	5.1145e-06
		0.7164	5788	24	5764	48	5812	0.00825877	0.00823045		1	1036	0.00144966	1036	0.00289933	1036	2.79858e-06	5.1145e-06
		0.7157	5789	24	5765	48	5813	0.00825735	0.00823045		1	1037	0.00145305	1037	0.0029061	1037	2.80241e-06	5.1145e-06
		0.7155	5791	24	5767	48	5815	0.00825451	0.00823045		1	1038	0.00145645	1038	0.00291289	1038	2.80626e-06	5.1145e-06
		0.7151	5792	24	5768	48	5816	0.00825309	0.00823045		1	1039	0.00145985	1039	0.0029197	1039	2.8101e-06	5.1145e-06
		0.7147	5793	24	5769	48	5817	0.00825168	0.00823045		1	1040	0.00146326	1040	0.00292651	1040	2.81395e-06	5.1145e-06
		0.7136	5794	24	5770	48	5818	0.00825026	0.00823045		1	1041	0.00146667	1041	0.00293334	1041	2.81781e-06	5.1145e-06
		0.7134	5795	24	5771	48	5819	0.00824884	0.00823045		1	1042	0.00147009	1042	0.00294019	1042	2.82168e-06	5.1145e-06
		0.713	5796	24	5772	48	5820	0.00824742	0.00823045		1	1043	0.00147352	1043	0.00294704	1043	2.82555e-06	5.1145e-06
		0.7117	5797	24	5773	48	5821	0.00824601	0.00823045		1	1044	0.00147696	1044	0.00295392	1044	2.82942e-06	5.1145e-06
		0.7105	5799	24	5775	48	5823	0.00824317	0.00823045		1	1045	0.0014804	1045	0.0029608	1045	2.8333e-06	5.1145e-06
		0.7102	5800	24	5776	48	5824	0.00824176	0.00823045		1	1046	0.00148385	1046	0.0029677	1046	2.83719e-06	5.1145e-06
		0.71	5801	24	5777	48	5825	0.00824034	0.00823045		1	1047	0.00148731	1047	0.00297462	1047	2.84109e-06	5.1145e-06
		0.7099	5802	24	5778	48	5826	0.00823893	0.00823045		1	1048	0.00149077	1048	0.00298155	1048	2.84499e-06	5.1145e-06
		0.7095	5803	24	5779	48	5827	0.00823752	0.00823045		1	1049	0.00149424	1049	0.00298849	1049	2.84889e-06	5.1145e-06
		0.7077	5804	24	5780	48	5828	0.0082361	0.00823045		1	1050	0.00149772	1050	0.00299545	1050	2.85281e-06	5.1145e-06
		0.7066	5805	24	5781	48	5829	0.00823469	0.00823045		1	1051	0.00150121	1051	0.00300242	1051	2.85672e-06	5.1145e-06
		0.706	5806	24	5782	48	5830	0.00823328	0.00823045		1	1052	0.0015047	1052	0.0030094	1052	2.86065e-06	5.1145e-06
		0.7052	5807	24	5783	48	5831	0.00823186	0.00823045		1	1053	0.0015082	1053	0.0030164	1053	2.86458e-06	5.1145e-06
		0.7049	5808	24	5784	48	5832	0.00823045	0.00823045		1	1054	0.00151171	1054	0.00302342	1054	2.86852e-06	5.1145e-06
		0.7042	5808	25	5783	50	5833	0.00857192	0.00856458		1	1055	0.00151522	1055	0.00303045	1055	2.87246e-06	5.1145e-06
		0.7041	5809	25	5784	50	5834	0.00857045	0.00856458		1	1056	0.00151874	1056	0.00303749	1056	2.87641e-06	5.1145e-06
[truncated: 10,796 more rows]

## Sheet: Spectral Level Data
Spectral Level Data		Confidence Threshold	Forward	Reverse	Correct	Incorrect	Total	Global FDR	q-value		Fit Confidence Threshold	Fit Forward	Fit Reverse	Fit Correct	Fit Incorrect	Fit Total	Fit Global FDR	Fit Local FDR
[truncated: 15,394 more rows]

[truncated: 1 more sheets: Single Results Table]
